# Supplementary material for: Differentially expressed microRNAs between cattleyak and yak testis
Source: Sci Rep. 2018 Jan 12;8:592. doi: 10.1038/s41598-017-18607-0 (PMC5766512; doi:10.1038/s41598-017-18607-0)
Supplement: Supplementary file 2 — Table S5 [file 41598_2017_18607_MOESM2_ESM.xml]

<?xml version="1.0" encoding="UTF-8"?>
<?mso-application progid="Excel.Sheet"?><Workbook xmlns:o="urn:schemas-microsoft-com:office:office" xmlns:x="urn:schemas-microsoft-com:office:excel" xmlns:html="http://www.w3.org/TR/REC-html40" xmlns:ss="urn:schemas-microsoft-com:office:spreadsheet" xmlns:dt="uuid:C2F41010-65B3-11d1-A29F-00AA00C14882">
 <DocumentProperties xmlns="urn:schemas-microsoft-com:office:office">
  <LastAuthor>FtpDown</LastAuthor>
  <Created>2017-09-22T03:38:07Z</Created>
  <LastSaved>2017-09-30T06:34:55Z</LastSaved>
  <Version>11.5606</Version>
 </DocumentProperties>
 <CustomDocumentProperties xmlns="urn:schemas-microsoft-com:office:office">
  <KSOProductBuildVer dt:dt="string">2052-10.1.0.6749</KSOProductBuildVer>
 </CustomDocumentProperties>
 <ExcelWorkbook xmlns="urn:schemas-microsoft-com:office:excel">
  <WindowHeight>8370</WindowHeight>
  <WindowWidth>20385</WindowWidth>
  <WindowTopX>0</WindowTopX>
  <WindowTopY>0</WindowTopY>
  <ProtectStructure>False</ProtectStructure>
  <ProtectWindows>False</ProtectWindows>
  <DisplayInkNotes>False</DisplayInkNotes>
 </ExcelWorkbook>
 <Styles>
  <Style ss:ID="Default" ss:Name="Normal">
   <Alignment ss:Vertical="Center"/>
   <Borders/>
   <Font ss:FontName="宋体" x:CharSet="134" ss:Size="12"/>
   <Interior/>
   <NumberFormat/>
   <Protection/>
  </Style>
  <Style ss:ID="s64">
   <NumberFormat/>
  </Style>
  <Style ss:ID="s65">
   <NumberFormat ss:Format="Scientific"/>
  </Style>
 </Styles>
 <Worksheet ss:Name="GO_target_gene_known_miRNA">
  <Table ss:ExpandedColumnCount="7" ss:ExpandedRowCount="115" x:FullColumns="1" x:FullRows="1" ss:DefaultColumnWidth="54" ss:DefaultRowHeight="14.25">
   <Column ss:Index="2" ss:AutoFitWidth="0" ss:Width="330"/>
   <Column ss:AutoFitWidth="0" ss:Width="139.5"/>
   <Column ss:Index="6" ss:Width="75.75" ss:Span="1"/>
   <Row>
    <Cell><Data ss:Type="String">GO_ID</Data></Cell>
    <Cell><Data ss:Type="String">GO_term</Data></Cell>
    <Cell><Data ss:Type="String">TYPE</Data></Cell>
    <Cell><Data ss:Type="String">DIFF_GENE_IN_GO</Data></Cell>
    <Cell><Data ss:Type="String">DIFF_GENE_list</Data></Cell>
    <Cell><Data ss:Type="String">Pvalue</Data></Cell>
    <Cell><Data ss:Type="String">FDR</Data></Cell>
   </Row>
   <Row>
    <Cell><Data ss:Type="String">GO:0007186</Data></Cell>
    <Cell><Data ss:Type="String">G-protein coupled receptor signaling pathway</Data></Cell>
    <Cell><Data ss:Type="String">biological_process</Data></Cell>
    <Cell><Data ss:Type="Number">969</Data></Cell>
    <Cell ss:StyleID="s64"><Data ss:Type="String">ENSBTAG00000040482,ENSBTAG00000004413,ENSBTAG00000037918,ENSBTAG00000010791,ENSBTAG00000039152,ENSBTAG00000004988,ENSBTAG00000038472,ENSBTAG00000036131,ENSBTAG00000006221,ENSBTAG00000015791,ENSBTAG00000046297,ENSBTAG00000001242,ENSBTAG00000004048,ENSBTAG00000033671,ENSBTAG00000038761,ENSBTAG00000001465,ENSBTAG00000031632,ENSBTAG00000038245,ENSBTAG00000027699,ENSBTAG00000024713,ENSBTAG00000005581,ENSBTAG00000016341,ENSBTAG00000018419,ENSBTAG00000016647,ENSBTAG00000026929,ENSBTAG00000039653,ENSBTAG00000047634,ENSBTAG00000020661,ENSBTAG00000037649,ENSBTAG00000010529,ENSBTAG00000018799,ENSBTAG00000000228,ENSBTAG00000000908,ENSBTAG00000002154,ENSBTAG00000007191,ENSBTAG00000007642,ENSBTAG00000046023,ENSBTAG00000010238,ENSBTAG00000040128,ENSBTAG00000014748,ENSBTAG00000013632,ENSBTAG00000039058,ENSBTAG00000015681,ENSBTAG00000045520,ENSBTAG00000037842,ENSBTAG00000017041,ENSBTAG00000035241,ENSBTAG00000047498,ENSBTAG00000020761,ENSBTAG00000046945,ENSBTAG00000047599,ENSBTAG00000047586,ENSBTAG00000004449,ENSBTAG00000040023,ENSBTAG00000016065,ENSBTAG00000048043,ENSBTAG00000004129,ENSBTAG00000039757,ENSBTAG00000037807,ENSBTAG00000002107,ENSBTAG00000022622,ENSBTAG00000004499,ENSBTAG00000047327,ENSBTAG00000046163,ENSBTAG00000015125,ENSBTAG00000003023,ENSBTAG00000027245,ENSBTAG00000000665,ENSBTAG00000048056,ENSBTAG00000047176,ENSBTAG00000015483,ENSBTAG00000035031,ENSBTAG00000010657,ENSBTAG00000032428,ENSBTAG00000008892,ENSBTAG00000006155,ENSBTAG00000013017,ENSBTAG00000022908,ENSBTAG00000002042,ENSBTAG00000001950,ENSBTAG00000037853,ENSBTAG00000009273,ENSBTAG00000009763,ENSBTAG00000004765,ENSBTAG00000048313,ENSBTAG00000023912,ENSBTAG00000031348,ENSBTAG00000026859,ENSBTAG00000038309,ENSBTAG00000000898,ENSBTAG00000017573,ENSBTAG00000010123,ENSBTAG00000030471,ENSBTAG00000039974,ENSBTAG00000039018,ENSBTAG00000027942,ENSBTAG00000048222,ENSBTAG00000012687,ENSBTAG00000046845,ENSBTAG00000038447,ENSBTAG00000046816,ENSBTAG00000020247,ENSBTAG00000039306,ENSBTAG00000006703,ENSBTAG00000013636,ENSBTAG00000046938,ENSBTAG00000019997,ENSBTAG00000046410,ENSBTAG00000016175,ENSBTAG00000040056,ENSBTAG00000001447,ENSBTAG00000015356,ENSBTAG00000047736,ENSBTAG00000005280,ENSBTAG00000010026,ENSBTAG00000039884,ENSBTAG00000040457,ENSBTAG00000017663,ENSBTAG00000022640,ENSBTAG00000000914,ENSBTAG00000004472,ENSBTAG00000010475,ENSBTAG00000026275,ENSBTAG00000017684,ENSBTAG00000011642,ENSBTAG00000038317,ENSBTAG00000005087,ENSBTAG00000030386,ENSBTAG00000021499,ENSBTAG00000046741,ENSBTAG00000002035,ENSBTAG00000019925,ENSBTAG00000047967,ENSBTAG00000034917,ENSBTAG00000047817,ENSBTAG00000004712,ENSBTAG00000002868,ENSBTAG00000012450,ENSBTAG00000045807,ENSBTAG00000004407,ENSBTAG00000037666,ENSBTAG00000002401,ENSBTAG00000030466,ENSBTAG00000038590,ENSBTAG00000040533,ENSBTAG00000037767,ENSBTAG00000039182,ENSBTAG00000022384,ENSBTAG00000008338,ENSBTAG00000004821,ENSBTAG00000031355,ENSBTAG00000032256,ENSBTAG00000007635,ENSBTAG00000016948,ENSBTAG00000032508,ENSBTAG00000002937,ENSBTAG00000012499,ENSBTAG00000004653,ENSBTAG00000003299,ENSBTAG00000006147,ENSBTAG00000037758,ENSBTAG00000018424,ENSBTAG00000008555,ENSBTAG00000012546,ENSBTAG00000017725,ENSBTAG00000046354,ENSBTAG00000035986,ENSBTAG00000011510,ENSBTAG00000039052,ENSBTAG00000046299,ENSBTAG00000037489,ENSBTAG00000012339,ENSBTAG00000046242,ENSBTAG00000004076,ENSBTAG00000039330,ENSBTAG00000000005,ENSBTAG00000046424,ENSBTAG00000045806,ENSBTAG00000005299,ENSBTAG00000047086,ENSBTAG00000005449,ENSBTAG00000047204,ENSBTAG00000040171,ENSBTAG00000005170,ENSBTAG00000003392,ENSBTAG00000017508,ENSBTAG00000018507,ENSBTAG00000037462,ENSBTAG00000014011,ENSBTAG00000008312,ENSBTAG00000001084,ENSBTAG00000026123,ENSBTAG00000044071,ENSBTAG00000004541,ENSBTAG00000018020,ENSBTAG00000045850,ENSBTAG00000007581,ENSBTAG00000047099,ENSBTAG00000036215,ENSBTAG00000048001,ENSBTAG00000031145,ENSBTAG00000006472,ENSBTAG00000026185,ENSBTAG00000021101,ENSBTAG00000039917,ENSBTAG00000011961,ENSBTAG00000048052,ENSBTAG00000003549,ENSBTAG00000001505,ENSBTAG00000046921,ENSBTAG00000038670,ENSBTAG00000030286,ENSBTAG00000018893,ENSBTAG00000000574,ENSBTAG00000035027,ENSBTAG00000038977,ENSBTAG00000047333,ENSBTAG00000030221,ENSBTAG00000048166,ENSBTAG00000038941,ENSBTAG00000038562,ENSBTAG00000046745,ENSBTAG00000039354,ENSBTAG00000011925,ENSBTAG00000008497,ENSBTAG00000032424,ENSBTAG00000019980,ENSBTAG00000021590,ENSBTAG00000046387,ENSBTAG00000036005,ENSBTAG00000007557,ENSBTAG00000035489,ENSBTAG00000006198,ENSBTAG00000004789,ENSBTAG00000037687,ENSBTAG00000009269,ENSBTAG00000004924,ENSBTAG00000003762,ENSBTAG00000046471,ENSBTAG00000018736,ENSBTAG00000038278,ENSBTAG00000007725,ENSBTAG00000031843,ENSBTAG00000046086,ENSBTAG00000011959,ENSBTAG00000040185,ENSBTAG00000019435,ENSBTAG00000036025,ENSBTAG00000005112,ENSBTAG00000027113,ENSBTAG00000023187,ENSBTAG00000045623,ENSBTAG00000027443,ENSBTAG00000006738,ENSBTAG00000040017,ENSBTAG00000022368,ENSBTAG00000011992,ENSBTAG00000038672,ENSBTAG00000000118,ENSBTAG00000047799,ENSBTAG00000046249,ENSBTAG00000038606,ENSBTAG00000013016,ENSBTAG00000045511,ENSBTAG00000002915,ENSBTAG00000016624,ENSBTAG00000008481,ENSBTAG00000018220,ENSBTAG00000032799,ENSBTAG00000047541,ENSBTAG00000016905,ENSBTAG00000001725,ENSBTAG00000039088,ENSBTAG00000014100,ENSBTAG00000045723,ENSBTAG00000031397,ENSBTAG00000040382,ENSBTAG00000047631,ENSBTAG00000001639,ENSBTAG00000017380,ENSBTAG00000008324,ENSBTAG00000021717,ENSBTAG00000047336,ENSBTAG00000046278,ENSBTAG00000048084,ENSBTAG00000035001,ENSBTAG00000027241,ENSBTAG00000036326,ENSBTAG00000037778,ENSBTAG00000027949,ENSBTAG00000022376,ENSBTAG00000046954,ENSBTAG00000009519,ENSBTAG00000008308,ENSBTAG00000000926,ENSBTAG00000047619,ENSBTAG00000020311,ENSBTAG00000037985,ENSBTAG00000018490,ENSBTAG00000033837,ENSBTAG00000013691,ENSBTAG00000015983,ENSBTAG00000046285,ENSBTAG00000009942,ENSBTAG00000002144,ENSBTAG00000046634,ENSBTAG00000047842,ENSBTAG00000014381,ENSBTAG00000034385,ENSBTAG00000020707,ENSBTAG00000018440,ENSBTAG00000040480,ENSBTAG00000048240,ENSBTAG00000030908,ENSBTAG00000015185,ENSBTAG00000045638,ENSBTAG00000038189,ENSBTAG00000013848,ENSBTAG00000020848,ENSBTAG00000014828,ENSBTAG00000038031,ENSBTAG00000024869,ENSBTAG00000046378,ENSBTAG00000011382,ENSBTAG00000039877,ENSBTAG00000014059,ENSBTAG00000011191,ENSBTAG00000034883,ENSBTAG00000047138,ENSBTAG00000002714,ENSBTAG00000034184,ENSBTAG00000006709,ENSBTAG00000003454,ENSBTAG00000005527,ENSBTAG00000048307,ENSBTAG00000038908,ENSBTAG00000048214,ENSBTAG00000039416,ENSBTAG00000011190,ENSBTAG00000040150,ENSBTAG00000021846,ENSBTAG00000046885,ENSBTAG00000031029,ENSBTAG00000040489,ENSBTAG00000005169,ENSBTAG00000031032,ENSBTAG00000040253,ENSBTAG00000021764,ENSBTAG00000046318,ENSBTAG00000046564,ENSBTAG00000018663,ENSBTAG00000005950,ENSBTAG00000012361,ENSBTAG00000037647,ENSBTAG00000047100,ENSBTAG00000007429,ENSBTAG00000046656,ENSBTAG00000047893,ENSBTAG00000008832,ENSBTAG00000014572,ENSBTAG00000018966,ENSBTAG00000021664,ENSBTAG00000038418,ENSBTAG00000045488,ENSBTAG00000020364,ENSBTAG00000033509,ENSBTAG00000005236,ENSBTAG00000021150,ENSBTAG00000039253,ENSBTAG00000001067,ENSBTAG00000045561,ENSBTAG00000030676,ENSBTAG00000000897,ENSBTAG00000022962,ENSBTAG00000025250,ENSBTAG00000046884,ENSBTAG00000013673,ENSBTAG00000021050,ENSBTAG00000017322,ENSBTAG00000005736,ENSBTAG00000024423,ENSBTAG00000008483,ENSBTAG00000016826,ENSBTAG00000031097,ENSBTAG00000002749,ENSBTAG00000047984,ENSBTAG00000046200,ENSBTAG00000038268,ENSBTAG00000022528,ENSBTAG00000038679,ENSBTAG00000014594,ENSBTAG00000046006,ENSBTAG00000033278,ENSBTAG00000005464,ENSBTAG00000031835,ENSBTAG00000047920,ENSBTAG00000047696,ENSBTAG00000046397,ENSBTAG00000031031,ENSBTAG00000031955,ENSBTAG00000000215,ENSBTAG00000013262,ENSBTAG00000016574,ENSBTAG00000039760,ENSBTAG00000014288,ENSBTAG00000018705,ENSBTAG00000046167,ENSBTAG00000005914,ENSBTAG00000040188,ENSBTAG00000039050,ENSBTAG00000040130,ENSBTAG00000000232,ENSBTAG00000016785,ENSBTAG00000010149,ENSBTAG00000031025,ENSBTAG00000015708,ENSBTAG00000040008,ENSBTAG00000045639,ENSBTAG00000012886,ENSBTAG00000016187,ENSBTAG00000006031,ENSBTAG00000007400,ENSBTAG00000039801,ENSBTAG00000007497,ENSBTAG00000004796,ENSBTAG00000025288,ENSBTAG00000045701,ENSBTAG00000016173,ENSBTAG00000034577,ENSBTAG00000009050,ENSBTAG00000007248,ENSBTAG00000039257,ENSBTAG00000021818,ENSBTAG00000038636,ENSBTAG00000031099,ENSBTAG00000038249,ENSBTAG00000011374,ENSBTAG00000033092,ENSBTAG00000046934,ENSBTAG00000046798,ENSBTAG00000005520,ENSBTAG00000018259,ENSBTAG00000011131,ENSBTAG00000008099,ENSBTAG00000032056,ENSBTAG00000048125,ENSBTAG00000040296,ENSBTAG00000040459,ENSBTAG00000026548,ENSBTAG00000047617,ENSBTAG00000047466,ENSBTAG00000035008,ENSBTAG00000047850,ENSBTAG00000021345,ENSBTAG00000038598,ENSBTAG00000047259,ENSBTAG00000037886,ENSBTAG00000027516,ENSBTAG00000020650,ENSBTAG00000030463,ENSBTAG00000040408,ENSBTAG00000020704,ENSBTAG00000002071,ENSBTAG00000030468,ENSBTAG00000047916,ENSBTAG00000010351,ENSBTAG00000037424,ENSBTAG00000009233,ENSBTAG00000047719,ENSBTAG00000036098,ENSBTAG00000038963,ENSBTAG00000031330,ENSBTAG00000008783,ENSBTAG00000047348,ENSBTAG00000017733,ENSBTAG00000002679,ENSBTAG00000027651,ENSBTAG00000027490,ENSBTAG00000047813,ENSBTAG00000040304,ENSBTAG00000047610,ENSBTAG00000001062,ENSBTAG00000023623,ENSBTAG00000021843,ENSBTAG00000039388,ENSBTAG00000039467,ENSBTAG00000047934,ENSBTAG00000046323,ENSBTAG00000026065,ENSBTAG00000039214,ENSBTAG00000043994,ENSBTAG00000013191,ENSBTAG00000046627,ENSBTAG00000037467,ENSBTAG00000031724,ENSBTAG00000015609,ENSBTAG00000001804,ENSBTAG00000039300,ENSBTAG00000014992,ENSBTAG00000023731,ENSBTAG00000031625,ENSBTAG00000006621,ENSBTAG00000039772,ENSBTAG00000047687,ENSBTAG00000038903,ENSBTAG00000009070,ENSBTAG00000003096,ENSBTAG00000013536,ENSBTAG00000014395,ENSBTAG00000019577,ENSBTAG00000005052,ENSBTAG00000030360,ENSBTAG00000002505,ENSBTAG00000003675,ENSBTAG00000035399,ENSBTAG00000003528,ENSBTAG00000021837,ENSBTAG00000031028,ENSBTAG00000005832,ENSBTAG00000015985,ENSBTAG00000032262,ENSBTAG00000009872,ENSBTAG00000038483,ENSBTAG00000002738,ENSBTAG00000039983,ENSBTAG00000020033,ENSBTAG00000008641,ENSBTAG00000020669,ENSBTAG00000019793,ENSBTAG00000038890,ENSBTAG00000007981,ENSBTAG00000015335,ENSBTAG00000026580,ENSBTAG00000003930,ENSBTAG00000002238,ENSBTAG00000001464,ENSBTAG00000006574,ENSBTAG00000037810,ENSBTAG00000009384,ENSBTAG00000040438,ENSBTAG00000015246,ENSBTAG00000047704,ENSBTAG00000002508,ENSBTAG00000016260,ENSBTAG00000039151,ENSBTAG00000021048,ENSBTAG00000001336,ENSBTAG00000010402,ENSBTAG00000022535,ENSBTAG00000014496,ENSBTAG00000002923,ENSBTAG00000016499,ENSBTAG00000038623,ENSBTAG00000017709,ENSBTAG00000025853,ENSBTAG00000047530,ENSBTAG00000027051,ENSBTAG00000000564,ENSBTAG00000012710,ENSBTAG00000040609,ENSBTAG00000038416,ENSBTAG00000008335,ENSBTAG00000019988,ENSBTAG00000016789,ENSBTAG00000002283,ENSBTAG00000004475,ENSBTAG00000040583,ENSBTAG00000026924,ENSBTAG00000033508,ENSBTAG00000046459,ENSBTAG00000009510,ENSBTAG00000014674,ENSBTAG00000047912,ENSBTAG00000039652,ENSBTAG00000015876,ENSBTAG00000013810,ENSBTAG00000005054,ENSBTAG00000013732,ENSBTAG00000047344,ENSBTAG00000032429,ENSBTAG00000046853,ENSBTAG00000019428,ENSBTAG00000039054,ENSBTAG00000006538,ENSBTAG00000047664,ENSBTAG00000020756,ENSBTAG00000017767,ENSBTAG00000045586,ENSBTAG00000001388,ENSBTAG00000010730,ENSBTAG00000001310,ENSBTAG00000035696,ENSBTAG00000007627,ENSBTAG00000040075,ENSBTAG00000021233,ENSBTAG00000016119,ENSBTAG00000000791,ENSBTAG00000045959,ENSBTAG00000005070,ENSBTAG00000012931,ENSBTAG00000008938,ENSBTAG00000045528,ENSBTAG00000016577,ENSBTAG00000008059,ENSBTAG00000013287,ENSBTAG00000003794,ENSBTAG00000004018,ENSBTAG00000000233,ENSBTAG00000046011,ENSBTAG00000046872,ENSBTAG00000032142,ENSBTAG00000013619,ENSBTAG00000046650,ENSBTAG00000009497,ENSBTAG00000010091,ENSBTAG00000011579,ENSBTAG00000035006,ENSBTAG00000040294,ENSBTAG00000000776,ENSBTAG00000016247,ENSBTAG00000038928,ENSBTAG00000037735,ENSBTAG00000032613,ENSBTAG00000009938,ENSBTAG00000003691,ENSBTAG00000006691,ENSBTAG00000006385,ENSBTAG00000010874,ENSBTAG00000011461,ENSBTAG00000039929,ENSBTAG00000013445,ENSBTAG00000017715,ENSBTAG00000002132,ENSBTAG00000020087,ENSBTAG00000045666,ENSBTAG00000046423,ENSBTAG00000007706,ENSBTAG00000009727,ENSBTAG00000048015,ENSBTAG00000020616,ENSBTAG00000046472,ENSBTAG00000014798,ENSBTAG00000018777,ENSBTAG00000010161,ENSBTAG00000047753,ENSBTAG00000038395,ENSBTAG00000047104,ENSBTAG00000018221,ENSBTAG00000017458,ENSBTAG00000030193,ENSBTAG00000002606,ENSBTAG00000024891,ENSBTAG00000004347,ENSBTAG00000038722,ENSBTAG00000027547,ENSBTAG00000044181,ENSBTAG00000038911,ENSBTAG00000008036,ENSBTAG00000038160,ENSBTAG00000017209,ENSBTAG00000046494,ENSBTAG00000045644,ENSBTAG00000007647,ENSBTAG00000038319,ENSBTAG00000040187,ENSBTAG00000037384,ENSBTAG00000020872,ENSBTAG00000026148,ENSBTAG00000019771,ENSBTAG00000007901,ENSBTAG00000024957,ENSBTAG00000022663,ENSBTAG00000047020,ENSBTAG00000033699,ENSBTAG00000010251,ENSBTAG00000040280,ENSBTAG00000032844,ENSBTAG00000013256,ENSBTAG00000039298,ENSBTAG00000038161,ENSBTAG00000037598,ENSBTAG00000046953,ENSBTAG00000001291,ENSBTAG00000038188,ENSBTAG00000037577,ENSBTAG00000034601,ENSBTAG00000018912,ENSBTAG00000038669,ENSBTAG00000040478,ENSBTAG00000008923,ENSBTAG00000038894,ENSBTAG00000000813,ENSBTAG00000002891,ENSBTAG00000031271,ENSBTAG00000038290,ENSBTAG00000007873,ENSBTAG00000030385,ENSBTAG00000022169,ENSBTAG00000020590,ENSBTAG00000045599,ENSBTAG00000016629,ENSBTAG00000020645,ENSBTAG00000006605,ENSBTAG00000046320,ENSBTAG00000036031,ENSBTAG00000039331,ENSBTAG00000005199,ENSBTAG00000017431,ENSBTAG00000047267,ENSBTAG00000021886,ENSBTAG00000046825,ENSBTAG00000047384,ENSBTAG00000020990,ENSBTAG00000003865,ENSBTAG00000039015,ENSBTAG00000037411,ENSBTAG00000040330,ENSBTAG00000039868,ENSBTAG00000038082,ENSBTAG00000016774,ENSBTAG00000009393,ENSBTAG00000018989,ENSBTAG00000039707,ENSBTAG00000000381,ENSBTAG00000008857,ENSBTAG00000047016,ENSBTAG00000040541,ENSBTAG00000039079,ENSBTAG00000000145,ENSBTAG00000012393,ENSBTAG00000002023,ENSBTAG00000013942,ENSBTAG00000047539,ENSBTAG00000047310,ENSBTAG00000047090,ENSBTAG00000040026,ENSBTAG00000008507,ENSBTAG00000023258,ENSBTAG00000017751,ENSBTAG00000011254,ENSBTAG00000019772,ENSBTAG00000046510,ENSBTAG00000007297,ENSBTAG00000045921,ENSBTAG00000000616,ENSBTAG00000046326,ENSBTAG00000002908,ENSBTAG00000039405,ENSBTAG00000009285,ENSBTAG00000007175,ENSBTAG00000036013,ENSBTAG00000017280,ENSBTAG00000039448,ENSBTAG00000035985,ENSBTAG00000039986,ENSBTAG00000000102,ENSBTAG00000039614,ENSBTAG00000038201,ENSBTAG00000017227,ENSBTAG00000013959,ENSBTAG00000019371,ENSBTAG00000020957,ENSBTAG00000015175,ENSBTAG00000016090,ENSBTAG00000038608,ENSBTAG00000004217,ENSBTAG00000046527,ENSBTAG00000027430,ENSBTAG00000014162,ENSBTAG00000017239,ENSBTAG00000015575,ENSBTAG00000013918,ENSBTAG00000013014,ENSBTAG00000019716,ENSBTAG00000009848,ENSBTAG00000047246,ENSBTAG00000008255,ENSBTAG00000015133,ENSBTAG00000020485,ENSBTAG00000046014,ENSBTAG00000037429,ENSBTAG00000046010,ENSBTAG00000023920,ENSBTAG00000010461,ENSBTAG00000039964,ENSBTAG00000046762,ENSBTAG00000014189,ENSBTAG00000016807,ENSBTAG00000047589,ENSBTAG00000040285,ENSBTAG00000020199,ENSBTAG00000016344,ENSBTAG00000024397,ENSBTAG00000009696,ENSBTAG00000006261,ENSBTAG00000000751,ENSBTAG00000048208,ENSBTAG00000004652,ENSBTAG00000012956,ENSBTAG00000002934,ENSBTAG00000011119,ENSBTAG00000009366,ENSBTAG00000032800,ENSBTAG00000046061,ENSBTAG00000009789,ENSBTAG00000039157,ENSBTAG00000045733,ENSBTAG00000013442,ENSBTAG00000019095,ENSBTAG00000006567,ENSBTAG00000001338,ENSBTAG00000018804,ENSBTAG00000021343,ENSBTAG00000007148,ENSBTAG00000018435,ENSBTAG00000019549,ENSBTAG00000026078,ENSBTAG00000027275,ENSBTAG00000040319,ENSBTAG00000039562,ENSBTAG00000046923,ENSBTAG00000013700,ENSBTAG00000003923,ENSBTAG00000021127,ENSBTAG00000036042,ENSBTAG00000021621,ENSBTAG00000015517,ENSBTAG00000047556,ENSBTAG00000038452,ENSBTAG00000036331,ENSBTAG00000037603,ENSBTAG00000039566,ENSBTAG00000002125,ENSBTAG00000005060,ENSBTAG00000023349,ENSBTAG00000040143,ENSBTAG00000018224,ENSBTAG00000038381,ENSBTAG00000035029,ENSBTAG00000015879,ENSBTAG00000003320,ENSBTAG00000017240,ENSBTAG00000015592,ENSBTAG00000045790,ENSBTAG00000016159,ENSBTAG00000013768,ENSBTAG00000016573,ENSBTAG00000020765,ENSBTAG00000027637,ENSBTAG00000047945,ENSBTAG00000021460,ENSBTAG00000039554,ENSBTAG00000013071,ENSBTAG00000007047,ENSBTAG00000047672,ENSBTAG00000045652,ENSBTAG00000016734,ENSBTAG00000045982,ENSBTAG00000035988,ENSBTAG00000003544,ENSBTAG00000000368,ENSBTAG00000015902,ENSBTAG00000004204,ENSBTAG00000026922,ENSBTAG00000019963,ENSBTAG00000005965,ENSBTAG00000035587,ENSBTAG00000047839,ENSBTAG00000005310,ENSBTAG00000003551,ENSBTAG00000017489,ENSBTAG00000019719,ENSBTAG00000014645,ENSBTAG00000048193,ENSBTAG00000039509,ENSBTAG00000010366,ENSBTAG00000022039,ENSBTAG00000024607,ENSBTAG00000020742,ENSBTAG00000015268,ENSBTAG00000007644,ENSBTAG00000006629,ENSBTAG00000017495,ENSBTAG00000013156,ENSBTAG00000039160,ENSBTAG00000034848,ENSBTAG00000048176,ENSBTAG00000012305,ENSBTAG00000040439,ENSBTAG00000046488,ENSBTAG00000012784,ENSBTAG00000045624,ENSBTAG00000018408,ENSBTAG00000005267,ENSBTAG00000039110,ENSBTAG00000046489,ENSBTAG00000008849,ENSBTAG00000005647,ENSBTAG00000003439,ENSBTAG00000017718,ENSBTAG00000023202,ENSBTAG00000021003,ENSBTAG00000019768,ENSBTAG00000000437,ENSBTAG00000047182,ENSBTAG00000036175,ENSBTAG00000004760,ENSBTAG00000002245,ENSBTAG00000046777,ENSBTAG00000031923,ENSBTAG00000018999,ENSBTAG00000019038,ENSBTAG00000035309,ENSBTAG00000013567,ENSBTAG00000013548,ENSBTAG00000018134,ENSBTAG00000013674,ENSBTAG00000048032,ENSBTAG00000037739,ENSBTAG00000013683,ENSBTAG00000046811,ENSBTAG00000011817,ENSBTAG00000001141,ENSBTAG00000007996,ENSBTAG00000035686,ENSBTAG00000011634,ENSBTAG00000021609,ENSBTAG00000019230,ENSBTAG00000013498,ENSBTAG00000038444,ENSBTAG00000047558,ENSBTAG00000047014,ENSBTAG00000037575,ENSBTAG00000038659,ENSBTAG00000046115,ENSBTAG00000046728,ENSBTAG00000030909,ENSBTAG00000020660,ENSBTAG00000046090,ENSBTAG00000017136,ENSBTAG00000038787,ENSBTAG00000011038,ENSBTAG00000004305,ENSBTAG00000018170,ENSBTAG00000043954,ENSBTAG00000038141,ENSBTAG00000047151,ENSBTAG00000010837,ENSBTAG00000014944,ENSBTAG00000024653,ENSBTAG00000046002,ENSBTAG00000039819,ENSBTAG00000014653,ENSBTAG00000015072,ENSBTAG00000017934,ENSBTAG00000000576,ENSBTAG00000031027,ENSBTAG00000008814,ENSBTAG00000035989,ENSBTAG00000035396,ENSBTAG00000016944,ENSBTAG00000030162,ENSBTAG00000013384,ENSBTAG00000034743,ENSBTAG00000013879,ENSBTAG00000040064,ENSBTAG00000047840,ENSBTAG00000011479,ENSBTAG00000046228,</Data></Cell>
    <Cell ss:StyleID="s65"><Data ss:Type="Number">6.8800000000000002E-9</Data></Cell>
    <Cell ss:StyleID="s65"><Data ss:Type="Number">5.8200000000000002E-6</Data></Cell>
   </Row>
   <Row>
    <Cell><Data ss:Type="String">GO:0006412</Data></Cell>
    <Cell><Data ss:Type="String">translation</Data></Cell>
    <Cell><Data ss:Type="String">biological_process</Data></Cell>
    <Cell><Data ss:Type="Number">322</Data></Cell>
    <Cell ss:StyleID="s64"><Data ss:Type="String">ENSBTAG00000021374,ENSBTAG00000014080,ENSBTAG00000009067,ENSBTAG00000000285,ENSBTAG00000001520,ENSBTAG00000047548,ENSBTAG00000009533,ENSBTAG00000005075,ENSBTAG00000033322,ENSBTAG00000011414,ENSBTAG00000007062,ENSBTAG00000008881,ENSBTAG00000047471,ENSBTAG00000012739,ENSBTAG00000033080,ENSBTAG00000032022,ENSBTAG00000031786,ENSBTAG00000040167,ENSBTAG00000015325,ENSBTAG00000019362,ENSBTAG00000017999,ENSBTAG00000005938,ENSBTAG00000006487,ENSBTAG00000016852,ENSBTAG00000021630,ENSBTAG00000015835,ENSBTAG00000024582,ENSBTAG00000006250,ENSBTAG00000010715,ENSBTAG00000043973,ENSBTAG00000014032,ENSBTAG00000025589,ENSBTAG00000002528,ENSBTAG00000013952,ENSBTAG00000004872,ENSBTAG00000010225,ENSBTAG00000000184,ENSBTAG00000016091,ENSBTAG00000017557,ENSBTAG00000010432,ENSBTAG00000005211,ENSBTAG00000038783,ENSBTAG00000026861,ENSBTAG00000000738,ENSBTAG00000000423,ENSBTAG00000003889,ENSBTAG00000002015,ENSBTAG00000030962,ENSBTAG00000035907,ENSBTAG00000014079,ENSBTAG00000009493,ENSBTAG00000022744,ENSBTAG00000018970,ENSBTAG00000032775,ENSBTAG00000031723,ENSBTAG00000038896,ENSBTAG00000006613,ENSBTAG00000020858,ENSBTAG00000014643,ENSBTAG00000010598,ENSBTAG00000002648,ENSBTAG00000019010,ENSBTAG00000014731,ENSBTAG00000011843,ENSBTAG00000014822,ENSBTAG00000002557,ENSBTAG00000048017,ENSBTAG00000039456,ENSBTAG00000002504,ENSBTAG00000018928,ENSBTAG00000018036,ENSBTAG00000013074,ENSBTAG00000040367,ENSBTAG00000034992,ENSBTAG00000002282,ENSBTAG00000009995,ENSBTAG00000007269,ENSBTAG00000048150,ENSBTAG00000011399,ENSBTAG00000021720,ENSBTAG00000008991,ENSBTAG00000005631,ENSBTAG00000034973,ENSBTAG00000008573,ENSBTAG00000008703,ENSBTAG00000006369,ENSBTAG00000007090,ENSBTAG00000014548,ENSBTAG00000002534,ENSBTAG00000023462,ENSBTAG00000027795,ENSBTAG00000022084,ENSBTAG00000032432,ENSBTAG00000017781,ENSBTAG00000000950,ENSBTAG00000023393,ENSBTAG00000015891,ENSBTAG00000017366,ENSBTAG00000012752,ENSBTAG00000000974,ENSBTAG00000007480,ENSBTAG00000015438,ENSBTAG00000000546,ENSBTAG00000019106,ENSBTAG00000012552,ENSBTAG00000015519,ENSBTAG00000008570,ENSBTAG00000014447,ENSBTAG00000040076,ENSBTAG00000026369,ENSBTAG00000018979,ENSBTAG00000020399,ENSBTAG00000003577,ENSBTAG00000006672,ENSBTAG00000011471,ENSBTAG00000015148,ENSBTAG00000033603,ENSBTAG00000020457,ENSBTAG00000000084,ENSBTAG00000013722,ENSBTAG00000045593,ENSBTAG00000003315,ENSBTAG00000007651,ENSBTAG00000004258,ENSBTAG00000011736,ENSBTAG00000001468,ENSBTAG00000016224,ENSBTAG00000018324,ENSBTAG00000046450,ENSBTAG00000011155,ENSBTAG00000019831,ENSBTAG00000001780,ENSBTAG00000019510,ENSBTAG00000002462,ENSBTAG00000001648,ENSBTAG00000001294,ENSBTAG00000015779,ENSBTAG00000011649,ENSBTAG00000000991,ENSBTAG00000002056,ENSBTAG00000031205,ENSBTAG00000015283,ENSBTAG00000003807,ENSBTAG00000013224,ENSBTAG00000017753,ENSBTAG00000047505,ENSBTAG00000012962,ENSBTAG00000012500,ENSBTAG00000005462,ENSBTAG00000002006,ENSBTAG00000008443,ENSBTAG00000001579,ENSBTAG00000013914,ENSBTAG00000046034,ENSBTAG00000031829,ENSBTAG00000011943,ENSBTAG00000006150,ENSBTAG00000020530,ENSBTAG00000010871,ENSBTAG00000020109,ENSBTAG00000006543,ENSBTAG00000002018,ENSBTAG00000038945,ENSBTAG00000007997,ENSBTAG00000020922,ENSBTAG00000015285,ENSBTAG00000000435,ENSBTAG00000008664,ENSBTAG00000017639,ENSBTAG00000015604,ENSBTAG00000015481,ENSBTAG00000001939,ENSBTAG00000020417,ENSBTAG00000018405,ENSBTAG00000015220,ENSBTAG00000001832,ENSBTAG00000006767,ENSBTAG00000007519,ENSBTAG00000020733,ENSBTAG00000025788,ENSBTAG00000011234,ENSBTAG00000020186,ENSBTAG00000019911,ENSBTAG00000012582,ENSBTAG00000014261,ENSBTAG00000034255,ENSBTAG00000008369,ENSBTAG00000039943,ENSBTAG00000006927,ENSBTAG00000020782,ENSBTAG00000031688,ENSBTAG00000015831,ENSBTAG00000000560,ENSBTAG00000040051,ENSBTAG00000007315,ENSBTAG00000002038,ENSBTAG00000019847,ENSBTAG00000045750,ENSBTAG00000016133,ENSBTAG00000015136,ENSBTAG00000018845,ENSBTAG00000040313,ENSBTAG00000006505,ENSBTAG00000014766,ENSBTAG00000008964,ENSBTAG00000001782,ENSBTAG00000003799,ENSBTAG00000010383,ENSBTAG00000034185,ENSBTAG00000001988,ENSBTAG00000021294,ENSBTAG00000007841,ENSBTAG00000010393,ENSBTAG00000004861,ENSBTAG00000046556,ENSBTAG00000006016,ENSBTAG00000047547,ENSBTAG00000021798,ENSBTAG00000012881,ENSBTAG00000016023,ENSBTAG00000003035,ENSBTAG00000013358,ENSBTAG00000001096,ENSBTAG00000021741,ENSBTAG00000005315,ENSBTAG00000006084,ENSBTAG00000000623,ENSBTAG00000012724,ENSBTAG00000008224,ENSBTAG00000020807,ENSBTAG00000019869,ENSBTAG00000024378,ENSBTAG00000040215,ENSBTAG00000013899,ENSBTAG00000000399,ENSBTAG00000001174,ENSBTAG00000021624,ENSBTAG00000000359,ENSBTAG00000019271,ENSBTAG00000015677,ENSBTAG00000046952,ENSBTAG00000019648,ENSBTAG00000005969,ENSBTAG00000012253,ENSBTAG00000045504,ENSBTAG00000016282,ENSBTAG00000018658,ENSBTAG00000013461,ENSBTAG00000016368,ENSBTAG00000017551,ENSBTAG00000014388,ENSBTAG00000025571,ENSBTAG00000020532,ENSBTAG00000016581,ENSBTAG00000005688,ENSBTAG00000023792,ENSBTAG00000016278,ENSBTAG00000046394,ENSBTAG00000002734,ENSBTAG00000018901,ENSBTAG00000007370,ENSBTAG00000001171,ENSBTAG00000019511,ENSBTAG00000022498,ENSBTAG00000005620,ENSBTAG00000004777,ENSBTAG00000030834,ENSBTAG00000016287,ENSBTAG00000046949,ENSBTAG00000009535,ENSBTAG00000022278,ENSBTAG00000010777,ENSBTAG00000047029,ENSBTAG00000032382,ENSBTAG00000009595,ENSBTAG00000001289,ENSBTAG00000014729,ENSBTAG00000015006,ENSBTAG00000003228,ENSBTAG00000021874,ENSBTAG00000015450,ENSBTAG00000046593,ENSBTAG00000019810,ENSBTAG00000014449,ENSBTAG00000012852,ENSBTAG00000024097,ENSBTAG00000004679,ENSBTAG00000014626,ENSBTAG00000011415,ENSBTAG00000005338,ENSBTAG00000000797,ENSBTAG00000009106,ENSBTAG00000030942,ENSBTAG00000025212,ENSBTAG00000006765,ENSBTAG00000006702,ENSBTAG00000007474,ENSBTAG00000006482,ENSBTAG00000019216,ENSBTAG00000009175,ENSBTAG00000006898,ENSBTAG00000011963,ENSBTAG00000026327,ENSBTAG00000009732,ENSBTAG00000016912,ENSBTAG00000018800,ENSBTAG00000014616,ENSBTAG00000018065,ENSBTAG00000021882,ENSBTAG00000010698,ENSBTAG00000000555,ENSBTAG00000018847,ENSBTAG00000014297,ENSBTAG00000012594,ENSBTAG00000025434,ENSBTAG00000015205,ENSBTAG00000001134,ENSBTAG00000007934,ENSBTAG00000014028,ENSBTAG00000014351,ENSBTAG00000010324,ENSBTAG00000031146,</Data></Cell>
    <Cell><Data ss:Type="Number">1.7919600000000001E-4</Data></Cell>
    <Cell><Data ss:Type="Number">9.7131306000000001E-2</Data></Cell>
   </Row>
   <Row>
    <Cell><Data ss:Type="String">GO:0043043</Data></Cell>
    <Cell><Data ss:Type="String">peptide biosynthetic process</Data></Cell>
    <Cell><Data ss:Type="String">biological_process</Data></Cell>
    <Cell><Data ss:Type="Number">337</Data></Cell>
    <Cell ss:StyleID="s64"><Data ss:Type="String">ENSBTAG00000002648,ENSBTAG00000020858,ENSBTAG00000014643,ENSBTAG00000010598,ENSBTAG00000038896,ENSBTAG00000031723,ENSBTAG00000006613,ENSBTAG00000032775,ENSBTAG00000018970,ENSBTAG00000022744,ENSBTAG00000013074,ENSBTAG00000018036,ENSBTAG00000018928,ENSBTAG00000048017,ENSBTAG00000039456,ENSBTAG00000002504,ENSBTAG00000014822,ENSBTAG00000002557,ENSBTAG00000011843,ENSBTAG00000019010,ENSBTAG00000014731,ENSBTAG00000020843,ENSBTAG00000000423,ENSBTAG00000000738,ENSBTAG00000026861,ENSBTAG00000038783,ENSBTAG00000005211,ENSBTAG00000009493,ENSBTAG00000008101,ENSBTAG00000014079,ENSBTAG00000035907,ENSBTAG00000030962,ENSBTAG00000003889,ENSBTAG00000002015,ENSBTAG00000024582,ENSBTAG00000021630,ENSBTAG00000015835,ENSBTAG00000019998,ENSBTAG00000016852,ENSBTAG00000006487,ENSBTAG00000005938,ENSBTAG00000017999,ENSBTAG00000010432,ENSBTAG00000016091,ENSBTAG00000017557,ENSBTAG00000000184,ENSBTAG00000013952,ENSBTAG00000004872,ENSBTAG00000010225,ENSBTAG00000002528,ENSBTAG00000043973,ENSBTAG00000014032,ENSBTAG00000025589,ENSBTAG00000010715,ENSBTAG00000006250,ENSBTAG00000011414,ENSBTAG00000033322,ENSBTAG00000009533,ENSBTAG00000005075,ENSBTAG00000047548,ENSBTAG00000001520,ENSBTAG00000000285,ENSBTAG00000014080,ENSBTAG00000009067,ENSBTAG00000021374,ENSBTAG00000019362,ENSBTAG00000031786,ENSBTAG00000040167,ENSBTAG00000015325,ENSBTAG00000033080,ENSBTAG00000032022,ENSBTAG00000012739,ENSBTAG00000008881,ENSBTAG00000047471,ENSBTAG00000007062,ENSBTAG00000006150,ENSBTAG00000031829,ENSBTAG00000011943,ENSBTAG00000013914,ENSBTAG00000046034,ENSBTAG00000001579,ENSBTAG00000002018,ENSBTAG00000006543,ENSBTAG00000020109,ENSBTAG00000010871,ENSBTAG00000020530,ENSBTAG00000002056,ENSBTAG00000031205,ENSBTAG00000000991,ENSBTAG00000001294,ENSBTAG00000015779,ENSBTAG00000011649,ENSBTAG00000001780,ENSBTAG00000019510,ENSBTAG00000001648,ENSBTAG00000002462,ENSBTAG00000001468,ENSBTAG00000018324,ENSBTAG00000016224,ENSBTAG00000046450,ENSBTAG00000011155,ENSBTAG00000019831,ENSBTAG00000011736,ENSBTAG00000004258,ENSBTAG00000013301,ENSBTAG00000008443,ENSBTAG00000005462,ENSBTAG00000002006,ENSBTAG00000047505,ENSBTAG00000012962,ENSBTAG00000012500,ENSBTAG00000017753,ENSBTAG00000003504,ENSBTAG00000015283,ENSBTAG00000003807,ENSBTAG00000013224,ENSBTAG00000015438,ENSBTAG00000019106,ENSBTAG00000000546,ENSBTAG00000012552,ENSBTAG00000007480,ENSBTAG00000000974,ENSBTAG00000012752,ENSBTAG00000023393,ENSBTAG00000015891,ENSBTAG00000017366,ENSBTAG00000000950,ENSBTAG00000032432,ENSBTAG00000017781,ENSBTAG00000007651,ENSBTAG00000000084,ENSBTAG00000013722,ENSBTAG00000045593,ENSBTAG00000003315,ENSBTAG00000006672,ENSBTAG00000033603,ENSBTAG00000020457,ENSBTAG00000015148,ENSBTAG00000011471,ENSBTAG00000020399,ENSBTAG00000003577,ENSBTAG00000026369,ENSBTAG00000018979,ENSBTAG00000014447,ENSBTAG00000040076,ENSBTAG00000015519,ENSBTAG00000008570,ENSBTAG00000011399,ENSBTAG00000048150,ENSBTAG00000007269,ENSBTAG00000002282,ENSBTAG00000009995,ENSBTAG00000040367,ENSBTAG00000034992,ENSBTAG00000022084,ENSBTAG00000023462,ENSBTAG00000027795,ENSBTAG00000007090,ENSBTAG00000006369,ENSBTAG00000002534,ENSBTAG00000014548,ENSBTAG00000008703,ENSBTAG00000019255,ENSBTAG00000034973,ENSBTAG00000003936,ENSBTAG00000008573,ENSBTAG00000021720,ENSBTAG00000008991,ENSBTAG00000005631,ENSBTAG00000001174,ENSBTAG00000021624,ENSBTAG00000019271,ENSBTAG00000000359,ENSBTAG00000024378,ENSBTAG00000040215,ENSBTAG00000013899,ENSBTAG00000000399,ENSBTAG00000019869,ENSBTAG00000020807,ENSBTAG00000000623,ENSBTAG00000005315,ENSBTAG00000006084,ENSBTAG00000012724,ENSBTAG00000008224,ENSBTAG00000045504,ENSBTAG00000016282,ENSBTAG00000017502,ENSBTAG00000018658,ENSBTAG00000005969,ENSBTAG00000012253,ENSBTAG00000015677,ENSBTAG00000046952,ENSBTAG00000019648,ENSBTAG00000021294,ENSBTAG00000007841,ENSBTAG00000017690,ENSBTAG00000001988,ENSBTAG00000010383,ENSBTAG00000034185,ENSBTAG00000008964,ENSBTAG00000001782,ENSBTAG00000003799,ENSBTAG00000006505,ENSBTAG00000014766,ENSBTAG00000018845,ENSBTAG00000040313,ENSBTAG00000001096,ENSBTAG00000021741,ENSBTAG00000003035,ENSBTAG00000013358,ENSBTAG00000016023,ENSBTAG00000021798,ENSBTAG00000012881,ENSBTAG00000047547,ENSBTAG00000006016,ENSBTAG00000002481,ENSBTAG00000046556,ENSBTAG00000010393,ENSBTAG00000004861,ENSBTAG00000008369,ENSBTAG00000039943,ENSBTAG00000006927,ENSBTAG00000014261,ENSBTAG00000034255,ENSBTAG00000019911,ENSBTAG00000012582,ENSBTAG00000011234,ENSBTAG00000020186,ENSBTAG00000015136,ENSBTAG00000045750,ENSBTAG00000016133,ENSBTAG00000007315,ENSBTAG00000019847,ENSBTAG00000002038,ENSBTAG00000000560,ENSBTAG00000040051,ENSBTAG00000031688,ENSBTAG00000015831,ENSBTAG00000020782,ENSBTAG00000015481,ENSBTAG00000001939,ENSBTAG00000015604,ENSBTAG00000000435,ENSBTAG00000017639,ENSBTAG00000008664,ENSBTAG00000015285,ENSBTAG00000007997,ENSBTAG00000020922,ENSBTAG00000003291,ENSBTAG00000038945,ENSBTAG00000025788,ENSBTAG00000007519,ENSBTAG00000020733,ENSBTAG00000006767,ENSBTAG00000001832,ENSBTAG00000018405,ENSBTAG00000015220,ENSBTAG00000020417,ENSBTAG00000000555,ENSBTAG00000018847,ENSBTAG00000014297,ENSBTAG00000012594,ENSBTAG00000010698,ENSBTAG00000014616,ENSBTAG00000018065,ENSBTAG00000021882,ENSBTAG00000016912,ENSBTAG00000018800,ENSBTAG00000009732,ENSBTAG00000026327,ENSBTAG00000011963,ENSBTAG00000014351,ENSBTAG00000010324,ENSBTAG00000014028,ENSBTAG00000031146,ENSBTAG00000001134,ENSBTAG00000007934,ENSBTAG00000015205,ENSBTAG00000025434,ENSBTAG00000000797,ENSBTAG00000009106,ENSBTAG00000030942,ENSBTAG00000015571,ENSBTAG00000005338,ENSBTAG00000011415,ENSBTAG00000014626,ENSBTAG00000004679,ENSBTAG00000012852,ENSBTAG00000024097,ENSBTAG00000007436,ENSBTAG00000007842,ENSBTAG00000006898,ENSBTAG00000019216,ENSBTAG00000009175,ENSBTAG00000002526,ENSBTAG00000007474,ENSBTAG00000006482,ENSBTAG00000025212,ENSBTAG00000006765,ENSBTAG00000006702,ENSBTAG00000047029,ENSBTAG00000032382,ENSBTAG00000010777,ENSBTAG00000009535,ENSBTAG00000022278,ENSBTAG00000046949,ENSBTAG00000016287,ENSBTAG00000004777,ENSBTAG00000030834,ENSBTAG00000019810,ENSBTAG00000014449,ENSBTAG00000015450,ENSBTAG00000046593,ENSBTAG00000003228,ENSBTAG00000021874,ENSBTAG00000015006,ENSBTAG00000001289,ENSBTAG00000009595,ENSBTAG00000014729,ENSBTAG00000016581,ENSBTAG00000023792,ENSBTAG00000005688,ENSBTAG00000016278,ENSBTAG00000020532,ENSBTAG00000014388,ENSBTAG00000025571,ENSBTAG00000017551,ENSBTAG00000016368,ENSBTAG00000013461,ENSBTAG00000022498,ENSBTAG00000005620,ENSBTAG00000001171,ENSBTAG00000019511,ENSBTAG00000018901,ENSBTAG00000007370,ENSBTAG00000046394,ENSBTAG00000002734,</Data></Cell>
    <Cell><Data ss:Type="Number">2.8996700000000002E-4</Data></Cell>
    <Cell><Data ss:Type="Number">0.145531045</Data></Cell>
   </Row>
   <Row>
    <Cell><Data ss:Type="String">GO:0032502</Data></Cell>
    <Cell><Data ss:Type="String">developmental process</Data></Cell>
    <Cell><Data ss:Type="String">biological_process</Data></Cell>
    <Cell><Data ss:Type="Number">3204</Data></Cell>
    <Cell ss:StyleID="s64"><Data ss:Type="String">ENSBTAG00000009676,ENSBTAG00000002487,ENSBTAG00000020143,ENSBTAG00000013843,ENSBTAG00000013602,ENSBTAG00000026489,ENSBTAG00000009417,ENSBTAG00000007684,ENSBTAG00000000016,ENSBTAG00000018235,ENSBTAG00000014137,ENSBTAG00000020612,ENSBTAG00000020198,ENSBTAG00000003740,ENSBTAG00000019010,ENSBTAG00000009844,ENSBTAG00000003094,ENSBTAG00000019772,ENSBTAG00000015974,ENSBTAG00000005916,ENSBTAG00000007417,ENSBTAG00000006504,ENSBTAG00000019853,ENSBTAG00000002139,ENSBTAG00000007766,ENSBTAG00000038434,ENSBTAG00000017509,ENSBTAG00000015470,ENSBTAG00000003212,ENSBTAG00000013942,ENSBTAG00000012393,ENSBTAG00000033766,ENSBTAG00000031231,ENSBTAG00000040193,ENSBTAG00000015965,ENSBTAG00000006214,ENSBTAG00000002804,ENSBTAG00000014079,ENSBTAG00000000855,ENSBTAG00000009960,ENSBTAG00000005478,ENSBTAG00000008313,ENSBTAG00000033352,ENSBTAG00000032567,ENSBTAG00000008839,ENSBTAG00000008639,ENSBTAG00000021444,ENSBTAG00000003111,ENSBTAG00000001871,ENSBTAG00000014179,ENSBTAG00000006452,ENSBTAG00000003329,ENSBTAG00000010874,ENSBTAG00000006385,ENSBTAG00000013912,ENSBTAG00000017232,ENSBTAG00000007424,ENSBTAG00000015576,ENSBTAG00000002484,ENSBTAG00000015973,ENSBTAG00000011734,ENSBTAG00000014144,ENSBTAG00000006675,ENSBTAG00000026111,ENSBTAG00000047633,ENSBTAG00000005043,ENSBTAG00000010223,ENSBTAG00000008040,ENSBTAG00000011683,ENSBTAG00000003185,ENSBTAG00000044073,ENSBTAG00000012442,ENSBTAG00000016230,ENSBTAG00000004010,ENSBTAG00000009985,ENSBTAG00000010119,ENSBTAG00000020872,ENSBTAG00000011224,ENSBTAG00000016813,ENSBTAG00000017855,ENSBTAG00000012628,ENSBTAG00000001189,ENSBTAG00000017409,ENSBTAG00000020262,ENSBTAG00000011908,ENSBTAG00000017077,ENSBTAG00000008881,ENSBTAG00000015252,ENSBTAG00000000831,ENSBTAG00000010989,ENSBTAG00000013347,ENSBTAG00000020000,ENSBTAG00000005474,ENSBTAG00000012501,ENSBTAG00000024137,ENSBTAG00000020726,ENSBTAG00000002283,ENSBTAG00000012332,ENSBTAG00000012498,ENSBTAG00000017165,ENSBTAG00000032962,ENSBTAG00000010511,ENSBTAG00000018369,ENSBTAG00000012710,ENSBTAG00000006138,ENSBTAG00000004005,ENSBTAG00000010517,ENSBTAG00000025853,ENSBTAG00000030670,ENSBTAG00000002923,ENSBTAG00000004785,ENSBTAG00000011905,ENSBTAG00000008756,ENSBTAG00000038711,ENSBTAG00000005038,ENSBTAG00000007118,ENSBTAG00000021185,ENSBTAG00000010371,ENSBTAG00000015907,ENSBTAG00000010635,ENSBTAG00000019510,ENSBTAG00000016577,ENSBTAG00000020962,ENSBTAG00000005750,ENSBTAG00000015581,ENSBTAG00000002253,ENSBTAG00000017767,ENSBTAG00000011531,ENSBTAG00000007708,ENSBTAG00000000406,ENSBTAG00000013425,ENSBTAG00000021772,ENSBTAG00000018725,ENSBTAG00000003072,ENSBTAG00000005850,ENSBTAG00000009265,ENSBTAG00000007927,ENSBTAG00000019215,ENSBTAG00000008735,ENSBTAG00000024075,ENSBTAG00000003675,ENSBTAG00000017976,ENSBTAG00000020342,ENSBTAG00000011529,ENSBTAG00000046493,ENSBTAG00000001483,ENSBTAG00000008250,ENSBTAG00000011401,ENSBTAG00000002799,ENSBTAG00000039599,ENSBTAG00000014177,ENSBTAG00000010444,ENSBTAG00000004429,ENSBTAG00000015058,ENSBTAG00000008333,ENSBTAG00000047413,ENSBTAG00000023929,ENSBTAG00000001424,ENSBTAG00000016299,ENSBTAG00000006051,ENSBTAG00000002928,ENSBTAG00000019707,ENSBTAG00000016533,ENSBTAG00000010852,ENSBTAG00000002052,ENSBTAG00000011327,ENSBTAG00000008232,ENSBTAG00000001154,ENSBTAG00000047195,ENSBTAG00000009819,ENSBTAG00000015335,ENSBTAG00000017743,ENSBTAG00000004751,ENSBTAG00000007356,ENSBTAG00000019692,ENSBTAG00000002738,ENSBTAG00000009443,ENSBTAG00000016024,ENSBTAG00000015961,ENSBTAG00000014819,ENSBTAG00000004313,ENSBTAG00000000878,ENSBTAG00000022520,ENSBTAG00000012019,ENSBTAG00000019121,ENSBTAG00000013735,ENSBTAG00000012125,ENSBTAG00000015181,ENSBTAG00000000060,ENSBTAG00000011339,ENSBTAG00000005154,ENSBTAG00000011917,ENSBTAG00000020296,ENSBTAG00000009232,ENSBTAG00000010360,ENSBTAG00000002518,ENSBTAG00000006008,ENSBTAG00000002278,ENSBTAG00000001393,ENSBTAG00000013674,ENSBTAG00000013147,ENSBTAG00000011315,ENSBTAG00000012284,ENSBTAG00000005792,ENSBTAG00000027569,ENSBTAG00000001503,ENSBTAG00000005100,ENSBTAG00000001545,ENSBTAG00000013874,ENSBTAG00000004022,ENSBTAG00000003569,ENSBTAG00000002996,ENSBTAG00000015969,ENSBTAG00000014102,ENSBTAG00000001632,ENSBTAG00000011742,ENSBTAG00000035998,ENSBTAG00000006828,ENSBTAG00000015072,ENSBTAG00000002737,ENSBTAG00000003826,ENSBTAG00000038141,ENSBTAG00000000809,ENSBTAG00000046556,ENSBTAG00000010462,ENSBTAG00000002414,ENSBTAG00000016514,ENSBTAG00000012703,ENSBTAG00000037640,ENSBTAG00000046545,ENSBTAG00000020413,ENSBTAG00000005994,ENSBTAG00000009407,ENSBTAG00000046255,ENSBTAG00000016430,ENSBTAG00000034848,ENSBTAG00000004922,ENSBTAG00000001612,ENSBTAG00000003994,ENSBTAG00000033292,ENSBTAG00000011692,ENSBTAG00000022039,ENSBTAG00000011912,ENSBTAG00000046191,ENSBTAG00000019719,ENSBTAG00000017489,ENSBTAG00000017282,ENSBTAG00000011032,ENSBTAG00000021023,ENSBTAG00000014917,ENSBTAG00000005033,ENSBTAG00000006631,ENSBTAG00000021904,ENSBTAG00000045782,ENSBTAG00000006569,ENSBTAG00000006618,ENSBTAG00000017584,ENSBTAG00000001939,ENSBTAG00000019031,ENSBTAG00000008924,ENSBTAG00000020032,ENSBTAG00000008664,ENSBTAG00000006471,ENSBTAG00000000435,ENSBTAG00000019888,ENSBTAG00000006065,ENSBTAG00000008736,ENSBTAG00000023452,ENSBTAG00000010866,ENSBTAG00000015296,ENSBTAG00000001857,ENSBTAG00000009489,ENSBTAG00000006189,ENSBTAG00000001649,ENSBTAG00000018549,ENSBTAG00000014181,ENSBTAG00000007485,ENSBTAG00000026266,ENSBTAG00000007860,ENSBTAG00000030179,ENSBTAG00000008723,ENSBTAG00000017439,ENSBTAG00000010275,ENSBTAG00000011991,ENSBTAG00000002564,ENSBTAG00000020417,ENSBTAG00000012914,ENSBTAG00000008538,ENSBTAG00000021068,ENSBTAG00000017422,ENSBTAG00000046413,ENSBTAG00000004970,ENSBTAG00000008441,ENSBTAG00000009691,ENSBTAG00000008253,ENSBTAG00000002835,ENSBTAG00000013880,ENSBTAG00000007361,ENSBTAG00000003462,ENSBTAG00000015766,ENSBTAG00000000745,ENSBTAG00000033248,ENSBTAG00000001473,ENSBTAG00000000342,ENSBTAG00000016414,ENSBTAG00000008948,ENSBTAG00000004574,ENSBTAG00000015615,ENSBTAG00000010978,ENSBTAG00000004015,ENSBTAG00000044166,ENSBTAG00000009290,ENSBTAG00000040432,ENSBTAG00000014434,ENSBTAG00000012222,ENSBTAG00000016169,ENSBTAG00000023172,ENSBTAG00000038990,ENSBTAG00000000113,ENSBTAG00000011539,ENSBTAG00000002849,ENSBTAG00000013184,ENSBTAG00000007814,ENSBTAG00000011034,ENSBTAG00000025210,ENSBTAG00000010976,ENSBTAG00000031507,ENSBTAG00000003779,ENSBTAG00000000130,ENSBTAG00000014597,ENSBTAG00000004193,ENSBTAG00000031707,ENSBTAG00000019313,ENSBTAG00000019757,ENSBTAG00000024240,ENSBTAG00000000266,ENSBTAG00000013451,ENSBTAG00000014299,ENSBTAG00000002977,ENSBTAG00000003619,ENSBTAG00000021455,ENSBTAG00000018316,ENSBTAG00000007818,ENSBTAG00000002855,ENSBTAG00000001058,ENSBTAG00000013918,ENSBTAG00000019293,ENSBTAG00000019716,ENSBTAG00000002177,ENSBTAG00000000563,ENSBTAG00000002682,ENSBTAG00000001069,ENSBTAG00000020957,ENSBTAG00000013060,ENSBTAG00000019866,ENSBTAG00000015683,ENSBTAG00000001086,ENSBTAG00000046996,ENSBTAG00000010426,ENSBTAG00000003587,ENSBTAG00000002595,ENSBTAG00000002425,ENSBTAG00000024449,ENSBTAG00000001977,ENSBTAG00000016512,ENSBTAG00000021879,ENSBTAG00000011397,ENSBTAG00000013469,ENSBTAG00000003257,ENSBTAG00000014619,ENSBTAG00000020054,ENSBTAG00000018093,ENSBTAG00000007530,ENSBTAG00000008631,ENSBTAG00000023907,ENSBTAG00000009139,ENSBTAG00000009491,ENSBTAG00000008054,ENSBTAG00000018395,ENSBTAG00000005980,ENSBTAG00000013294,ENSBTAG00000003687,ENSBTAG00000001376,ENSBTAG00000008075,ENSBTAG00000001273,ENSBTAG00000000923,ENSBTAG00000009238,ENSBTAG00000002280,ENSBTAG00000045829,ENSBTAG00000013557,ENSBTAG00000003927,ENSBTAG00000009906,ENSBTAG00000001774,ENSBTAG00000046815,ENSBTAG00000003719,ENSBTAG00000006837,ENSBTAG00000017958,ENSBTAG00000005151,ENSBTAG00000016906,ENSBTAG00000006078,ENSBTAG00000008105,ENSBTAG00000008017,ENSBTAG00000008779,ENSBTAG00000002483,ENSBTAG00000019986,ENSBTAG00000021443,ENSBTAG00000008448,ENSBTAG00000016152,ENSBTAG00000001805,ENSBTAG00000007517,ENSBTAG00000011829,ENSBTAG00000001173,ENSBTAG00000012137,ENSBTAG00000009218,ENSBTAG00000016564,ENSBTAG00000006743,ENSBTAG00000020760,ENSBTAG00000018007,ENSBTAG00000032424,ENSBTAG00000006470,ENSBTAG00000013550,ENSBTAG00000032518,ENSBTAG00000018103,ENSBTAG00000012511,ENSBTAG00000018254,ENSBTAG00000014230,ENSBTAG00000003658,ENSBTAG00000021482,ENSBTAG00000003061,ENSBTAG00000016138,ENSBTAG00000023928,ENSBTAG00000001292,ENSBTAG00000008283,ENSBTAG00000008717,ENSBTAG00000002902,ENSBTAG00000012927,ENSBTAG00000009786,ENSBTAG00000000024,ENSBTAG00000020543,ENSBTAG00000007492,ENSBTAG00000006987,ENSBTAG00000037703,ENSBTAG00000008584,ENSBTAG00000004112,ENSBTAG00000015566,ENSBTAG00000008133,ENSBTAG00000010647,ENSBTAG00000005314,ENSBTAG00000012450,ENSBTAG00000015710,ENSBTAG00000010785,ENSBTAG00000009988,ENSBTAG00000004884,ENSBTAG00000011092,ENSBTAG00000046124,ENSBTAG00000012235,ENSBTAG00000006720,ENSBTAG00000036019,ENSBTAG00000013749,ENSBTAG00000000184,ENSBTAG00000018495,ENSBTAG00000015986,ENSBTAG00000040060,ENSBTAG00000046110,ENSBTAG00000004472,ENSBTAG00000016683,ENSBTAG00000011414,ENSBTAG00000008728,ENSBTAG00000004836,ENSBTAG00000011345,ENSBTAG00000009587,ENSBTAG00000001920,ENSBTAG00000009067,ENSBTAG00000006599,ENSBTAG00000047293,ENSBTAG00000047238,ENSBTAG00000033726,ENSBTAG00000017024,ENSBTAG00000027327,ENSBTAG00000013736,ENSBTAG00000008336,ENSBTAG00000005780,ENSBTAG00000004488,ENSBTAG00000004995,ENSBTAG00000010605,ENSBTAG00000021434,ENSBTAG00000009520,ENSBTAG00000002140,ENSBTAG00000005748,ENSBTAG00000008504,ENSBTAG00000007062,ENSBTAG00000006256,ENSBTAG00000047747,ENSBTAG00000002042,ENSBTAG00000012409,ENSBTAG00000003253,ENSBTAG00000019336,ENSBTAG00000011204,ENSBTAG00000016823,ENSBTAG00000013279,ENSBTAG00000000160,ENSBTAG00000009046,ENSBTAG00000001085,ENSBTAG00000012981,ENSBTAG00000001063,ENSBTAG00000015980,ENSBTAG00000019115,ENSBTAG00000021310,ENSBTAG00000000329,ENSBTAG00000016806,ENSBTAG00000020893,ENSBTAG00000009438,ENSBTAG00000009964,ENSBTAG00000004383,ENSBTAG00000047586,ENSBTAG00000004129,ENSBTAG00000008544,ENSBTAG00000001009,ENSBTAG00000011483,ENSBTAG00000011784,ENSBTAG00000048067,ENSBTAG00000003650,ENSBTAG00000019712,ENSBTAG00000011581,ENSBTAG00000016915,ENSBTAG00000046302,ENSBTAG00000010820,ENSBTAG00000012470,ENSBTAG00000009034,ENSBTAG00000003514,ENSBTAG00000006242,ENSBTAG00000010682,ENSBTAG00000016309,ENSBTAG00000003808,ENSBTAG00000027841,ENSBTAG00000011643,ENSBTAG00000027916,ENSBTAG00000014229,ENSBTAG00000000944,ENSBTAG00000010457,ENSBTAG00000047582,ENSBTAG00000021275,ENSBTAG00000002765,ENSBTAG00000015981,ENSBTAG00000012449,ENSBTAG00000016542,ENSBTAG00000019914,ENSBTAG00000001242,ENSBTAG00000001014,ENSBTAG00000004988,ENSBTAG00000018105,ENSBTAG00000006221,ENSBTAG00000026754,ENSBTAG00000011626,ENSBTAG00000033225,ENSBTAG00000009521,ENSBTAG00000002025,ENSBTAG00000015326,ENSBTAG00000012715,ENSBTAG00000016739,ENSBTAG00000001785,ENSBTAG00000021218,ENSBTAG00000031185,ENSBTAG00000007823,ENSBTAG00000016972,ENSBTAG00000008228,ENSBTAG00000033890,ENSBTAG00000021224,ENSBTAG00000026768,ENSBTAG00000027201,ENSBTAG00000020674,ENSBTAG00000017285,ENSBTAG00000020751,ENSBTAG00000015789,ENSBTAG00000017761,ENSBTAG00000012919,ENSBTAG00000014554,ENSBTAG00000018498,ENSBTAG00000019600,ENSBTAG00000032071,ENSBTAG00000021462,ENSBTAG00000009365,ENSBTAG00000011662,ENSBTAG00000016761,ENSBTAG00000027875,ENSBTAG00000019421,ENSBTAG00000021468,ENSBTAG00000015109,ENSBTAG00000020769,ENSBTAG00000008138,ENSBTAG00000018474,ENSBTAG00000010529,ENSBTAG00000013812,ENSBTAG00000008573,ENSBTAG00000005108,ENSBTAG00000004930,ENSBTAG00000047428,ENSBTAG00000008991,ENSBTAG00000011124,ENSBTAG00000020704,ENSBTAG00000000081,ENSBTAG00000020650,ENSBTAG00000017682,ENSBTAG00000013391,ENSBTAG00000010653,ENSBTAG00000011131,ENSBTAG00000009101,ENSBTAG00000002328,ENSBTAG00000021435,ENSBTAG00000047085,ENSBTAG00000006084,ENSBTAG00000011374,ENSBTAG00000002072,ENSBTAG00000006999,ENSBTAG00000000305,ENSBTAG00000005969,ENSBTAG00000007614,ENSBTAG00000005218,ENSBTAG00000014612,ENSBTAG00000007173,ENSBTAG00000025942,ENSBTAG00000012778,ENSBTAG00000005018,ENSBTAG00000004965,ENSBTAG00000007841,ENSBTAG00000003777,ENSBTAG00000045526,ENSBTAG00000015794,ENSBTAG00000016933,ENSBTAG00000006505,ENSBTAG00000019983,ENSBTAG00000001305,ENSBTAG00000003669,ENSBTAG00000005812,ENSBTAG00000001546,ENSBTAG00000011741,ENSBTAG00000022671,ENSBTAG00000016913,ENSBTAG00000004694,ENSBTAG00000031388,ENSBTAG00000006694,ENSBTAG00000047594,ENSBTAG00000009233,ENSBTAG00000018729,ENSBTAG00000001044,ENSBTAG00000019901,ENSBTAG00000012750,ENSBTAG00000019759,ENSBTAG00000019310,ENSBTAG00000012191,ENSBTAG00000001700,ENSBTAG00000019627,ENSBTAG00000019343,ENSBTAG00000020685,ENSBTAG00000002335,ENSBTAG00000010784,ENSBTAG00000038168,ENSBTAG00000006558,ENSBTAG00000014533,ENSBTAG00000013861,ENSBTAG00000021381,ENSBTAG00000010888,ENSBTAG00000027020,ENSBTAG00000020975,ENSBTAG00000013525,ENSBTAG00000002774,ENSBTAG00000000494,ENSBTAG00000002305,ENSBTAG00000005318,ENSBTAG00000016991,ENSBTAG00000007375,ENSBTAG00000013078,ENSBTAG00000008424,ENSBTAG00000004796,ENSBTAG00000021970,ENSBTAG00000016121,ENSBTAG00000008554,ENSBTAG00000006031,ENSBTAG00000005288,ENSBTAG00000002041,ENSBTAG00000032481,ENSBTAG00000013907,ENSBTAG00000001288,ENSBTAG00000031917,ENSBTAG00000045895,ENSBTAG00000015650,ENSBTAG00000025782,ENSBTAG00000021143,ENSBTAG00000007423,ENSBTAG00000005077,ENSBTAG00000008733,ENSBTAG00000000215,ENSBTAG00000032132,ENSBTAG00000002586,ENSBTAG00000002474,ENSBTAG00000038970,ENSBTAG00000007963,ENSBTAG00000016732,ENSBTAG00000044190,ENSBTAG00000006291,ENSBTAG00000015874,ENSBTAG00000015101,ENSBTAG00000032983,ENSBTAG00000002576,ENSBTAG00000008887,ENSBTAG00000038204,ENSBTAG00000008362,ENSBTAG00000021191,ENSBTAG00000047412,ENSBTAG00000021128,ENSBTAG00000009942,ENSBTAG00000002292,ENSBTAG00000020489,ENSBTAG00000009500,ENSBTAG00000006972,ENSBTAG00000034436,ENSBTAG00000036183,ENSBTAG00000002144,ENSBTAG00000014508,ENSBTAG00000011851,ENSBTAG00000001134,ENSBTAG00000016161,ENSBTAG00000014561,ENSBTAG00000000899,ENSBTAG00000004896,ENSBTAG00000009641,ENSBTAG00000001346,ENSBTAG00000005936,ENSBTAG00000001035,ENSBTAG00000009498,ENSBTAG00000008061,ENSBTAG00000021764,ENSBTAG00000019289,ENSBTAG00000002211,ENSBTAG00000003728,ENSBTAG00000016703,ENSBTAG00000019828,ENSBTAG00000004287,ENSBTAG00000003345,ENSBTAG00000021466,ENSBTAG00000015801,ENSBTAG00000034883,ENSBTAG00000015773,ENSBTAG00000021458,ENSBTAG00000047975,ENSBTAG00000018052,ENSBTAG00000046024,ENSBTAG00000011300,ENSBTAG00000014316,ENSBTAG00000016122,ENSBTAG00000014828,ENSBTAG00000008492,ENSBTAG00000038107,ENSBTAG00000015996,ENSBTAG00000047551,ENSBTAG00000031711,ENSBTAG00000013745,ENSBTAG00000017636,ENSBTAG00000031846,ENSBTAG00000011082,ENSBTAG00000002833,ENSBTAG00000021709,ENSBTAG00000011291,ENSBTAG00000008501,ENSBTAG00000004314,ENSBTAG00000004915,ENSBTAG00000046602,ENSBTAG00000000601,ENSBTAG00000045967,ENSBTAG00000047083,ENSBTAG00000006218,ENSBTAG00000009939,ENSBTAG00000048237,ENSBTAG00000003741,ENSBTAG00000019679,ENSBTAG00000017260,ENSBTAG00000017363,ENSBTAG00000012509,ENSBTAG00000000076,ENSBTAG00000002392,ENSBTAG00000010386,ENSBTAG00000003827,ENSBTAG00000001725,ENSBTAG00000001474,ENSBTAG00000004150,ENSBTAG00000015860,ENSBTAG00000006838,ENSBTAG00000013213,ENSBTAG00000008129,ENSBTAG00000016958,ENSBTAG00000015394,ENSBTAG00000014278,ENSBTAG00000005979,ENSBTAG00000022058,ENSBTAG00000017105,ENSBTAG00000021024,ENSBTAG00000014169,ENSBTAG00000014675,ENSBTAG00000020428,ENSBTAG00000000377,ENSBTAG00000015763,ENSBTAG00000011360,ENSBTAG00000046266,ENSBTAG00000013105,ENSBTAG00000009770,ENSBTAG00000014366,ENSBTAG00000012554,ENSBTAG00000009984,ENSBTAG00000005269,ENSBTAG00000014632,ENSBTAG00000012921,ENSBTAG00000014758,ENSBTAG00000003384,ENSBTAG00000037757,ENSBTAG00000013653,ENSBTAG00000008577,ENSBTAG00000002440,ENSBTAG00000007109,ENSBTAG00000012250,ENSBTAG00000027625,ENSBTAG00000015457,ENSBTAG00000008466,ENSBTAG00000047648,ENSBTAG00000010251,ENSBTAG00000004864,ENSBTAG00000010772,ENSBTAG00000019916,ENSBTAG00000012025,ENSBTAG00000021876,ENSBTAG00000014719,ENSBTAG00000044139,ENSBTAG00000009236,ENSBTAG00000002948,ENSBTAG00000010773,ENSBTAG00000014420,ENSBTAG00000021953,ENSBTAG00000030423,ENSBTAG00000007390,ENSBTAG00000016928,ENSBTAG00000022819,ENSBTAG00000001619,ENSBTAG00000009076,ENSBTAG00000015868,ENSBTAG00000011011,ENSBTAG00000010134,ENSBTAG00000002663,ENSBTAG00000006501,ENSBTAG00000021494,ENSBTAG00000008623,ENSBTAG00000017827,ENSBTAG00000006451,ENSBTAG00000014798,ENSBTAG00000003920,ENSBTAG00000011966,ENSBTAG00000043959,ENSBTAG00000006030,ENSBTAG00000010549,ENSBTAG00000005938,ENSBTAG00000007568,ENSBTAG00000000436,ENSBTAG00000005702,ENSBTAG00000002988,ENSBTAG00000019848,ENSBTAG00000014606,ENSBTAG00000001592,ENSBTAG00000003727,ENSBTAG00000012005,ENSBTAG00000024000,ENSBTAG00000001241,ENSBTAG00000001105,ENSBTAG00000020426,ENSBTAG00000002998,ENSBTAG00000013740,ENSBTAG00000015751,ENSBTAG00000032137,ENSBTAG00000005738,ENSBTAG00000003745,ENSBTAG00000013419,ENSBTAG00000020824,ENSBTAG00000020665,ENSBTAG00000011628,ENSBTAG00000019077,ENSBTAG00000019498,ENSBTAG00000016744,ENSBTAG00000004238,ENSBTAG00000021420,ENSBTAG00000013009,ENSBTAG00000009851,ENSBTAG00000004347,ENSBTAG00000007825,ENSBTAG00000016800,ENSBTAG00000021761,ENSBTAG00000002294,ENSBTAG00000015053,ENSBTAG00000019708,ENSBTAG00000014008,ENSBTAG00000011789,ENSBTAG00000019028,ENSBTAG00000045738,ENSBTAG00000002303,ENSBTAG00000006161,ENSBTAG00000001796,ENSBTAG00000005580,ENSBTAG00000039827,ENSBTAG00000015525,ENSBTAG00000020884,ENSBTAG00000018655,ENSBTAG00000013242,ENSBTAG00000012976,ENSBTAG00000011316,ENSBTAG00000020737,ENSBTAG00000006520,ENSBTAG00000011419,ENSBTAG00000003455,ENSBTAG00000032650,ENSBTAG00000009159,ENSBTAG00000032591,ENSBTAG00000015779,ENSBTAG00000015128,ENSBTAG00000030690,ENSBTAG00000012931,ENSBTAG00000046629,ENSBTAG00000004899,ENSBTAG00000018543,ENSBTAG00000008095,ENSBTAG00000008650,ENSBTAG00000044037,ENSBTAG00000003430,ENSBTAG00000040605,ENSBTAG00000020155,ENSBTAG00000010878,ENSBTAG00000017547,ENSBTAG00000002730,ENSBTAG00000017183,ENSBTAG00000019785,ENSBTAG00000019497,ENSBTAG00000005741,ENSBTAG00000003510,ENSBTAG00000018463,ENSBTAG00000011321,ENSBTAG00000016835,ENSBTAG00000010530,ENSBTAG00000007184,ENSBTAG00000019175,ENSBTAG00000012599,ENSBTAG00000015600,ENSBTAG00000000698,ENSBTAG00000015642,ENSBTAG00000020985,ENSBTAG00000001081,ENSBTAG00000013084,ENSBTAG00000032089,ENSBTAG00000047991,ENSBTAG00000006264,ENSBTAG00000017541,ENSBTAG00000014340,ENSBTAG00000045902,ENSBTAG00000011730,ENSBTAG00000005425,ENSBTAG00000031387,ENSBTAG00000020671,ENSBTAG00000000218,ENSBTAG00000007430,ENSBTAG00000010069,ENSBTAG00000010153,ENSBTAG00000012063,ENSBTAG00000005903,ENSBTAG00000016107,ENSBTAG00000001941,ENSBTAG00000010562,ENSBTAG00000002907,ENSBTAG00000017151,ENSBTAG00000020034,ENSBTAG00000020283,ENSBTAG00000004036,ENSBTAG00000021151,ENSBTAG00000004907,ENSBTAG00000018787,ENSBTAG00000016246,ENSBTAG00000019604,ENSBTAG00000020316,ENSBTAG00000020415,ENSBTAG00000018996,ENSBTAG00000009872,ENSBTAG00000004768,ENSBTAG00000025424,ENSBTAG00000016593,ENSBTAG00000010507,ENSBTAG00000011437,ENSBTAG00000019251,ENSBTAG00000021707,ENSBTAG00000011284,ENSBTAG00000019529,ENSBTAG00000007177,ENSBTAG00000004177,ENSBTAG00000001749,ENSBTAG00000014676,ENSBTAG00000012210,ENSBTAG00000001141,ENSBTAG00000002604,ENSBTAG00000017659,ENSBTAG00000032808,ENSBTAG00000014601,ENSBTAG00000006493,ENSBTAG00000016131,ENSBTAG00000007187,ENSBTAG00000021921,ENSBTAG00000005454,ENSBTAG00000013346,ENSBTAG00000003836,ENSBTAG00000020056,ENSBTAG00000005676,ENSBTAG00000009749,ENSBTAG00000004869,ENSBTAG00000011479,ENSBTAG00000015311,ENSBTAG00000013534,ENSBTAG00000015805,ENSBTAG00000018898,ENSBTAG00000002664,ENSBTAG00000011439,ENSBTAG00000009217,ENSBTAG00000014766,ENSBTAG00000015198,ENSBTAG00000014083,ENSBTAG00000021766,ENSBTAG00000006359,ENSBTAG00000021927,ENSBTAG00000006489,ENSBTAG00000003035,ENSBTAG00000013943,ENSBTAG00000012881,ENSBTAG00000006686,ENSBTAG00000038222,ENSBTAG00000004849,ENSBTAG00000013029,ENSBTAG00000007920,ENSBTAG00000020815,ENSBTAG00000020819,ENSBTAG00000014560,ENSBTAG00000017550,ENSBTAG00000006021,ENSBTAG00000020253,ENSBTAG00000040082,ENSBTAG00000000875,ENSBTAG00000015599,ENSBTAG00000000419,ENSBTAG00000013863,ENSBTAG00000020742,ENSBTAG00000002816,ENSBTAG00000046604,ENSBTAG00000010649,ENSBTAG00000006388,ENSBTAG00000016982,ENSBTAG00000004826,ENSBTAG00000040053,ENSBTAG00000040477,ENSBTAG00000031688,ENSBTAG00000006729,ENSBTAG00000021566,ENSBTAG00000016254,ENSBTAG00000005016,ENSBTAG00000006589,ENSBTAG00000009859,ENSBTAG00000038461,ENSBTAG00000011990,ENSBTAG00000010401,ENSBTAG00000009357,ENSBTAG00000007338,ENSBTAG00000007605,ENSBTAG00000018986,ENSBTAG00000000437,ENSBTAG00000009036,ENSBTAG00000002966,ENSBTAG00000022238,ENSBTAG00000014124,ENSBTAG00000008849,ENSBTAG00000000244,ENSBTAG00000021046,ENSBTAG00000001567,ENSBTAG00000020459,ENSBTAG00000015398,ENSBTAG00000003829,ENSBTAG00000021351,ENSBTAG00000001629,ENSBTAG00000001825,ENSBTAG00000000939,ENSBTAG00000001801,ENSBTAG00000004956,ENSBTAG00000016920,ENSBTAG00000016231,ENSBTAG00000019461,ENSBTAG00000018203,ENSBTAG00000009047,ENSBTAG00000003000,ENSBTAG00000001338,ENSBTAG00000001139,ENSBTAG00000000653,ENSBTAG00000016549,ENSBTAG00000021373,ENSBTAG00000017023,ENSBTAG00000000700,ENSBTAG00000025434,ENSBTAG00000009789,ENSBTAG00000020709,ENSBTAG00000031476,ENSBTAG00000010531,ENSBTAG00000003245,ENSBTAG00000017037,ENSBTAG00000000470,ENSBTAG00000017697,ENSBTAG00000003027,ENSBTAG00000004982,ENSBTAG00000019354,ENSBTAG00000016769,ENSBTAG00000016924,ENSBTAG00000018019,ENSBTAG00000002526,ENSBTAG00000007319,ENSBTAG00000007859,ENSBTAG00000015377,ENSBTAG00000018274,ENSBTAG00000021576,ENSBTAG00000003525,ENSBTAG00000006742,ENSBTAG00000003018,ENSBTAG00000018125,ENSBTAG00000015106,ENSBTAG00000040551,ENSBTAG00000025029,ENSBTAG00000017280,ENSBTAG00000001826,ENSBTAG00000016045,ENSBTAG00000018707,ENSBTAG00000012478,ENSBTAG00000000522,ENSBTAG00000015543,ENSBTAG00000015535,ENSBTAG00000010716,ENSBTAG00000005103,ENSBTAG00000005664,ENSBTAG00000023963,ENSBTAG00000012295,ENSBTAG00000026141,ENSBTAG00000017113,ENSBTAG00000002885,ENSBTAG00000001188,ENSBTAG00000007550,ENSBTAG00000010303,ENSBTAG00000009065,ENSBTAG00000000085,ENSBTAG00000017251,ENSBTAG00000010671,ENSBTAG00000008585,ENSBTAG00000017798,ENSBTAG00000013095,ENSBTAG00000016378,ENSBTAG00000020079,ENSBTAG00000015346,ENSBTAG00000039973,ENSBTAG00000012047,ENSBTAG00000009848,ENSBTAG00000025308,ENSBTAG00000031052,ENSBTAG00000016716,ENSBTAG00000021769,ENSBTAG00000020584,ENSBTAG00000011412,ENSBTAG00000016465,ENSBTAG00000010353,ENSBTAG00000020736,ENSBTAG00000032923,ENSBTAG00000002850,ENSBTAG00000013793,ENSBTAG00000022744,ENSBTAG00000007108,ENSBTAG00000018020,ENSBTAG00000002895,ENSBTAG00000007804,ENSBTAG00000011585,ENSBTAG00000017222,ENSBTAG00000013905,ENSBTAG00000014011,ENSBTAG00000012212,ENSBTAG00000008579,ENSBTAG00000003806,ENSBTAG00000019473,ENSBTAG00000016484,ENSBTAG00000003392,ENSBTAG00000002422,ENSBTAG00000048140,ENSBTAG00000000231,ENSBTAG00000016156,ENSBTAG00000018024,ENSBTAG00000000579,ENSBTAG00000014977,ENSBTAG00000018294,ENSBTAG00000018524,ENSBTAG00000013591,ENSBTAG00000014068,ENSBTAG00000004282,ENSBTAG00000047706,ENSBTAG00000014421,ENSBTAG00000013755,ENSBTAG00000000434,ENSBTAG00000004795,ENSBTAG00000006095,ENSBTAG00000018681,ENSBTAG00000020980,ENSBTAG00000006882,ENSBTAG00000034287,ENSBTAG00000022381,ENSBTAG00000019915,ENSBTAG00000008097,ENSBTAG00000017164,ENSBTAG00000046967,ENSBTAG00000007262,ENSBTAG00000006640,ENSBTAG00000005803,ENSBTAG00000006563,ENSBTAG00000014614,ENSBTAG00000014930,ENSBTAG00000008556,ENSBTAG00000020892,ENSBTAG00000016307,ENSBTAG00000046789,ENSBTAG00000007602,ENSBTAG00000026278,ENSBTAG00000018157,ENSBTAG00000019146,ENSBTAG00000011215,ENSBTAG00000039958,ENSBTAG00000032493,ENSBTAG00000003397,ENSBTAG00000010644,ENSBTAG00000021306,ENSBTAG00000010414,ENSBTAG00000001922,ENSBTAG00000001210,ENSBTAG00000013291,ENSBTAG00000026851,ENSBTAG00000013989,ENSBTAG00000020536,ENSBTAG00000012584,ENSBTAG00000006267,ENSBTAG00000017836,ENSBTAG00000018424,ENSBTAG00000021910,ENSBTAG00000012849,ENSBTAG00000025441,ENSBTAG00000000575,ENSBTAG00000011001,ENSBTAG00000001812,ENSBTAG00000017252,ENSBTAG00000014112,ENSBTAG00000004658,ENSBTAG00000005714,ENSBTAG00000006649,ENSBTAG00000018159,ENSBTAG00000010129,ENSBTAG00000015716,ENSBTAG00000003014,ENSBTAG00000023814,ENSBTAG00000016948,ENSBTAG00000022635,ENSBTAG00000008944,ENSBTAG00000013017,ENSBTAG00000005489,ENSBTAG00000011390,ENSBTAG00000024950,ENSBTAG00000008900,ENSBTAG00000017824,ENSBTAG00000001271,ENSBTAG00000007192,ENSBTAG00000013109,ENSBTAG00000019924,ENSBTAG00000003075,ENSBTAG00000007687,ENSBTAG00000000988,ENSBTAG00000013556,ENSBTAG00000014920,ENSBTAG00000008098,ENSBTAG00000033562,ENSBTAG00000044023,ENSBTAG00000008837,ENSBTAG00000031890,ENSBTAG00000007658,ENSBTAG00000011767,ENSBTAG00000026769,ENSBTAG00000010277,ENSBTAG00000020030,ENSBTAG00000004593,ENSBTAG00000047794,ENSBTAG00000013334,ENSBTAG00000018914,ENSBTAG00000045779,ENSBTAG00000018169,ENSBTAG00000014824,ENSBTAG00000016030,ENSBTAG00000011736,ENSBTAG00000001694,ENSBTAG00000004258,ENSBTAG00000010123,ENSBTAG00000021508,ENSBTAG00000000625,ENSBTAG00000012687,ENSBTAG00000020425,ENSBTAG00000000031,ENSBTAG00000008523,ENSBTAG00000017764,ENSBTAG00000022244,ENSBTAG00000032558,ENSBTAG00000038428,ENSBTAG00000020540,ENSBTAG00000025035,ENSBTAG00000000405,ENSBTAG00000021323,ENSBTAG00000010030,ENSBTAG00000016151,ENSBTAG00000018037,ENSBTAG00000015438,ENSBTAG00000011551,ENSBTAG00000020679,ENSBTAG00000014818,ENSBTAG00000003054,ENSBTAG00000012228,ENSBTAG00000008113,ENSBTAG00000020566,ENSBTAG00000000205,ENSBTAG00000009705,ENSBTAG00000031632,ENSBTAG00000005062,ENSBTAG00000017594,ENSBTAG00000020619,ENSBTAG00000018227,ENSBTAG00000012855,ENSBTAG00000000848,ENSBTAG00000014501,ENSBTAG00000033603,ENSBTAG00000046630,ENSBTAG00000004688,ENSBTAG00000008259,ENSBTAG00000024406,ENSBTAG00000003835,ENSBTAG00000018979,ENSBTAG00000013023,ENSBTAG00000006877,ENSBTAG00000024552,ENSBTAG00000020777,ENSBTAG00000009839,ENSBTAG00000004007,ENSBTAG00000047599,ENSBTAG00000020761,ENSBTAG00000008987,ENSBTAG00000006197,ENSBTAG00000026977,ENSBTAG00000007589,ENSBTAG00000009057,ENSBTAG00000002747,ENSBTAG00000019329,ENSBTAG00000017393,ENSBTAG00000009091,ENSBTAG00000021830,ENSBTAG00000016373,ENSBTAG00000014512,ENSBTAG00000001570,ENSBTAG00000040128,ENSBTAG00000020053,ENSBTAG00000038974,ENSBTAG00000019167,ENSBTAG00000020223,ENSBTAG00000008703,ENSBTAG00000017514,ENSBTAG00000009748,ENSBTAG00000019255,ENSBTAG00000010125,ENSBTAG00000001969,ENSBTAG00000021158,ENSBTAG00000040147,ENSBTAG00000004279,ENSBTAG00000011819,ENSBTAG00000019456,ENSBTAG00000012771,ENSBTAG00000017746,ENSBTAG00000040296,ENSBTAG00000011459,ENSBTAG00000004587,ENSBTAG00000010990,ENSBTAG00000017685,ENSBTAG00000010875,ENSBTAG00000010832,ENSBTAG00000005078,ENSBTAG00000007446,ENSBTAG00000009050,ENSBTAG00000019984,ENSBTAG00000021778,ENSBTAG00000009663,ENSBTAG00000005717,ENSBTAG00000018921,ENSBTAG00000017680,ENSBTAG00000004269,ENSBTAG00000019648,ENSBTAG00000009482,ENSBTAG00000009961,ENSBTAG00000012555,ENSBTAG00000020475,ENSBTAG00000002167,ENSBTAG00000012117,ENSBTAG00000013555,ENSBTAG00000012749,ENSBTAG00000021581,ENSBTAG00000010620,ENSBTAG00000004835,ENSBTAG00000008909,ENSBTAG00000011994,ENSBTAG00000011982,ENSBTAG00000000570,ENSBTAG00000001096,ENSBTAG00000009014,ENSBTAG00000004381,ENSBTAG00000018638,ENSBTAG00000017155,ENSBTAG00000016738,ENSBTAG00000009639,ENSBTAG00000047719,ENSBTAG00000007606,ENSBTAG00000005847,ENSBTAG00000027080,ENSBTAG00000046339,ENSBTAG00000020378,ENSBTAG00000018564,ENSBTAG00000013422,ENSBTAG00000047134,ENSBTAG00000020102,ENSBTAG00000008483,ENSBTAG00000030180,ENSBTAG00000010361,ENSBTAG00000014391,ENSBTAG00000045547,ENSBTAG00000044046,ENSBTAG00000019975,ENSBTAG00000021999,ENSBTAG00000025250,ENSBTAG00000021393,ENSBTAG00000008719,ENSBTAG00000001726,ENSBTAG00000007932,ENSBTAG00000009180,ENSBTAG00000019781,ENSBTAG00000004331,ENSBTAG00000018966,ENSBTAG00000002081,ENSBTAG00000003137,ENSBTAG00000003579,ENSBTAG00000002068,ENSBTAG00000012052,ENSBTAG00000021865,ENSBTAG00000015979,ENSBTAG00000009655,ENSBTAG00000019838,ENSBTAG00000015052,ENSBTAG00000019409,ENSBTAG00000022699,ENSBTAG00000007164,ENSBTAG00000016627,ENSBTAG00000019157,ENSBTAG00000007429,ENSBTAG00000007497,ENSBTAG00000014791,ENSBTAG00000007741,ENSBTAG00000018849,ENSBTAG00000010992,ENSBTAG00000011869,ENSBTAG00000019839,ENSBTAG00000006841,ENSBTAG00000017892,ENSBTAG00000017803,ENSBTAG00000004223,ENSBTAG00000005230,ENSBTAG00000014543,ENSBTAG00000019060,ENSBTAG00000006591,ENSBTAG00000002630,ENSBTAG00000045832,ENSBTAG00000046006,ENSBTAG00000000586,ENSBTAG00000044210,ENSBTAG00000012088,ENSBTAG00000012004,ENSBTAG00000000555,ENSBTAG00000010346,ENSBTAG00000007955,ENSBTAG00000046089,ENSBTAG00000021815,ENSBTAG00000022036,ENSBTAG00000016021,ENSBTAG00000008197,ENSBTAG00000003884,ENSBTAG00000013444,ENSBTAG00000001585,ENSBTAG00000011617,ENSBTAG00000018942,ENSBTAG00000021841,ENSBTAG00000018033,ENSBTAG00000008353,ENSBTAG00000015718,ENSBTAG00000000902,ENSBTAG00000004203,ENSBTAG00000016124,ENSBTAG00000019298,ENSBTAG00000015076,ENSBTAG00000015089,ENSBTAG00000005952,ENSBTAG00000031849,ENSBTAG00000024341,ENSBTAG00000008596,ENSBTAG00000030518,ENSBTAG00000020407,ENSBTAG00000007496,ENSBTAG00000011190,ENSBTAG00000001530,ENSBTAG00000026972,ENSBTAG00000021846,ENSBTAG00000002643,ENSBTAG00000005373,ENSBTAG00000000919,ENSBTAG00000015266,ENSBTAG00000007413,ENSBTAG00000005527,ENSBTAG00000021327,ENSBTAG00000016220,ENSBTAG00000001028,ENSBTAG00000023529,ENSBTAG00000019262,ENSBTAG00000013044,ENSBTAG00000016139,ENSBTAG00000006194,ENSBTAG00000004378,ENSBTAG00000021913,ENSBTAG00000024869,ENSBTAG00000013895,ENSBTAG00000033122,ENSBTAG00000008688,ENSBTAG00000013761,ENSBTAG00000012061,ENSBTAG00000002940,ENSBTAG00000000711,ENSBTAG00000004749,ENSBTAG00000011847,ENSBTAG00000019907,ENSBTAG00000016287,ENSBTAG00000011876,ENSBTAG00000007244,ENSBTAG00000043985,ENSBTAG00000000476,ENSBTAG00000012761,ENSBTAG00000014996,ENSBTAG00000045643,ENSBTAG00000020412,ENSBTAG00000017560,ENSBTAG00000024493,ENSBTAG00000015314,ENSBTAG00000010245,ENSBTAG00000016050,ENSBTAG00000008395,ENSBTAG00000009125,ENSBTAG00000047078,ENSBTAG00000013329,ENSBTAG00000009128,ENSBTAG00000016885,ENSBTAG00000005970,ENSBTAG00000009868,ENSBTAG00000009831,ENSBTAG00000005382,ENSBTAG00000014710,ENSBTAG00000001788,ENSBTAG00000020745,ENSBTAG00000018303,ENSBTAG00000021919,ENSBTAG00000014693,ENSBTAG00000005377,ENSBTAG00000001821,ENSBTAG00000003147,ENSBTAG00000015908,ENSBTAG00000009214,ENSBTAG00000003051,ENSBTAG00000006405,ENSBTAG00000008493,ENSBTAG00000025405,ENSBTAG00000016547,ENSBTAG00000012322,ENSBTAG00000010737,ENSBTAG00000017537,ENSBTAG00000015298,ENSBTAG00000020590,ENSBTAG00000019097,ENSBTAG00000022169,ENSBTAG00000000013,ENSBTAG00000047600,ENSBTAG00000033423,ENSBTAG00000010169,ENSBTAG00000014506,ENSBTAG00000007960,ENSBTAG00000015712,ENSBTAG00000046671,ENSBTAG00000000595,ENSBTAG00000002921,ENSBTAG00000011298,ENSBTAG00000013607,ENSBTAG00000013352,ENSBTAG00000013449,ENSBTAG00000017615,ENSBTAG00000014541,ENSBTAG00000013256,ENSBTAG00000011070,ENSBTAG00000014967,ENSBTAG00000010498,ENSBTAG00000004953,ENSBTAG00000015702,ENSBTAG00000046585,ENSBTAG00000014315,ENSBTAG00000008507,ENSBTAG00000019290,ENSBTAG00000023797,ENSBTAG00000018437,ENSBTAG00000001061,ENSBTAG00000025502,ENSBTAG00000023806,ENSBTAG00000002023,ENSBTAG00000009393,ENSBTAG00000019892,ENSBTAG00000016071,ENSBTAG00000017081,ENSBTAG00000012817,ENSBTAG00000011179,ENSBTAG00000020764,ENSBTAG00000019686,ENSBTAG00000000783,ENSBTAG00000021694,ENSBTAG00000019052,ENSBTAG00000018130,ENSBTAG00000018903,ENSBTAG00000005412,ENSBTAG00000001027,ENSBTAG00000000033,ENSBTAG00000020277,ENSBTAG00000017007,ENSBTAG00000002132,ENSBTAG00000004822,ENSBTAG00000021190,ENSBTAG00000009845,ENSBTAG00000015271,ENSBTAG00000024688,ENSBTAG00000003701,ENSBTAG00000047249,ENSBTAG00000019043,ENSBTAG00000020781,ENSBTAG00000017956,ENSBTAG00000027524,ENSBTAG00000018431,ENSBTAG00000047281,ENSBTAG00000007930,ENSBTAG00000023730,ENSBTAG00000009816,ENSBTAG00000007348,ENSBTAG00000020046,ENSBTAG00000001961,ENSBTAG00000019242,ENSBTAG00000020302,ENSBTAG00000003166,ENSBTAG0000009279,ENSBTAG00000019771,ENSBTAG00000016651,ENSBTAG00000009223,ENSBTAG00000006941,ENSBTAG00000019349,ENSBTAG00000006751,ENSBTAG00000013580,ENSBTAG00000017861,ENSBTAG00000003709,ENSBTAG00000017180,ENSBTAG00000016006,ENSBTAG00000004231,ENSBTAG00000008036,ENSBTAG00000017804,ENSBTAG00000000283,ENSBTAG00000010490,ENSBTAG00000000632,ENSBTAG00000040293,ENSBTAG00000012739,ENSBTAG00000005769,ENSBTAG00000010986,ENSBTAG00000045845,ENSBTAG00000013226,ENSBTAG00000015936,ENSBTAG00000002606,ENSBTAG00000044059,ENSBTAG00000004388,ENSBTAG00000018245,ENSBTAG00000001537,ENSBTAG00000014166,ENSBTAG00000019114,ENSBTAG00000007036,ENSBTAG00000005971,ENSBTAG00000046979,ENSBTAG00000008817,ENSBTAG00000013051,ENSBTAG00000008062,ENSBTAG00000014663,ENSBTAG00000008749,ENSBTAG00000032884,ENSBTAG00000023891,ENSBTAG00000010271,ENSBTAG00000000815,ENSBTAG00000003196,ENSBTAG00000000023,ENSBTAG00000013054,ENSBTAG00000011598,ENSBTAG00000000900,ENSBTAG00000018271,ENSBTAG00000001528,ENSBTAG00000010402,ENSBTAG00000011619,ENSBTAG00000016260,ENSBTAG00000</Data></Cell>
    <Cell><Data ss:Type="Number">5.9520000000000005E-4</Data></Cell>
    <Cell><Data ss:Type="Number">0.26885195899999997</Data></Cell>
   </Row>
   <Row>
    <Cell><Data ss:Type="String">GO:0048856</Data></Cell>
    <Cell><Data ss:Type="String">anatomical structure development</Data></Cell>
    <Cell><Data ss:Type="String">biological_process</Data></Cell>
    <Cell><Data ss:Type="Number">2999</Data></Cell>
    <Cell ss:StyleID="s64"><Data ss:Type="String">ENSBTAG00000014064,ENSBTAG00000017038,ENSBTAG00000002977,ENSBTAG00000013076,ENSBTAG00000009832,ENSBTAG00000010673,ENSBTAG00000003619,ENSBTAG00000021455,ENSBTAG00000018316,ENSBTAG00000002855,ENSBTAG00000013015,ENSBTAG00000011813,ENSBTAG00000007818,ENSBTAG00000016903,ENSBTAG00000019313,ENSBTAG00000031707,ENSBTAG00000014597,ENSBTAG00000004193,ENSBTAG00000000130,ENSBTAG00000009084,ENSBTAG00000015879,ENSBTAG00000012411,ENSBTAG00000030632,ENSBTAG00000019757,ENSBTAG00000007275,ENSBTAG00000000266,ENSBTAG00000006853,ENSBTAG00000024240,ENSBTAG00000004457,ENSBTAG00000014299,ENSBTAG00000013451,ENSBTAG00000007814,ENSBTAG00000013184,ENSBTAG00000025210,ENSBTAG00000011034,ENSBTAG00000016784,ENSBTAG00000004679,ENSBTAG00000010976,ENSBTAG00000045554,ENSBTAG00000011136,ENSBTAG00000047339,ENSBTAG00000003779,ENSBTAG00000003543,ENSBTAG00000009414,ENSBTAG00000038990,ENSBTAG00000021240,ENSBTAG00000012222,ENSBTAG00000016169,ENSBTAG00000023172,ENSBTAG00000002849,ENSBTAG00000008908,ENSBTAG00000000113,ENSBTAG00000007047,ENSBTAG00000015194,ENSBTAG00000011539,ENSBTAG00000003335,ENSBTAG00000004602,ENSBTAG00000004015,ENSBTAG00000034069,ENSBTAG00000020341,ENSBTAG00000009780,ENSBTAG00000015615,ENSBTAG00000010978,ENSBTAG00000009290,ENSBTAG00000040432,ENSBTAG00000044166,ENSBTAG00000020451,ENSBTAG00000030667,ENSBTAG00000000222,ENSBTAG00000033248,ENSBTAG00000000342,ENSBTAG00000001473,ENSBTAG00000016414,ENSBTAG00000019512,ENSBTAG00000001697,ENSBTAG00000008948,ENSBTAG00000018422,ENSBTAG00000001987,ENSBTAG00000007148,ENSBTAG00000011761,ENSBTAG00000019606,ENSBTAG00000004574,ENSBTAG00000002835,ENSBTAG00000017843,ENSBTAG00000008253,ENSBTAG00000009665,ENSBTAG00000007361,ENSBTAG00000003845,ENSBTAG00000032092,ENSBTAG00000003462,ENSBTAG00000000745,ENSBTAG00000020422,ENSBTAG00000030425,ENSBTAG00000012941,ENSBTAG00000015766,ENSBTAG00000017422,ENSBTAG00000019592,ENSBTAG00000012914,ENSBTAG00000008538,ENSBTAG00000021068,ENSBTAG00000009625,ENSBTAG00000046413,ENSBTAG00000017664,ENSBTAG00000004970,ENSBTAG00000008441,ENSBTAG00000021270,ENSBTAG00000007335,ENSBTAG00000019665,ENSBTAG00000008054,ENSBTAG00000009491,ENSBTAG00000003238,ENSBTAG00000020634,ENSBTAG00000018395,ENSBTAG00000013769,ENSBTAG00000005980,ENSBTAG00000001376,ENSBTAG00000003687,ENSBTAG00000013294,ENSBTAG00000016563,ENSBTAG00000015151,ENSBTAG00000018093,ENSBTAG00000009292,ENSBTAG00000003607,ENSBTAG00000015549,ENSBTAG00000007530,ENSBTAG00000023907,ENSBTAG00000008631,ENSBTAG00000040106,ENSBTAG00000009139,ENSBTAG00000026813,ENSBTAG00000046010,ENSBTAG00000001152,ENSBTAG00000005475,ENSBTAG00000026915,ENSBTAG00000013162,ENSBTAG00000030567,ENSBTAG00000011098,ENSBTAG00000012653,ENSBTAG00000045828,ENSBTAG00000008202,ENSBTAG00000018765,ENSBTAG00000016070,ENSBTAG00000020054,ENSBTAG00000016344,ENSBTAG00000003257,ENSBTAG00000014619,ENSBTAG00000014182,ENSBTAG00000009696,ENSBTAG00000031824,ENSBTAG00000007900,ENSBTAG00000024449,ENSBTAG00000043989,ENSBTAG00000016512,ENSBTAG00000001977,ENSBTAG00000021879,ENSBTAG00000013469,ENSBTAG00000021187,ENSBTAG00000011397,ENSBTAG00000039035,ENSBTAG00000003587,ENSBTAG00000010426,ENSBTAG00000021811,ENSBTAG00000013472,ENSBTAG00000019605,ENSBTAG00000002952,ENSBTAG00000002595,ENSBTAG00000002251,ENSBTAG00000013485,ENSBTAG00000010229,ENSBTAG00000006551,ENSBTAG00000023832,ENSBTAG00000002425,ENSBTAG00000012441,ENSBTAG00000030897,ENSBTAG00000001086,ENSBTAG00000039231,ENSBTAG00000046996,ENSBTAG00000019810,ENSBTAG00000035735,ENSBTAG00000020957,ENSBTAG00000018691,ENSBTAG00000013060,ENSBTAG00000019866,ENSBTAG00000015683,ENSBTAG00000013918,ENSBTAG00000019293,ENSBTAG00000001058,ENSBTAG00000019716,ENSBTAG00000002177,ENSBTAG00000001692,ENSBTAG00000001221,ENSBTAG00000000563,ENSBTAG00000002682,ENSBTAG00000019080,ENSBTAG00000001069,ENSBTAG00000038141,ENSBTAG00000006732,ENSBTAG00000016931,ENSBTAG00000013407,ENSBTAG00000000809,ENSBTAG00000014886,ENSBTAG00000046556,ENSBTAG00000010462,ENSBTAG00000016514,ENSBTAG00000018773,ENSBTAG00000002414,ENSBTAG00000020093,ENSBTAG00000020124,ENSBTAG00000000945,ENSBTAG00000021741,ENSBTAG00000006651,ENSBTAG00000015072,ENSBTAG00000006828,ENSBTAG00000031184,ENSBTAG00000002019,ENSBTAG00000006588,ENSBTAG00000003826,ENSBTAG00000004912,ENSBTAG00000016023,ENSBTAG00000002737,ENSBTAG00000001768,ENSBTAG00000009703,ENSBTAG00000010024,ENSBTAG00000018778,ENSBTAG00000020791,ENSBTAG00000003569,ENSBTAG00000008814,ENSBTAG00000000992,ENSBTAG00000001765,ENSBTAG00000002996,ENSBTAG00000001632,ENSBTAG00000011742,ENSBTAG00000035998,ENSBTAG00000015969,ENSBTAG00000014102,ENSBTAG00000001740,ENSBTAG00000006157,ENSBTAG00000011315,ENSBTAG00000013147,ENSBTAG00000005100,ENSBTAG00000012284,ENSBTAG00000009396,ENSBTAG00000005792,ENSBTAG00000001503,ENSBTAG00000027569,ENSBTAG00000003449,ENSBTAG00000013874,ENSBTAG00000004022,ENSBTAG00000001545,ENSBTAG00000038286,ENSBTAG00000002518,ENSBTAG00000031001,ENSBTAG00000002278,ENSBTAG00000009565,ENSBTAG00000008842,ENSBTAG00000006008,ENSBTAG00000006396,ENSBTAG00000001393,ENSBTAG00000012774,ENSBTAG00000013674,ENSBTAG00000004215,ENSBTAG00000018134,ENSBTAG00000020296,ENSBTAG00000002434,ENSBTAG00000009232,ENSBTAG00000010360,ENSBTAG00000047774,ENSBTAG00000000399,ENSBTAG00000011802,ENSBTAG00000000060,ENSBTAG00000011339,ENSBTAG00000009523,ENSBTAG00000005154,ENSBTAG00000018358,ENSBTAG00000015988,ENSBTAG00000043971,ENSBTAG00000000040,ENSBTAG00000014907,ENSBTAG00000019121,ENSBTAG00000005745,ENSBTAG00000004767,ENSBTAG00000021872,ENSBTAG00000010927,ENSBTAG00000005929,ENSBTAG00000012125,ENSBTAG00000012677,ENSBTAG00000013735,ENSBTAG00000000308,ENSBTAG00000015181,ENSBTAG00000006253,ENSBTAG00000001403,ENSBTAG00000011193,ENSBTAG00000011909,ENSBTAG00000015843,ENSBTAG00000008723,ENSBTAG00000010275,ENSBTAG00000002356,ENSBTAG00000017439,ENSBTAG00000020417,ENSBTAG00000002564,ENSBTAG00000003955,ENSBTAG00000011991,ENSBTAG00000007485,ENSBTAG00000014181,ENSBTAG00000008332,ENSBTAG00000007860,ENSBTAG00000001163,ENSBTAG00000026266,ENSBTAG00000014357,ENSBTAG00000030179,ENSBTAG00000038306,ENSBTAG00000008736,ENSBTAG00000011953,ENSBTAG00000023452,ENSBTAG00000010866,ENSBTAG00000009489,ENSBTAG00000001857,ENSBTAG00000006189,ENSBTAG00000015296,ENSBTAG00000017455,ENSBTAG00000003107,ENSBTAG00000001649,ENSBTAG00000018549,ENSBTAG00000013491,ENSBTAG00000008121,ENSBTAG00000006618,ENSBTAG00000003479,ENSBTAG00000048151,ENSBTAG00000017584,ENSBTAG00000045782,ENSBTAG00000006569,ENSBTAG00000021427,ENSBTAG00000008090,ENSBTAG00000025762,ENSBTAG00000001939,ENSBTAG00000005029,ENSBTAG00000008924,ENSBTAG00000020032,ENSBTAG00000019031,ENSBTAG00000006466,ENSBTAG00000008664,ENSBTAG00000000435,ENSBTAG00000019888,ENSBTAG00000006065,ENSBTAG00000014465,ENSBTAG00000017282,ENSBTAG00000019719,ENSBTAG00000008868,ENSBTAG00000017489,ENSBTAG00000004613,ENSBTAG00000000088,ENSBTAG00000021023,ENSBTAG00000011032,ENSBTAG00000001764,ENSBTAG00000007159,ENSBTAG00000021904,ENSBTAG00000006631,ENSBTAG00000011692,ENSBTAG00000020681,ENSBTAG00000033292,ENSBTAG00000011706,ENSBTAG00000012866,ENSBTAG00000014645,ENSBTAG00000014272,ENSBTAG00000011912,ENSBTAG00000046191,ENSBTAG00000019382,ENSBTAG00000019081,ENSBTAG00000034848,ENSBTAG00000016430,ENSBTAG00000004922,ENSBTAG00000000163,ENSBTAG00000001662,ENSBTAG00000001612,ENSBTAG00000003994,ENSBTAG00000039160,ENSBTAG00000010548,ENSBTAG00000012703,ENSBTAG00000037640,ENSBTAG00000009206,ENSBTAG00000020413,ENSBTAG00000011578,ENSBTAG00000046545,ENSBTAG00000035171,ENSBTAG00000021333,ENSBTAG00000008378,ENSBTAG00000039477,ENSBTAG00000005994,ENSBTAG00000020578,ENSBTAG00000046255,ENSBTAG00000009407,ENSBTAG00000009502,ENSBTAG00000018225,ENSBTAG00000021772,ENSBTAG00000013425,ENSBTAG00000013145,ENSBTAG00000006538,ENSBTAG00000000406,ENSBTAG00000020141,ENSBTAG00000016420,ENSBTAG00000009378,ENSBTAG00000018725,ENSBTAG00000007599,ENSBTAG00000003072,ENSBTAG00000017133,ENSBTAG00000017767,ENSBTAG00000011531,ENSBTAG00000020756,ENSBTAG00000021942,ENSBTAG00000001310,ENSBTAG00000027696,ENSBTAG00000020676,ENSBTAG00000007708,ENSBTAG00000010635,ENSBTAG00000019510,ENSBTAG00000005730,ENSBTAG00000000566,ENSBTAG00000016577,ENSBTAG00000020962,ENSBTAG00000019339,ENSBTAG00000005750,ENSBTAG00000015581,ENSBTAG00000035110,ENSBTAG00000005038,ENSBTAG00000002391,ENSBTAG00000007118,ENSBTAG00000006661,ENSBTAG00000004275,ENSBTAG00000022890,ENSBTAG00000021185,ENSBTAG00000007490,ENSBTAG00000010696,ENSBTAG00000017694,ENSBTAG00000009405,ENSBTAG00000013287,ENSBTAG00000015907,ENSBTAG00000010371,ENSBTAG00000000023,ENSBTAG00000003196,ENSBTAG00000011598,ENSBTAG00000030670,ENSBTAG00000004785,ENSBTAG00000002923,ENSBTAG00000013054,ENSBTAG00000008756,ENSBTAG00000001528,ENSBTAG00000018271,ENSBTAG00000021048,ENSBTAG00000016260,ENSBTAG00000010402,ENSBTAG00000038711,ENSBTAG00000011619,ENSBTAG00000010511,ENSBTAG00000018369,ENSBTAG00000023891,ENSBTAG00000010271,ENSBTAG00000012710,ENSBTAG00000000815,ENSBTAG00000004005,ENSBTAG00000010517,ENSBTAG00000006138,ENSBTAG00000025853,ENSBTAG00000002283,ENSBTAG00000020726,ENSBTAG00000024137,ENSBTAG00000005971,ENSBTAG00000012332,ENSBTAG00000008817,ENSBTAG00000017165,ENSBTAG00000012498,ENSBTAG00000014663,ENSBTAG00000008749,ENSBTAG00000032884,ENSBTAG00000013051,ENSBTAG00000032962,ENSBTAG00000008062,ENSBTAG00000010989,ENSBTAG00000000831,ENSBTAG00000004388,ENSBTAG00000013347,ENSBTAG00000044059,ENSBTAG00000015252,ENSBTAG00000001537,ENSBTAG00000019114,ENSBTAG00000014166,ENSBTAG00000020000,ENSBTAG00000018245,ENSBTAG00000012501,ENSBTAG00000005474,ENSBTAG00000037726,ENSBTAG00000012777,ENSBTAG00000008525,ENSBTAG00000015961,ENSBTAG00000030650,ENSBTAG00000004313,ENSBTAG00000004630,ENSBTAG00000000878,ENSBTAG00000014819,ENSBTAG00000014897,ENSBTAG00000012019,ENSBTAG00000001835,ENSBTAG00000022520,ENSBTAG00000009207,ENSBTAG00000005832,ENSBTAG00000021176,ENSBTAG00000000459,ENSBTAG00000004751,ENSBTAG00000002608,ENSBTAG00000022575,ENSBTAG00000006017,ENSBTAG00000019692,ENSBTAG00000002738,ENSBTAG00000009443,ENSBTAG00000024269,ENSBTAG00000020964,ENSBTAG00000016024,ENSBTAG00000009871,ENSBTAG00000002052,ENSBTAG00000011327,ENSBTAG00000004035,ENSBTAG00000010852,ENSBTAG00000001154,ENSBTAG00000008232,ENSBTAG00000000940,ENSBTAG00000017731,ENSBTAG00000047195,ENSBTAG00000015335,ENSBTAG00000009819,ENSBTAG00000017655,ENSBTAG00000008102,ENSBTAG00000017743,ENSBTAG00000004879,ENSBTAG00000015436,ENSBTAG00000002444,ENSBTAG00000011044,ENSBTAG00000013362,ENSBTAG00000016299,ENSBTAG00000006051,ENSBTAG00000019707,ENSBTAG00000016533,ENSBTAG00000002928,ENSBTAG00000011431,ENSBTAG00000021770,ENSBTAG00000004838,ENSBTAG00000019209,ENSBTAG00000001424,ENSBTAG00000022255,ENSBTAG00000026369,ENSBTAG00000014900,ENSBTAG00000012293,ENSBTAG00000031544,ENSBTAG00000032719,ENSBTAG00000003298,ENSBTAG00000010444,ENSBTAG00000015058,ENSBTAG00000008333,ENSBTAG00000047413,ENSBTAG00000004429,ENSBTAG00000039772,ENSBTAG00000005827,ENSBTAG00000015609,ENSBTAG00000001126,ENSBTAG00000000784,ENSBTAG00000023929,ENSBTAG00000008505,ENSBTAG00000001981,ENSBTAG00000046493,ENSBTAG00000008250,ENSBTAG00000001483,ENSBTAG00000018959,ENSBTAG00000023393,ENSBTAG00000011401,ENSBTAG00000002799,ENSBTAG00000014177,ENSBTAG00000039599,ENSBTAG00000016650,ENSBTAG00000007927,ENSBTAG00000016101,ENSBTAG00000009265,ENSBTAG00000016063,ENSBTAG00000008735,ENSBTAG00000024075,ENSBTAG00000019215,ENSBTAG00000003060,ENSBTAG00000040088,ENSBTAG00000017976,ENSBTAG00000020342,ENSBTAG00000003675,ENSBTAG00000020764,ENSBTAG00000005478,ENSBTAG00000019686,ENSBTAG00000000783,ENSBTAG00000019052,ENSBTAG00000021694,ENSBTAG00000008313,ENSBTAG00000009393,ENSBTAG00000015965,ENSBTAG00000019892,ENSBTAG00000006214,ENSBTAG00000000855,ENSBTAG00000009960,ENSBTAG00000014079,ENSBTAG00000002804,ENSBTAG00000011179,ENSBTAG00000016071,ENSBTAG00000017081,ENSBTAG00000012817,ENSBTAG00000019290,ENSBTAG00000038434,ENSBTAG00000002139,ENSBTAG00000007766,ENSBTAG00000017509,ENSBTAG00000023797,ENSBTAG00000003212,ENSBTAG00000023806,ENSBTAG00000025502,ENSBTAG00000001061,ENSBTAG00000015470,ENSBTAG00000012393,ENSBTAG00000033766,ENSBTAG00000040193,ENSBTAG00000031231,ENSBTAG00000013942,ENSBTAG00000002023,ENSBTAG00000019772,ENSBTAG00000015974,ENSBTAG00000005916,ENSBTAG00000011070,ENSBTAG00000014967,ENSBTAG00000010498,ENSBTAG00000007417,ENSBTAG00000015702,ENSBTAG00000006504,ENSBTAG00000019853,ENSBTAG00000014315,ENSBTAG00000008507,ENSBTAG00000046585,ENSBTAG00000013352,ENSBTAG00000020198,ENSBTAG00000017615,ENSBTAG00000014541,ENSBTAG00000013449,ENSBTAG00000003740,ENSBTAG00000019010,ENSBTAG00000009844,ENSBTAG00000013256,ENSBTAG00000003094,ENSBTAG00000000016,ENSBTAG00000015712,ENSBTAG00000046671,ENSBTAG00000000595,ENSBTAG00000013607,ENSBTAG00000011298,ENSBTAG00000014137,ENSBTAG00000020612,ENSBTAG00000047600,ENSBTAG00000033423,ENSBTAG00000013602,ENSBTAG00000013843,ENSBTAG00000000013,ENSBTAG00000026489,ENSBTAG00000007960,ENSBTAG00000009417,ENSBTAG00000007684,ENSBTAG00000002487,ENSBTAG00000009676,ENSBTAG00000020143,ENSBTAG00000010737,ENSBTAG00000012322,ENSBTAG00000015298,ENSBTAG00000017537,ENSBTAG00000019097,ENSBTAG00000020590,ENSBTAG00000022169,ENSBTAG00000000632,ENSBTAG00000010490,ENSBTAG00000011908,ENSBTAG00000020262,ENSBTAG00000012739,ENSBTAG00000005769,ENSBTAG00000017077,ENSBTAG00000040293,ENSBTAG00000008881,ENSBTAG00000010986,ENSBTAG00000013226,ENSBTAG00000015936,ENSBTAG00000002606,ENSBTAG00000045845,ENSBTAG00000016006,ENSBTAG00000017180,ENSBTAG00000004231,ENSBTAG00000017855,ENSBTAG00000003709,ENSBTAG00000012628,ENSBTAG00000000283,ENSBTAG00000017409,ENSBTAG00000001189,ENSBTAG00000017804,ENSBTAG00000008036,ENSBTAG00000010119,ENSBTAG00000009985,ENSBTAG00000006751,ENSBTAG00000020872,ENSBTAG00000009223,ENSBTAG00000019349,ENSBTAG00000006941,ENSBTAG00000017861,ENSBTAG00000013580,ENSBTAG00000011224,ENSBTAG00000016813,ENSBTAG00000001961,ENSBTAG00000019242,ENSBTAG00000020302,ENSBTAG00000003166,ENSBTAG00000003185,ENSBTAG00000019771,ENSBTAG00000016230,ENSBTAG00000016651,ENSBTAG00000044073,ENSBTAG00000012442,ENSBTAG00000027524,ENSBTAG00000014144,ENSBTAG00000017956,ENSBTAG00000047281,ENSBTAG00000006675,ENSBTAG00000026111,ENSBTAG00000018431,ENSBTAG00000010223,ENSBTAG00000009816,ENSBTAG00000005043,ENSBTAG00000007348,ENSBTAG00000007930,ENSBTAG00000023730,ENSBTAG00000047633,ENSBTAG00000011683,ENSBTAG00000020046,ENSBTAG00000008040,ENSBTAG00000003701,ENSBTAG00000013912,ENSBTAG00000017232,ENSBTAG00000007424,ENSBTAG00000019043,ENSBTAG00000015973,ENSBTAG00000011734,ENSBTAG00000002484,ENSBTAG00000002132,ENSBTAG00000001871,ENSBTAG00000006452,ENSBTAG00000021190,ENSBTAG00000004822,ENSBTAG00000003329,ENSBTAG00000015271,ENSBTAG00000006385,ENSBTAG00000024688,ENSBTAG00000010874,ENSBTAG00000009845,ENSBTAG00000018130,ENSBTAG00000033352,ENSBTAG00000018903,ENSBTAG00000008639,ENSBTAG00000008839,ENSBTAG00000001027,ENSBTAG00000005412,ENSBTAG00000000033,ENSBTAG00000003111,ENSBTAG00000020277,ENSBTAG00000011300,ENSBTAG00000046024,ENSBTAG00000018052,ENSBTAG00000022886,ENSBTAG00000020350,ENSBTAG00000016122,ENSBTAG00000014316,ENSBTAG00000011639,ENSBTAG00000001959,ENSBTAG00000014828,ENSBTAG00000003376,ENSBTAG00000038180,ENSBTAG00000038107,ENSBTAG00000006690,ENSBTAG00000008421,ENSBTAG00000016234,ENSBTAG00000008492,ENSBTAG00000007916,ENSBTAG00000006760,ENSBTAG00000003345,ENSBTAG00000019828,ENSBTAG00000019645,ENSBTAG00000015801,ENSBTAG00000021466,ENSBTAG00000030977,ENSBTAG00000012994,ENSBTAG00000034885,ENSBTAG00000047975,ENSBTAG00000034883,ENSBTAG00000021458,ENSBTAG00000015773,ENSBTAG00000002211,ENSBTAG00000034326,ENSBTAG00000012558,ENSBTAG00000019289,ENSBTAG00000003728,ENSBTAG00000020147,ENSBTAG00000012908,ENSBTAG00000016703,ENSBTAG00000007230,ENSBTAG00000038496,ENSBTAG00000011823,ENSBTAG00000005787,ENSBTAG00000004154,ENSBTAG00000024453,ENSBTAG00000001035,ENSBTAG00000002088,ENSBTAG00000009498,ENSBTAG00000008061,ENSBTAG00000004804,ENSBTAG00000012116,ENSBTAG00000012938,ENSBTAG00000021764,ENSBTAG00000006335,ENSBTAG00000016161,ENSBTAG00000009968,ENSBTAG00000000899,ENSBTAG00000004896,ENSBTAG00000014561,ENSBTAG00000016849,ENSBTAG00000013178,ENSBTAG00000010798,ENSBTAG00000009641,ENSBTAG00000001346,ENSBTAG00000021933,ENSBTAG00000005936,ENSBTAG00000010945,ENSBTAG00000020489,ENSBTAG00000009500,ENSBTAG00000006972,ENSBTAG00000004741,ENSBTAG00000009942,ENSBTAG00000002292,ENSBTAG00000010661,ENSBTAG00000036183,ENSBTAG00000014508,ENSBTAG00000011851,ENSBTAG00000002144,ENSBTAG00000034436,ENSBTAG00000025403,ENSBTAG00000006804,ENSBTAG00000001134,ENSBTAG00000008410,ENSBTAG00000008362,ENSBTAG00000021191,ENSBTAG00000013170,ENSBTAG00000047412,ENSBTAG00000021128,ENSBTAG00000015101,ENSBTAG00000004650,ENSBTAG00000021553,ENSBTAG00000008394,ENSBTAG00000008887,ENSBTAG00000012030,ENSBTAG00000032983,ENSBTAG00000002576,ENSBTAG00000033983,ENSBTAG00000001209,ENSBTAG00000008389,ENSBTAG00000038204,ENSBTAG00000008295,ENSBTAG00000014278,ENSBTAG00000005979,ENSBTAG00000031891,ENSBTAG00000010130,ENSBTAG00000008621,ENSBTAG00000022058,ENSBTAG00000002103,ENSBTAG00000014169,ENSBTAG00000014675,ENSBTAG00000001814,ENSBTAG00000003130,ENSBTAG00000017105,ENSBTAG00000021024,ENSBTAG00000006838,ENSBTAG00000013213,ENSBTAG00000018071,ENSBTAG00000011003,ENSBTAG00000006532,ENSBTAG00000043991,ENSBTAG00000008129,ENSBTAG00000046512,ENSBTAG00000021522,ENSBTAG00000015394,ENSBTAG00000002392,ENSBTAG00000010386,ENSBTAG00000019297,ENSBTAG00000000076,ENSBTAG00000007343,ENSBTAG00000003827,ENSBTAG00000015547,ENSBTAG00000001725,ENSBTAG00000001474,ENSBTAG00000015860,ENSBTAG00000004150,ENSBTAG00000020455,ENSBTAG00000038224,ENSBTAG00000019679,ENSBTAG00000017260,ENSBTAG00000043987,ENSBTAG00000003741,ENSBTAG00000017363,ENSBTAG00000000507,ENSBTAG00000011250,ENSBTAG00000012509,ENSBTAG00000016242,ENSBTAG00000014396,ENSBTAG00000001080,ENSBTAG00000045967,ENSBTAG00000019518,ENSBTAG00000000253,ENSBTAG00000000654,ENSBTAG00000024015,ENSBTAG00000048237,ENSBTAG00000004211,ENSBTAG00000047083,ENSBTAG00000006218,ENSBTAG00000003649,ENSBTAG00000006909,ENSBTAG00000004915,ENSBTAG00000046602,ENSBTAG00000018784,ENSBTAG00000000601,ENSBTAG00000038045,ENSBTAG00000021874,ENSBTAG00000013330,ENSBTAG00000003261,ENSBTAG00000011375,ENSBTAG00000031846,ENSBTAG00000011082,ENSBTAG00000012647,ENSBTAG00000017636,ENSBTAG00000002227,ENSBTAG00000002833,ENSBTAG00000006240,ENSBTAG00000008501,ENSBTAG00000011291,ENSBTAG00000004314,ENSBTAG00000021709,ENSBTAG00000004777,ENSBTAG00000045835,ENSBTAG00000018603,ENSBTAG00000015996,ENSBTAG00000019851,ENSBTAG00000009315,ENSBTAG00000011154,ENSBTAG00000017326,ENSBTAG00000013745,ENSBTAG00000047551,ENSBTAG00000021744,ENSBTAG00000005367,ENSBTAG00000006694,ENSBTAG00000031388,ENSBTAG00000045905,ENSBTAG00000012109,ENSBTAG00000026283,ENSBTAG00000047594,ENSBTAG00000009233,ENSBTAG00000015590,ENSBTAG00000012720,ENSBTAG00000018729,ENSBTAG00000012750,ENSBTAG00000001044,ENSBTAG00000019901,ENSBTAG00000038074,ENSBTAG00000003669,ENSBTAG00000015532,ENSBTAG00000008571,ENSBTAG00000005812,ENSBTAG00000046223,ENSBTAG00000001546,ENSBTAG00000022671,ENSBTAG00000011741,ENSBTAG00000008552,ENSBTAG00000016913,ENSBTAG00000004694,ENSBTAG00000016933,ENSBTAG00000015794,ENSBTAG00000045526,ENSBTAG00000009019,ENSBTAG00000001305,ENSBTAG00000007583,ENSBTAG00000006505,ENSBTAG00000010407,ENSBTAG00000018845,ENSBTAG00000017733,ENSBTAG00000012046,ENSBTAG00000004965,ENSBTAG00000007841,ENSBTAG00000018566,ENSBTAG00000005145,ENSBTAG00000003777,ENSBTAG00000003848,ENSBTAG00000003101,ENSBTAG00000043953,ENSBTAG00000000057,ENSBTAG00000007173,ENSBTAG00000025942,ENSBTAG00000005218,ENSBTAG00000014612,ENSBTAG00000006844,ENSBTAG00000046119,ENSBTAG00000014020,ENSBTAG00000015405,ENSBTAG00000015308,ENSBTAG00000020126,ENSBTAG00000012778,ENSBTAG00000005018,ENSBTAG00000018255,ENSBTAG00000005140,ENSBTAG00000011374,ENSBTAG00000002072,ENSBTAG00000007324,ENSBTAG00000006999,ENSBTAG00000014530,ENSBTAG00000007614,ENSBTAG00000002471,ENSBTAG00000000305,ENSBTAG00000005969,ENSBTAG00000015160,ENSBTAG00000018576,ENSBTAG00000009101,ENSBTAG00000010653,ENSBTAG00000011131,ENSBTAG00000001865,ENSBTAG00000013187,ENSBTAG00000002328,ENSBTAG00000021435,ENSBTAG00000000238,ENSBTAG00000016017,ENSBTAG00000005315,ENSBTAG00000006084,ENSBTAG00000004736,ENSBTAG00000025442,ENSBTAG00000011743,ENSBTAG00000000081,ENSBTAG00000020650,ENSBTAG00000011124,ENSBTAG00000039195,ENSBTAG00000020704,ENSBTAG00000010634,ENSBTAG00000012460,ENSBTAG00000013391,ENSBTAG00000017682,ENSBTAG00000021972,ENSBTAG00000014367,ENSBTAG00000007609,ENSBTAG00000018709,ENSBTAG00000002474,ENSBTAG00000025428,ENSBTAG00000007963,ENSBTAG00000014698,ENSBTAG00000016732,ENSBTAG00000040093,ENSBTAG00000044190,ENSBTAG00000038970,ENSBTAG00000006366,ENSBTAG00000006291,ENSBTAG00000015874,ENSBTAG00000016197,ENSBTAG00000045895,ENSBTAG00000031532,ENSBTAG00000031917,ENSBTAG00000025782,ENSBTAG00000021143,ENSBTAG00000015650,ENSBTAG00000005077,ENSBTAG00000013454,ENSBTAG00000046185,ENSBTAG00000007423,ENSBTAG00000021133,ENSBTAG00000032132,ENSBTAG00000001906,ENSBTAG00000002586,ENSBTAG00000008733,ENSBTAG00000000215,ENSBTAG00000000092,ENSBTAG00000019738,ENSBTAG00000005288,ENSBTAG00000002041,ENSBTAG00000021903,ENSBTAG00000010563,ENSBTAG00000005627,ENSBTAG00000000816,ENSBTAG00000001288,ENSBTAG00000014119,ENSBTAG00000013078,ENSBTAG00000021970,ENSBTAG00000023736,ENSBTAG00000008424,ENSBTAG00000004796,ENSBTAG00000011197,ENSBTAG00000011937,ENSBTAG00000003764,ENSBTAG00000016121,ENSBTAG00000016187,ENSBTAG00000008554,ENSBTAG00000006031,ENSBTAG00000016208,ENSBTAG00000002774,ENSBTAG00000048062,ENSBTAG00000004783,ENSBTAG00000013525,ENSBTAG00000002084,ENSBTAG00000005318,ENSBTAG00000002305,ENSBTAG00000021833,ENSBTAG00000020782,ENSBTAG00000015337,ENSBTAG00000016991,ENSBTAG00000017329,ENSBTAG00000045812,ENSBTAG00000031454,ENSBTAG00000013861,ENSBTAG00000021381,ENSBTAG00000046609,ENSBTAG00000020975,ENSBTAG00000027020,ENSBTAG00000020685,ENSBTAG00000019627,ENSBTAG00000005445,ENSBTAG00000019343,ENSBTAG00000008300,ENSBTAG00000038168,ENSBTAG00000006558,ENSBTAG00000013069,ENSBTAG00000002335,ENSBTAG00000047698,ENSBTAG00000010784,ENSBTAG00000014533,ENSBTAG00000011234,ENSBTAG00000021424,ENSBTAG00000002051,ENSBTAG00000019759,ENSBTAG00000006615,ENSBTAG00000002749,ENSBTAG00000019310,ENSBTAG00000001700,ENSBTAG00000019302,ENSBTAG00000005120,ENSBTAG00000021205,ENSBTAG00000009034,ENSBTAG00000008695,ENSBTAG00000006242,ENSBTAG00000040001,ENSBTAG00000003514,ENSBTAG00000046598,ENSBTAG00000008077,ENSBTAG00000027442,ENSBTAG00000011246,ENSBTAG00000012470,ENSBTAG00000012407,ENSBTAG00000010820,ENSBTAG00000011322,ENSBTAG00000018993,ENSBTAG00000017753,ENSBTAG00000014270,ENSBTAG00000003971,ENSBTAG00000016915,ENSBTAG00000006703,ENSBTAG00000014922,ENSBTAG00000012656,ENSBTAG00000003319,ENSBTAG00000011483,ENSBTAG00000048067,ENSBTAG00000011784,ENSBTAG00000017035,ENSBTAG00000005280,ENSBTAG00000020218,ENSBTAG00000011581,ENSBTAG00000003650,ENSBTAG00000019712,ENSBTAG00000019929,ENSBTAG00000020921,ENSBTAG00000012150,ENSBTAG00000010868,ENSBTAG00000047586,ENSBTAG00000020303,ENSBTAG00000001009,ENSBTAG00000004129,ENSBTAG00000008544,ENSBTAG00000020221,ENSBTAG00000020893,ENSBTAG00000007334,ENSBTAG00000009438,ENSBTAG00000021310,ENSBTAG00000021120,ENSBTAG00000000329,ENSBTAG00000016806,ENSBTAG00000007489,ENSBTAG00000004383,ENSBTAG00000007196,ENSBTAG00000009964,ENSBTAG00000000160,ENSBTAG00000009046,ENSBTAG00000013279,ENSBTAG00000008683,ENSBTAG00000002539,ENSBTAG00000002080,ENSBTAG00000001063,ENSBTAG00000001579,ENSBTAG00000018730,ENSBTAG00000012981,ENSBTAG00000001085,ENSBTAG00000019134,ENSBTAG00000013463,ENSBTAG00000019115,ENSBTAG00000015980,ENSBTAG00000000422,ENSBTAG00000003472,ENSBTAG00000012423,ENSBTAG00000015541,ENSBTAG00000010657,ENSBTAG00000047747,ENSBTAG00000018185,ENSBTAG00000019574,ENSBTAG00000010483,ENSBTAG00000003253,ENSBTAG00000002042,ENSBTAG00000012409,ENSBTAG00000015584,ENSBTAG00000011204,ENSBTAG00000016823,ENSBTAG00000021713,ENSBTAG00000019336,ENSBTAG00000004292,ENSBTAG00000015109,ENSBTAG00000020769,ENSBTAG00000010529,ENSBTAG00000011203,ENSBTAG00000008138,ENSBTAG00000018474,ENSBTAG00000008573,ENSBTAG00000013812,ENSBTAG00000047428,ENSBTAG00000008991,ENSBTAG00000005108,ENSBTAG00000014751,ENSBTAG00000004930,ENSBTAG00000015789,ENSBTAG00000032071,ENSBTAG00000021462,ENSBTAG00000014554,ENSBTAG00000012919,ENSBTAG00000010977,ENSBTAG00000018498,ENSBTAG00000019600,ENSBTAG00000010663,ENSBTAG00000016761,ENSBTAG00000011662,ENSBTAG00000009365,ENSBTAG00000013802,ENSBTAG00000013227,ENSBTAG00000027875,ENSBTAG00000016399,ENSBTAG00000019421,ENSBTAG00000026768,ENSBTAG00000027201,ENSBTAG00000006175,ENSBTAG00000020674,ENSBTAG00000017285,ENSBTAG00000020751,ENSBTAG00000021902,ENSBTAG00000012328,ENSBTAG00000015366,ENSBTAG00000012715,ENSBTAG00000017019,ENSBTAG00000016739,ENSBTAG00000013715,ENSBTAG00000001785,ENSBTAG00000021218,ENSBTAG00000005892,ENSBTAG00000031185,ENSBTAG00000006082,ENSBTAG00000018404,ENSBTAG00000007823,ENSBTAG00000008228,ENSBTAG00000016972,ENSBTAG00000000395,ENSBTAG00000010107,ENSBTAG00000021224,ENSBTAG00000040361,ENSBTAG00000047872,ENSBTAG00000004988,ENSBTAG00000011626,ENSBTAG00000033225,ENSBTAG00000009521,ENSBTAG00000005197,ENSBTAG00000026754,ENSBTAG00000006221,ENSBTAG00000018105,ENSBTAG00000001002,ENSBTAG00000047202,ENSBTAG00000004561,ENSBTAG00000002025,ENSBTAG00000015326,ENSBTAG00000012897,ENSBTAG00000021316,ENSBTAG00000006990,ENSBTAG00000019914,ENSBTAG00000021867,ENSBTAG00000021633,ENSBTAG00000001506,ENSBTAG00000001014,ENSBTAG00000013113,ENSBTAG00000020783,ENSBTAG00000031430,ENSBTAG00000045877,ENSBTAG00000005488,ENSBTAG00000000944,ENSBTAG00000031861,ENSBTAG00000014229,ENSBTAG00000016462,ENSBTAG00000027916,ENSBTAG00000047582,ENSBTAG00000015924,ENSBTAG00000021275,ENSBTAG00000019213,ENSBTAG00000015981,ENSBTAG00000012449,ENSBTAG00000001854,ENSBTAG00000016542,ENSBTAG00000012436,ENSBTAG00000004631,ENSBTAG00000004086,ENSBTAG00000016309,ENSBTAG00000010682,ENSBTAG00000018253,ENSBTAG00000003808,ENSBTAG00000027841,ENSBTAG00000014406,ENSBTAG00000024061,ENSBTAG00000011643,ENSBTAG00000016138,ENSBTAG00000003061,ENSBTAG00000020436,ENSBTAG00000007117,ENSBTAG00000018965,ENSBTAG00000001292,ENSBTAG00000015274,ENSBTAG00000007070,ENSBTAG00000008717,ENSBTAG00000002902,ENSBTAG00000010847,ENSBTAG00000021721,ENSBTAG00000008283,ENSBTAG00000005933,ENSBTAG00000032518,ENSBTAG00000012511,ENSBTAG00000009979,ENSBTAG00000008101,ENSBTAG00000017033,ENSBTAG00000018103,ENSBTAG00000003658,ENSBTAG00000018254,ENSBTAG00000013662,ENSBTAG00000014230,ENSBTAG00000021482,ENSBTAG00000032424,ENSBTAG00000006470,ENSBTAG00000018007,ENSBTAG00000010397,ENSBTAG00000013550,ENSBTAG00000017032,ENSBTAG00000011829,ENSBTAG00000001173,ENSBTAG00000021217,ENSBTAG00000001805,ENSBTAG00000007517,ENSBTAG00000015307,ENSBTAG00000012137,ENSBTAG00000009218,ENSBTAG00000006743,ENSBTAG00000016564,ENSBTAG00000020760,ENSBTAG00000027181,ENSBTAG00000030671,ENSBTAG00000021443,ENSBTAG00000000706,ENSBTAG00000002483,ENSBTAG00000019986,ENSBTAG00000008448,ENSBTAG00000008437,ENSBTAG00000046807,ENSBTAG00000016152,ENSBTAG00000003719,ENSBTAG00000046815,ENSBTAG00000017958,ENSBTAG00000005151,ENSBTAG00000006029,ENSBTAG00000044071,ENSBTAG00000012682,ENSBTAG00000006837,ENSBTAG00000008374,ENSBTAG00000010312,ENSBTAG00000016906,ENSBTAG00000002216,ENSBTAG00000008105,ENSBTAG00000006078,ENSBTAG00000002504,ENSBTAG00000020294,ENSBTAG00000008779,ENSBTAG00000045829,ENSBTAG00000005985,ENSBTAG00000013557,ENSBTAG00000017624,ENSBTAG00000031145,ENSBTAG00000003927,ENSBTAG00000047868,ENSBTAG00000010477,ENSBTAG00000001774,ENSBTAG00000009906,ENSBTAG00000002767,ENSBTAG00000017382,ENSBTAG00000006560,ENSBTAG00000008075,ENSBTAG00000046019,ENSBTAG00000001273,ENSBTAG00000010598,ENSBTAG00000030247,ENSBTAG00000006989,ENSBTAG00000025071,ENSBTAG00000002280,ENSBTAG00000000923,ENSBTAG00000009238,ENSBTAG00000009362,ENSBTAG00000009520,ENSBTAG00000010605,ENSBTAG00000021434,ENSBTAG00000012499,ENSBTAG00000008647,ENSBTAG00000002140,ENSBTAG00000005257,ENSBTAG00000006256,ENSBTAG00000018517,ENSBTAG00000008504,ENSBTAG00000005748,ENSBTAG00000007062,ENSBTAG00000015226,ENSBTAG00000018674,ENSBTAG00000006526,ENSBTAG00000027327,ENSBTAG00000017024,ENSBTAG00000033726,ENSBTAG00000047238,ENSBTAG00000013736,ENSBTAG00000025200,ENSBTAG00000004488,ENSBTAG00000008336,ENSBTAG00000005780,ENSBTAG00000021653,ENSBTAG00000004995,ENSBTAG00000009587,ENSBTAG00000007439,ENSBTAG00000018094,ENSBTAG00000001920,ENSBTAG00000001462,ENSBTAG00000009067,ENSBTAG00000006599,ENSBTAG00000018272,ENSBTAG00000047293,ENSBTAG00000008728,ENSBTAG00000020305,ENSBTAG00000019443,ENSBTAG00000011414,ENSBTAG00000005299,ENSBTAG00000002929,ENSBTAG00000004836,ENSBTAG00000006410,ENSBTAG00000045941,ENSBTAG00000014218,ENSBTAG00000011345,ENSBTAG00000046110,ENSBTAG00000040060,ENSBTAG00000019044,ENSBTAG00000031453,ENSBTAG00000018267,ENSBTAG00000004472,ENSBTAG00000012609,ENSBTAG00000016683,ENSBTAG00000016005,ENSBTAG00000004885,ENSBTAG00000046124,ENSBTAG00000001250,ENSBTAG00000012235,ENSBTAG00000007379,ENSBTAG00000011237,ENSBTAG00000006720,ENSBTAG00000000184,ENSBTAG00000018495,ENSBTAG00000026275,ENSBTAG00000013749,ENSBTAG00000036019,ENSBTAG00000021499,ENSBTAG00000003418,ENSBTAG00000020148,ENSBTAG00000015986,ENSBTAG00000010647,ENSBTAG00000015875,ENSBTAG00000012450,ENSBTAG00000021992,ENSBTAG00000001341,ENSBTAG00000005314,ENSBTAG00000015710,ENSBTAG00000009988,ENSBTAG00000010785,ENSBTAG00000021699,ENSBTAG00000004884,ENSBTAG00000011092,ENSBTAG00000017860,ENSBTAG00000010101,ENSBTAG00000009786,ENSBTAG00000019601,ENSBTAG00000012927,ENSBTAG00000007492,ENSBTAG00000037703,ENSBTAG00000025477,ENSBTAG00000006987,ENSBTAG00000000024,ENSBTAG00000026638,ENSBTAG00000015835,ENSBTAG00000020543,ENSBTAG00000014505,ENSBTAG00000008584,ENSBTAG00000004112,ENSBTAG00000008133,ENSBTAG00000000771,ENSBTAG00000006188,ENSBTAG00000004117,ENSBTAG00000015566,ENSBTAG00000048264,ENSBTAG00000002526,ENSBTAG00000007395,ENSBTAG00000007859,ENSBTAG00000007319,ENSBTAG00000038126,ENSBTAG00000006052,ENSBTAG00000011969,ENSBTAG00000016769,ENSBTAG00000016924,ENSBTAG00000018019,ENSBTAG00000014438,ENSBTAG00000016676,ENSBTAG00000016573,ENSBTAG00000003027,ENSBTAG00000017697,ENSBTAG00000004982,ENSBTAG00000015406,ENSBTAG00000017448,ENSBTAG00000011780,ENSBTAG00000019354,ENSBTAG00000003186,ENSBTAG00000015005,ENSBTAG00000031476,ENSBTAG00000015368,ENSBTAG00000020709,ENSBTAG00000003245,ENSBTAG00000006855,ENSBTAG00000013236,ENSBTAG00000010531,ENSBTAG00000011400,ENSBTAG00000000470,ENSBTAG00000017037,ENSBTAG00000003624,ENSBTAG00000017023,ENSBTAG00000000700,ENSBTAG00000016549,ENSBTAG00000033708,ENSBTAG00000021373,ENSBTAG00000025434,ENSBTAG00000009789,ENSBTAG00000018460,ENSBTAG00000047982,ENSBTAG00000012368,ENSBTAG00000006697,ENSBTAG00000007986,ENSBTAG00000007216,ENSBTAG00000003207,ENSBTAG00000003000,ENSBTAG00000009575,ENSBTAG00000015007,ENSBTAG00000001139,ENSBTAG00000001338,ENSBTAG00000013958,ENSBTAG00000008323,ENSBTAG00000000653,ENSBTAG00000022799,ENSBTAG00000001748,ENSBTAG00000007767,ENSBTAG00000016231,ENSBTAG00000016920,ENSBTAG00000018203,ENSBTAG00000027464,ENSBTAG00000019461,ENSBTAG00000003184,ENSBTAG00000000819,ENSBTAG00000011963,ENSBTAG00000013315,ENSBTAG00000014746,ENSBTAG00000031309,ENSBTAG00000009570,ENSBTAG00000001825,ENSBTAG00000000939,ENSBTAG00000013881,ENSBTAG00000018247,ENSBTAG00000047268,ENSBTAG00000001801,ENSBTAG00000001945,ENSBTAG00000039719,ENSBTAG00000019436,ENSBTAG00000007370,ENSBTAG00000008237,ENSBTAG00000012047,ENSBTAG00000009848,ENSBTAG00000031052,ENSBTAG00000016716,ENSBTAG00000015133,ENSBTAG00000025308,ENSBTAG00000021769,ENSBTAG00000003255,ENSBTAG00000008542,ENSBTAG00000045989,ENSBTAG00000010671,ENSBTAG00000008126,ENSBTAG00000013095,ENSBTAG00000008585,ENSBTAG00000016378,ENSBTAG00000039973,ENSBTAG00000020079,ENSBTAG00000015346,ENSBTAG00000006646,ENSBTAG00000026141,ENSBTAG00000017113,ENSBTAG00000024107,ENSBTAG00000025358,ENSBTAG00000012295,ENSBTAG00000018578,ENSBTAG00000003143,ENSBTAG00000001188,ENSBTAG00000000128,ENSBTAG00000009065,ENSBTAG00000017814,ENSBTAG00000010303,ENSBTAG00000000085,ENSBTAG00000017251,ENSBTAG00000019764,ENSBTAG00000007550,ENSBTAG00000015249,ENSBTAG00000021714,ENSBTAG00000015535,ENSBTAG00000012478,ENSBTAG00000000522,ENSBTAG00000015543,ENSBTAG00000010716,ENSBTAG00000014782,ENSBTAG00000005103,ENSBTAG00000005664,ENSBTAG00000027932,ENSBTAG00000018707,ENSBTAG00000001826,ENSBTAG00000015114,ENSBTAG00000004554,ENSBTAG00000005828,ENSBTAG00000001034,ENSBTAG0000015106,ENSBTAG00000044035,ENSBTAG00000002075,ENSBTAG00000016198,ENSBTAG00000013670,ENSBTAG00000021949,ENSBTAG00000040551,ENSBTAG00000025029,ENSBTAG00000017280,ENSBTAG00000018125,ENSBTAG00000012772,ENSBTAG00000021697,ENSBTAG00000009470,ENSBTAG00000017780,ENSBTAG00000015377,ENSBTAG00000018274,ENSBTAG00000022779,ENSBTAG00000012083,ENSBTAG00000021576,ENSBTAG00000003525,ENSBTAG00000013221,ENSBTAG00000007592,ENSBTAG00000006742,ENSBTAG00000003018,ENSBTAG00000006686,ENSBTAG00000005716,ENSBTAG00000002650,ENSBTAG00000014553,ENSBTAG00000047567,ENSBTAG00000000782,ENSBTAG00000004849,ENSBTAG00000014611,ENSBTAG00000013029,ENSBTAG00000017060,ENSBTAG00000005461,ENSBTAG00000037686,ENSBTAG00000002580,ENSBTAG00000020252,ENSBTAG00000013943,ENSBTAG00000003640,ENSBTAG00000006489,ENSBTAG00000007765,ENSBTAG00000003035,ENSBTAG00000012881,ENSBTAG00000014636,ENSBTAG00000021798,ENSBTAG00000005910,ENSBTAG00000002664,ENSBTAG00000011439,ENSBTAG00000009217,ENSBTAG00000014766,ENSBTAG00000015198,ENSBTAG00000014083,ENSBTAG00000021766,ENSBTAG00000</Data></Cell>
    <Cell><Data ss:Type="Number">6.8605599999999999E-4</Data></Cell>
    <Cell><Data ss:Type="Number">0.299894881</Data></Cell>
   </Row>
   <Row>
    <Cell><Data ss:Type="String">GO:0044767</Data></Cell>
    <Cell><Data ss:Type="String">single-organism developmental process</Data></Cell>
    <Cell><Data ss:Type="String">biological_process</Data></Cell>
    <Cell><Data ss:Type="Number">3178</Data></Cell>
    <Cell ss:StyleID="s64"><Data ss:Type="String">ENSBTAG00000019821,ENSBTAG00000008232,ENSBTAG00000000940,ENSBTAG00000001154,ENSBTAG00000010852,ENSBTAG00000011327,ENSBTAG00000004035,ENSBTAG00000004879,ENSBTAG00000017655,ENSBTAG00000008102,ENSBTAG00000017743,ENSBTAG00000047195,ENSBTAG00000009819,ENSBTAG00000015335,ENSBTAG00000017731,ENSBTAG00000016299,ENSBTAG00000006051,ENSBTAG00000013362,ENSBTAG00000011044,ENSBTAG00000015436,ENSBTAG00000002444,ENSBTAG00000021770,ENSBTAG00000019209,ENSBTAG00000004838,ENSBTAG00000002928,ENSBTAG00000011431,ENSBTAG00000019707,ENSBTAG00000016533,ENSBTAG00000015961,ENSBTAG00000008525,ENSBTAG00000030650,ENSBTAG00000012777,ENSBTAG00000037726,ENSBTAG00000022520,ENSBTAG00000021176,ENSBTAG00000009207,ENSBTAG00000005832,ENSBTAG00000014897,ENSBTAG00000012019,ENSBTAG00000001835,ENSBTAG00000014819,ENSBTAG00000004630,ENSBTAG00000004313,ENSBTAG00000000878,ENSBTAG00000022575,ENSBTAG00000006017,ENSBTAG00000007356,ENSBTAG00000007981,ENSBTAG00000002608,ENSBTAG00000000459,ENSBTAG00000004751,ENSBTAG00000020964,ENSBTAG00000016024,ENSBTAG00000009871,ENSBTAG00000015351,ENSBTAG00000019692,ENSBTAG00000009443,ENSBTAG00000002738,ENSBTAG00000024269,ENSBTAG00000018959,ENSBTAG00000001483,ENSBTAG00000023393,ENSBTAG00000008250,ENSBTAG00000046493,ENSBTAG00000011529,ENSBTAG00000016650,ENSBTAG00000002799,ENSBTAG00000014177,ENSBTAG00000039599,ENSBTAG00000011401,ENSBTAG00000009265,ENSBTAG00000016063,ENSBTAG00000016101,ENSBTAG00000007927,ENSBTAG00000005850,ENSBTAG00000003675,ENSBTAG00000020342,ENSBTAG00000017834,ENSBTAG00000003060,ENSBTAG00000040088,ENSBTAG00000017976,ENSBTAG00000019215,ENSBTAG00000008053,ENSBTAG00000008735,ENSBTAG00000024075,ENSBTAG00000014900,ENSBTAG00000026369,ENSBTAG00000022255,ENSBTAG00000001424,ENSBTAG00000012293,ENSBTAG00000001523,ENSBTAG00000004429,ENSBTAG00000039772,ENSBTAG00000015058,ENSBTAG00000008333,ENSBTAG00000047413,ENSBTAG00000010444,ENSBTAG00000023718,ENSBTAG00000031544,ENSBTAG00000002579,ENSBTAG00000032719,ENSBTAG00000003298,ENSBTAG00000008505,ENSBTAG00000001981,ENSBTAG00000011698,ENSBTAG00000005827,ENSBTAG00000001126,ENSBTAG00000015609,ENSBTAG00000000784,ENSBTAG00000023929,ENSBTAG00000016577,ENSBTAG00000020962,ENSBTAG00000019339,ENSBTAG00000005730,ENSBTAG00000000566,ENSBTAG00000010635,ENSBTAG00000019510,ENSBTAG00000015581,ENSBTAG00000005750,ENSBTAG00000007118,ENSBTAG00000006661,ENSBTAG00000002391,ENSBTAG00000035110,ENSBTAG00000005038,ENSBTAG00000017694,ENSBTAG00000009405,ENSBTAG00000010371,ENSBTAG00000015907,ENSBTAG00000013287,ENSBTAG00000010696,ENSBTAG00000007490,ENSBTAG00000022890,ENSBTAG00000004275,ENSBTAG00000021185,ENSBTAG00000018725,ENSBTAG00000009378,ENSBTAG00000016420,ENSBTAG00000000406,ENSBTAG00000006538,ENSBTAG00000020141,ENSBTAG00000021772,ENSBTAG00000013425,ENSBTAG00000003072,ENSBTAG00000007599,ENSBTAG00000046669,ENSBTAG00000002253,ENSBTAG00000017133,ENSBTAG00000007708,ENSBTAG00000027696,ENSBTAG00000001310,ENSBTAG00000020676,ENSBTAG00000021942,ENSBTAG00000017767,ENSBTAG00000020756,ENSBTAG00000011531,ENSBTAG00000008817,ENSBTAG00000012332,ENSBTAG00000024137,ENSBTAG00000020726,ENSBTAG00000005971,ENSBTAG00000002283,ENSBTAG00000046979,ENSBTAG00000013051,ENSBTAG00000032962,ENSBTAG00000008062,ENSBTAG00000008749,ENSBTAG00000014663,ENSBTAG00000032884,ENSBTAG00000012498,ENSBTAG00000017165,ENSBTAG00000020000,ENSBTAG00000018245,ENSBTAG00000001537,ENSBTAG00000014166,ENSBTAG00000019114,ENSBTAG00000044059,ENSBTAG00000015252,ENSBTAG00000000831,ENSBTAG00000010989,ENSBTAG00000004388,ENSBTAG00000013347,ENSBTAG00000005474,ENSBTAG00000012501,ENSBTAG00000007036,ENSBTAG00000013054,ENSBTAG00000030670,ENSBTAG00000011598,ENSBTAG00000004785,ENSBTAG00000000900,ENSBTAG00000002923,ENSBTAG00000003196,ENSBTAG00000000023,ENSBTAG00000038711,ENSBTAG00000010402,ENSBTAG00000011619,ENSBTAG00000021048,ENSBTAG00000016260,ENSBTAG00000011905,ENSBTAG00000018271,ENSBTAG00000008756,ENSBTAG00000001528,ENSBTAG00000012710,ENSBTAG00000023891,ENSBTAG00000010271,ENSBTAG00000010511,ENSBTAG00000018369,ENSBTAG00000025853,ENSBTAG00000006138,ENSBTAG00000004005,ENSBTAG00000010517,ENSBTAG00000000815,ENSBTAG00000009223,ENSBTAG00000006941,ENSBTAG00000019349,ENSBTAG00000006751,ENSBTAG00000020872,ENSBTAG00000009985,ENSBTAG00000010119,ENSBTAG00000016813,ENSBTAG00000011224,ENSBTAG00000013580,ENSBTAG00000017861,ENSBTAG00000020302,ENSBTAG00000019242,ENSBTAG00000001961,ENSBTAG00000044073,ENSBTAG00000009279,ENSBTAG00000012442,ENSBTAG00000019771,ENSBTAG00000004010,ENSBTAG00000016651,ENSBTAG00000016230,ENSBTAG00000003185,ENSBTAG00000003166,ENSBTAG00000017077,ENSBTAG00000040293,ENSBTAG00000012739,ENSBTAG00000005769,ENSBTAG00000010490,ENSBTAG00000011908,ENSBTAG00000020262,ENSBTAG00000000632,ENSBTAG00000045845,ENSBTAG00000002606,ENSBTAG00000015936,ENSBTAG00000013226,ENSBTAG00000008881,ENSBTAG00000010986,ENSBTAG00000003709,ENSBTAG00000017180,ENSBTAG00000016006,ENSBTAG00000004231,ENSBTAG00000017855,ENSBTAG00000001189,ENSBTAG00000017804,ENSBTAG00000008036,ENSBTAG00000000283,ENSBTAG00000017409,ENSBTAG00000012628,ENSBTAG00000014179,ENSBTAG00000006452,ENSBTAG00000002132,ENSBTAG00000001871,ENSBTAG00000009845,ENSBTAG00000010874,ENSBTAG00000015271,ENSBTAG00000024688,ENSBTAG00000006385,ENSBTAG00000004822,ENSBTAG00000003329,ENSBTAG00000021190,ENSBTAG00000032567,ENSBTAG00000008839,ENSBTAG00000018903,ENSBTAG00000008639,ENSBTAG00000033352,ENSBTAG00000018130,ENSBTAG00000020277,ENSBTAG00000003111,ENSBTAG00000017007,ENSBTAG00000001027,ENSBTAG00000005412,ENSBTAG00000021444,ENSBTAG00000000033,ENSBTAG00000018431,ENSBTAG00000047281,ENSBTAG00000006675,ENSBTAG00000026111,ENSBTAG00000014144,ENSBTAG00000020781,ENSBTAG00000017956,ENSBTAG00000027524,ENSBTAG00000020046,ENSBTAG00000008040,ENSBTAG00000011683,ENSBTAG00000047633,ENSBTAG00000007930,ENSBTAG00000023730,ENSBTAG00000010223,ENSBTAG00000009816,ENSBTAG00000005043,ENSBTAG00000007348,ENSBTAG00000047249,ENSBTAG00000017232,ENSBTAG00000013912,ENSBTAG00000003701,ENSBTAG00000002484,ENSBTAG00000015973,ENSBTAG00000011734,ENSBTAG00000007424,ENSBTAG00000019043,ENSBTAG00000023797,ENSBTAG00000018437,ENSBTAG00000017509,ENSBTAG00000002139,ENSBTAG00000007766,ENSBTAG00000019290,ENSBTAG00000038434,ENSBTAG00000013942,ENSBTAG00000002023,ENSBTAG00000012393,ENSBTAG00000033766,ENSBTAG00000040193,ENSBTAG00000031231,ENSBTAG00000025502,ENSBTAG00000015470,ENSBTAG00000001061,ENSBTAG00000003212,ENSBTAG00000023806,ENSBTAG00000007417,ENSBTAG00000014967,ENSBTAG00000011070,ENSBTAG00000010498,ENSBTAG00000019772,ENSBTAG00000005916,ENSBTAG00000015974,ENSBTAG00000046585,ENSBTAG00000014315,ENSBTAG00000019853,ENSBTAG00000008507,ENSBTAG00000015702,ENSBTAG00000004953,ENSBTAG00000006504,ENSBTAG00000019686,ENSBTAG00000005478,ENSBTAG00000020764,ENSBTAG00000021694,ENSBTAG00000008313,ENSBTAG00000019052,ENSBTAG00000000783,ENSBTAG00000006214,ENSBTAG00000019892,ENSBTAG00000015965,ENSBTAG00000009393,ENSBTAG00000016071,ENSBTAG00000012817,ENSBTAG00000011179,ENSBTAG00000002804,ENSBTAG00000014079,ENSBTAG00000000855,ENSBTAG00000009960,ENSBTAG00000010169,ENSBTAG00000013843,ENSBTAG00000000013,ENSBTAG00000033423,ENSBTAG00000047600,ENSBTAG00000013602,ENSBTAG00000009417,ENSBTAG00000007684,ENSBTAG00000014506,ENSBTAG00000007960,ENSBTAG00000012322,ENSBTAG00000010737,ENSBTAG00000002487,ENSBTAG00000009676,ENSBTAG00000020143,ENSBTAG00000020590,ENSBTAG00000022169,ENSBTAG00000019097,ENSBTAG00000015298,ENSBTAG00000017537,ENSBTAG00000013449,ENSBTAG00000017615,ENSBTAG00000014541,ENSBTAG00000020198,ENSBTAG00000013352,ENSBTAG00000013256,ENSBTAG00000009844,ENSBTAG00000003094,ENSBTAG00000019010,ENSBTAG00000003740,ENSBTAG00000015712,ENSBTAG00000046671,ENSBTAG00000018235,ENSBTAG00000000016,ENSBTAG00000014137,ENSBTAG00000020612,ENSBTAG00000011298,ENSBTAG00000013607,ENSBTAG00000002921,ENSBTAG00000012653,ENSBTAG00000045828,ENSBTAG00000030567,ENSBTAG00000011098,ENSBTAG00000005475,ENSBTAG00000026915,ENSBTAG00000013162,ENSBTAG00000001152,ENSBTAG00000009696,ENSBTAG00000031824,ENSBTAG00000007900,ENSBTAG00000014182,ENSBTAG00000038264,ENSBTAG00000003257,ENSBTAG00000014619,ENSBTAG00000008202,ENSBTAG00000016070,ENSBTAG00000020054,ENSBTAG00000018765,ENSBTAG00000016344,ENSBTAG00000001977,ENSBTAG00000043989,ENSBTAG00000016512,ENSBTAG00000024449,ENSBTAG00000021187,ENSBTAG00000011397,ENSBTAG00000013469,ENSBTAG00000021879,ENSBTAG00000018395,ENSBTAG00000013769,ENSBTAG00000003238,ENSBTAG00000020634,ENSBTAG00000008054,ENSBTAG00000009491,ENSBTAG00000013294,ENSBTAG00000016563,ENSBTAG00000003687,ENSBTAG00000001376,ENSBTAG00000005980,ENSBTAG00000015549,ENSBTAG00000007530,ENSBTAG00000003607,ENSBTAG00000018093,ENSBTAG00000009292,ENSBTAG00000015151,ENSBTAG00000026813,ENSBTAG00000046010,ENSBTAG00000009139,ENSBTAG00000040106,ENSBTAG00000023907,ENSBTAG00000008631,ENSBTAG00000018691,ENSBTAG00000013060,ENSBTAG00000035735,ENSBTAG00000020957,ENSBTAG00000015683,ENSBTAG00000019866,ENSBTAG00000001692,ENSBTAG00000019716,ENSBTAG00000002177,ENSBTAG00000001221,ENSBTAG00000001058,ENSBTAG00000013918,ENSBTAG00000019293,ENSBTAG00000002682,ENSBTAG00000019080,ENSBTAG00000001069,ENSBTAG00000000563,ENSBTAG00000013472,ENSBTAG00000021811,ENSBTAG00000010426,ENSBTAG00000039035,ENSBTAG00000003587,ENSBTAG00000012441,ENSBTAG00000010229,ENSBTAG00000006551,ENSBTAG00000002425,ENSBTAG00000023832,ENSBTAG00000002251,ENSBTAG00000002595,ENSBTAG00000013485,ENSBTAG00000021071,ENSBTAG00000019605,ENSBTAG00000002952,ENSBTAG00000039231,ENSBTAG00000019810,ENSBTAG00000046996,ENSBTAG00000001086,ENSBTAG00000030897,ENSBTAG00000011034,ENSBTAG00000025210,ENSBTAG00000013184,ENSBTAG00000007814,ENSBTAG00000003543,ENSBTAG00000031507,ENSBTAG00000009414,ENSBTAG00000047339,ENSBTAG00000003779,ENSBTAG00000011136,ENSBTAG00000010976,ENSBTAG00000045554,ENSBTAG00000016784,ENSBTAG00000004679,ENSBTAG00000012222,ENSBTAG00000023172,ENSBTAG00000016169,ENSBTAG00000038990,ENSBTAG00000021240,ENSBTAG00000004602,ENSBTAG00000003335,ENSBTAG00000000113,ENSBTAG00000011539,ENSBTAG00000015194,ENSBTAG00000007047,ENSBTAG00000002849,ENSBTAG00000008908,ENSBTAG00000003619,ENSBTAG00000010673,ENSBTAG00000021455,ENSBTAG00000013076,ENSBTAG00000009832,ENSBTAG00000017038,ENSBTAG00000002977,ENSBTAG00000014064,ENSBTAG00000011813,ENSBTAG00000007818,ENSBTAG00000002855,ENSBTAG00000013015,ENSBTAG00000018316,ENSBTAG00000030632,ENSBTAG00000019757,ENSBTAG00000007275,ENSBTAG00000012411,ENSBTAG00000000130,ENSBTAG00000004193,ENSBTAG00000014597,ENSBTAG00000009084,ENSBTAG00000015879,ENSBTAG00000016903,ENSBTAG00000031707,ENSBTAG00000019313,ENSBTAG00000004457,ENSBTAG00000013451,ENSBTAG00000014299,ENSBTAG00000006853,ENSBTAG00000024240,ENSBTAG00000000266,ENSBTAG00000013880,ENSBTAG00000007361,ENSBTAG00000009665,ENSBTAG00000008253,ENSBTAG00000002835,ENSBTAG00000017843,ENSBTAG00000015766,ENSBTAG00000012941,ENSBTAG00000000745,ENSBTAG00000020422,ENSBTAG00000030425,ENSBTAG00000032092,ENSBTAG00000003845,ENSBTAG00000003462,ENSBTAG00000017664,ENSBTAG00000046413,ENSBTAG00000004970,ENSBTAG00000009625,ENSBTAG00000046376,ENSBTAG00000012914,ENSBTAG00000019592,ENSBTAG00000021068,ENSBTAG00000008538,ENSBTAG00000017422,ENSBTAG00000007335,ENSBTAG00000019665,ENSBTAG00000021270,ENSBTAG00000008441,ENSBTAG00000009691,ENSBTAG00000015615,ENSBTAG00000010978,ENSBTAG00000004015,ENSBTAG00000034069,ENSBTAG00000009780,ENSBTAG00000020341,ENSBTAG00000000222,ENSBTAG00000020451,ENSBTAG00000030667,ENSBTAG00000044166,ENSBTAG00000009290,ENSBTAG00000040432,ENSBTAG00000014434,ENSBTAG00000001473,ENSBTAG00000000342,ENSBTAG00000033248,ENSBTAG00000019606,ENSBTAG00000011761,ENSBTAG00000004574,ENSBTAG00000001987,ENSBTAG00000007148,ENSBTAG00000018422,ENSBTAG00000019512,ENSBTAG00000001697,ENSBTAG00000016414,ENSBTAG00000008948,ENSBTAG00000011953,ENSBTAG00000010866,ENSBTAG00000023452,ENSBTAG00000008736,ENSBTAG00000038306,ENSBTAG00000013491,ENSBTAG00000001649,ENSBTAG00000017455,ENSBTAG00000003107,ENSBTAG00000018549,ENSBTAG00000015296,ENSBTAG00000001857,ENSBTAG00000009489,ENSBTAG00000006189,ENSBTAG00000001939,ENSBTAG00000005029,ENSBTAG00000008090,ENSBTAG00000021427,ENSBTAG00000025762,ENSBTAG00000045782,ENSBTAG00000006569,ENSBTAG00000006618,ENSBTAG00000003479,ENSBTAG00000008121,ENSBTAG00000017584,ENSBTAG00000048151,ENSBTAG00000014465,ENSBTAG00000008664,ENSBTAG00000006471,ENSBTAG00000006065,ENSBTAG00000019888,ENSBTAG00000000435,ENSBTAG00000019031,ENSBTAG00000006466,ENSBTAG00000008924,ENSBTAG00000020032,ENSBTAG00000002356,ENSBTAG00000010275,ENSBTAG00000015843,ENSBTAG00000011909,ENSBTAG00000008723,ENSBTAG00000011193,ENSBTAG00000003955,ENSBTAG00000002564,ENSBTAG00000011991,ENSBTAG00000020417,ENSBTAG00000001163,ENSBTAG00000026266,ENSBTAG00000008332,ENSBTAG00000007860,ENSBTAG00000014181,ENSBTAG00000030179,ENSBTAG00000014357,ENSBTAG00000001662,ENSBTAG00000000163,ENSBTAG00000034848,ENSBTAG00000016430,ENSBTAG00000004922,ENSBTAG00000019081,ENSBTAG00000010548,ENSBTAG00000039160,ENSBTAG00000003994,ENSBTAG00000001612,ENSBTAG00000046545,ENSBTAG00000035171,ENSBTAG00000020413,ENSBTAG00000011578,ENSBTAG00000012703,ENSBTAG00000009206,ENSBTAG00000037640,ENSBTAG00000009407,ENSBTAG00000018225,ENSBTAG00000009502,ENSBTAG00000046255,ENSBTAG00000005994,ENSBTAG00000020578,ENSBTAG00000021333,ENSBTAG00000039477,ENSBTAG00000008378,ENSBTAG00000011032,ENSBTAG00000021023,ENSBTAG00000019719,ENSBTAG00000008868,ENSBTAG00000008649,ENSBTAG00000004613,ENSBTAG00000017489,ENSBTAG00000000088,ENSBTAG00000017282,ENSBTAG00000006631,ENSBTAG00000007159,ENSBTAG00000021904,ENSBTAG00000014917,ENSBTAG00000001764,ENSBTAG00000005033,ENSBTAG00000012866,ENSBTAG00000033292,ENSBTAG00000011706,ENSBTAG00000011692,ENSBTAG00000020681,ENSBTAG00000022039,ENSBTAG00000019382,ENSBTAG00000046191,ENSBTAG00000011912,ENSBTAG00000014272,ENSBTAG00000014645,ENSBTAG00000001765,ENSBTAG00000002996,ENSBTAG00000003569,ENSBTAG00000008814,ENSBTAG00000000992,ENSBTAG00000006157,ENSBTAG00000015969,ENSBTAG00000001740,ENSBTAG00000014102,ENSBTAG00000001632,ENSBTAG00000011742,ENSBTAG00000035998,ENSBTAG00000012284,ENSBTAG00000009396,ENSBTAG00000005792,ENSBTAG00000027569,ENSBTAG00000001503,ENSBTAG00000005100,ENSBTAG00000013147,ENSBTAG00000011315,ENSBTAG00000039951,ENSBTAG00000001545,ENSBTAG00000012389,ENSBTAG00000013874,ENSBTAG00000004022,ENSBTAG00000015739,ENSBTAG00000003449,ENSBTAG00000000809,ENSBTAG00000016931,ENSBTAG00000013407,ENSBTAG00000006732,ENSBTAG00000038141,ENSBTAG00000002414,ENSBTAG00000018773,ENSBTAG00000016514,ENSBTAG00000046556,ENSBTAG00000014886,ENSBTAG00000010462,ENSBTAG00000031184,ENSBTAG00000006651,ENSBTAG00000015072,ENSBTAG00000006828,ENSBTAG00000020093,ENSBTAG00000020124,ENSBTAG00000000945,ENSBTAG00000021741,ENSBTAG00000020791,ENSBTAG00000009703,ENSBTAG00000018778,ENSBTAG00000010024,ENSBTAG00000002737,ENSBTAG00000001768,ENSBTAG00000002019,ENSBTAG00000006588,ENSBTAG00000003826,ENSBTAG00000016023,ENSBTAG00000004912,ENSBTAG00000018358,ENSBTAG00000015988,ENSBTAG00000005154,ENSBTAG00000000060,ENSBTAG00000009523,ENSBTAG00000011339,ENSBTAG00000011802,ENSBTAG00000000399,ENSBTAG00000014907,ENSBTAG00000043971,ENSBTAG00000000040,ENSBTAG00000013498,ENSBTAG00000013735,ENSBTAG00000000308,ENSBTAG00000005929,ENSBTAG00000012125,ENSBTAG00000012677,ENSBTAG00000004767,ENSBTAG00000010927,ENSBTAG00000021872,ENSBTAG00000019121,ENSBTAG00000005745,ENSBTAG00000006253,ENSBTAG00000001403,ENSBTAG00000015181,ENSBTAG00000009565,ENSBTAG00000006008,ENSBTAG00000008842,ENSBTAG00000002278,ENSBTAG00000002518,ENSBTAG00000031001,ENSBTAG00000038286,ENSBTAG00000012774,ENSBTAG00000013674,ENSBTAG00000019674,ENSBTAG00000018134,ENSBTAG00000004215,ENSBTAG00000001393,ENSBTAG00000006396,ENSBTAG00000007884,ENSBTAG00000011917,ENSBTAG00000002434,ENSBTAG00000020296,ENSBTAG00000047774,ENSBTAG00000009232,ENSBTAG00000010360,ENSBTAG00000020674,ENSBTAG00000006175,ENSBTAG00000026768,ENSBTAG00000027201,ENSBTAG00000012328,ENSBTAG00000015366,ENSBTAG00000021902,ENSBTAG00000017285,ENSBTAG00000020751,ENSBTAG00000018404,ENSBTAG00000021218,ENSBTAG00000001785,ENSBTAG00000006082,ENSBTAG00000005892,ENSBTAG00000031185,ENSBTAG00000013715,ENSBTAG00000012715,ENSBTAG00000016739,ENSBTAG00000017019,ENSBTAG00000021224,ENSBTAG00000000395,ENSBTAG00000010107,ENSBTAG00000007823,ENSBTAG00000016972,ENSBTAG00000008228,ENSBTAG00000033890,ENSBTAG00000011203,ENSBTAG00000008138,ENSBTAG00000018474,ENSBTAG00000010529,ENSBTAG00000015109,ENSBTAG00000020769,ENSBTAG00000005108,ENSBTAG00000014751,ENSBTAG00000046935,ENSBTAG00000004930,ENSBTAG00000047428,ENSBTAG00000008991,ENSBTAG00000013812,ENSBTAG00000008573,ENSBTAG00000014554,ENSBTAG00000012919,ENSBTAG00000010977,ENSBTAG00000018498,ENSBTAG00000019600,ENSBTAG00000032071,ENSBTAG00000021462,ENSBTAG00000015789,ENSBTAG00000017761,ENSBTAG00000027875,ENSBTAG00000013227,ENSBTAG00000019421,ENSBTAG00000016399,ENSBTAG00000013802,ENSBTAG00000021468,ENSBTAG00000009365,ENSBTAG00000011662,ENSBTAG00000010663,ENSBTAG00000016761,ENSBTAG00000015924,ENSBTAG00000047582,ENSBTAG00000021275,ENSBTAG00000002765,ENSBTAG00000016462,ENSBTAG00000027916,ENSBTAG00000010457,ENSBTAG00000000944,ENSBTAG00000014229,ENSBTAG00000031861,ENSBTAG00000012436,ENSBTAG00000001854,ENSBTAG00000016542,ENSBTAG00000015981,ENSBTAG00000012449,ENSBTAG00000019213,ENSBTAG00000003808,ENSBTAG00000010682,ENSBTAG00000018253,ENSBTAG00000004631,ENSBTAG00000011957,ENSBTAG00000004086,ENSBTAG00000016309,ENSBTAG00000014406,ENSBTAG00000027841,ENSBTAG00000011643,ENSBTAG00000024061,ENSBTAG00000005197,ENSBTAG00000006221,ENSBTAG00000018105,ENSBTAG00000026754,ENSBTAG00000033225,ENSBTAG00000009521,ENSBTAG00000040361,ENSBTAG00000047872,ENSBTAG00000004988,ENSBTAG00000021316,ENSBTAG00000012897,ENSBTAG00000004561,ENSBTAG00000002025,ENSBTAG00000015326,ENSBTAG00000047202,ENSBTAG00000001002,ENSBTAG00000001014,ENSBTAG00000021633,ENSBTAG00000021867,ENSBTAG00000001506,ENSBTAG00000006990,ENSBTAG00000019914,ENSBTAG00000001242,ENSBTAG00000005488,ENSBTAG00000031430,ENSBTAG00000045877,ENSBTAG00000013113,ENSBTAG00000020783,ENSBTAG00000016915,ENSBTAG00000014922,ENSBTAG00000006703,ENSBTAG00000003971,ENSBTAG00000003319,ENSBTAG00000046302,ENSBTAG00000012656,ENSBTAG00000017035,ENSBTAG00000005280,ENSBTAG00000020218,ENSBTAG00000011784,ENSBTAG00000048067,ENSBTAG00000011483,ENSBTAG00000003650,ENSBTAG00000019712,ENSBTAG00000011581,ENSBTAG00000003514,ENSBTAG00000008695,ENSBTAG00000006242,ENSBTAG00000040001,ENSBTAG00000009034,ENSBTAG00000004427,ENSBTAG00000011246,ENSBTAG00000046598,ENSBTAG00000008077,ENSBTAG00000027442,ENSBTAG00000011322,ENSBTAG00000010820,ENSBTAG00000012407,ENSBTAG00000012470,ENSBTAG00000017753,ENSBTAG00000014270,ENSBTAG00000018993,ENSBTAG00000002539,ENSBTAG00000013279,ENSBTAG00000008683,ENSBTAG00000000160,ENSBTAG00000009046,ENSBTAG00000012423,ENSBTAG00000015980,ENSBTAG00000019115,ENSBTAG00000003472,ENSBTAG00000000422,ENSBTAG00000019134,ENSBTAG00000001085,ENSBTAG00000013463,ENSBTAG00000002080,ENSBTAG00000012981,ENSBTAG00000001579,ENSBTAG00000018730,ENSBTAG00000001063,ENSBTAG00000002042,ENSBTAG00000010483,ENSBTAG00000018185,ENSBTAG00000003253,ENSBTAG00000019574,ENSBTAG00000047747,ENSBTAG00000015541,ENSBTAG00000010657,ENSBTAG00000021713,ENSBTAG00000004292,ENSBTAG00000019336,ENSBTAG00000011204,ENSBTAG00000016823,ENSBTAG00000015584,ENSBTAG00000012150,ENSBTAG00000010868,ENSBTAG00000019929,ENSBTAG00000020921,ENSBTAG00000004129,ENSBTAG00000008544,ENSBTAG00000001009,ENSBTAG00000020303,ENSBTAG00000047586,ENSBTAG00000021310,ENSBTAG00000000329,ENSBTAG00000016806,ENSBTAG00000021120,ENSBTAG00000007334,ENSBTAG00000020893,ENSBTAG00000009438,ENSBTAG00000020221,ENSBTAG00000009964,ENSBTAG00000007196,ENSBTAG00000009602,ENSBTAG00000007489,ENSBTAG00000004383,ENSBTAG00000001462,ENSBTAG00000001920,ENSBTAG00000021020,ENSBTAG00000009587,ENSBTAG00000018094,ENSBTAG00000007439,ENSBTAG00000018272,ENSBTAG00000047293,ENSBTAG00000009067,ENSBTAG00000006599,ENSBTAG00000002929,ENSBTAG00000004836,ENSBTAG00000005299,ENSBTAG00000011414,ENSBTAG00000008728,ENSBTAG00000020305,ENSBTAG00000014218,ENSBTAG00000011345,ENSBTAG00000045941,ENSBTAG00000006410,ENSBTAG00000008647,ENSBTAG00000012499,ENSBTAG00000010605,ENSBTAG00000021434,ENSBTAG00000004059,ENSBTAG00000009520,ENSBTAG00000009362,ENSBTAG00000005748,ENSBTAG00000008504,ENSBTAG00000007062,ENSBTAG00000015226,ENSBTAG00000018517,ENSBTAG00000006256,ENSBTAG00000025129,ENSBTAG00000002140,ENSBTAG00000005257,ENSBTAG00000025200,ENSBTAG00000013736,ENSBTAG00000047238,ENSBTAG00000017024,ENSBTAG00000033726,ENSBTAG00000027327,ENSBTAG00000006526,ENSBTAG00000021653,ENSBTAG00000004995,ENSBTAG00000008336,ENSBTAG00000005780,ENSBTAG00000004488,ENSBTAG00000005314,ENSBTAG00000015875,ENSBTAG00000012450,ENSBTAG00000021992,ENSBTAG00000001341,ENSBTAG00000010647,ENSBTAG00000017860,ENSBTAG00000010101,ENSBTAG00000004884,ENSBTAG00000011092,ENSBTAG00000015710,ENSBTAG00000021699,ENSBTAG00000010785,ENSBTAG00000009988,ENSBTAG00000000024,ENSBTAG00000026638,ENSBTAG00000020543,ENSBTAG00000015835,ENSBTAG00000007492,ENSBTAG00000037703,ENSBTAG00000006987,ENSBTAG00000025477,ENSBTAG00000012927,ENSBTAG00000019601,ENSBTAG00000009786,ENSBTAG00000006188,ENSBTAG00000000771,ENSBTAG00000015566,ENSBTAG00000004117,ENSBTAG00000008133,ENSBTAG00000014505,ENSBTAG00000008584,ENSBTAG00000004112,ENSBTAG00000004472,ENSBTAG00000018267,ENSBTAG00000031453,ENSBTAG00000040060,ENSBTAG00000019044,ENSBTAG00000046110,ENSBTAG00000004885,ENSBTAG00000012609,ENSBTAG00000016683,ENSBTAG00000016005,ENSBTAG00000007379,ENSBTAG00000012235,ENSBTAG00000006720,ENSBTAG00000011237,ENSBTAG00000001250,ENSBTAG00000046124,ENSBTAG00000015986,ENSBTAG00000020148,ENSBTAG00000021499,ENSBTAG00000003418,ENSBTAG00000013749,ENSBTAG00000026275,ENSBTAG00000036019,ENSBTAG00000000184,ENSBTAG00000018495,ENSBTAG00000010397,ENSBTAG00000013550,ENSBTAG00000018007,ENSBTAG00000032424,ENSBTAG00000006470,ENSBTAG00000017032,ENSBTAG00000012137,ENSBTAG00000009218,ENSBTAG00000015307,ENSBTAG00000021217,ENSBTAG00000007517,ENSBTAG00000001805,ENSBTAG00000011829,ENSBTAG00000001173,ENSBTAG00000020760,ENSBTAG00000016564,ENSBTAG00000006743,ENSBTAG00000001823,ENSBTAG00000007117,ENSBTAG00000023928,ENSBTAG00000020436,ENSBTAG00000003061,ENSBTAG00000016138,ENSBTAG00000021721,ENSBTAG00000008283,ENSBTAG00000005933,ENSBTAG00000008717,ENSBTAG00000010847,ENSBTAG00000002902,ENSBTAG00000001292,ENSBTAG00000007070,ENSBTAG00000015274,ENSBTAG00000018965,ENSBTAG00000017033,ENSBTAG00000018103,ENSBTAG00000012511,ENSBTAG00000008101,ENSBTAG00000009979,ENSBTAG00000032518,ENSBTAG00000021482,ENSBTAG00000018254,ENSBTAG00000014230,ENSBTAG00000013662,ENSBTAG00000003658,ENSBTAG00000031145,ENSBTAG00000013557,ENSBTAG00000017624,ENSBTAG00000045829,ENSBTAG00000005985,ENSBTAG00000006560,ENSBTAG00000002767,ENSBTAG00000017382,ENSBTAG00000003927,ENSBTAG00000047868,ENSBTAG00000010477,ENSBTAG00000009906,ENSBTAG00000001774,ENSBTAG00000001273,ENSBTAG00000008075,ENSBTAG00000046019,ENSBTAG00000000923,ENSBTAG00000009238,ENSBTAG00000025071,ENSBTAG00000002280,ENSBTAG00000006989,ENSBTAG00000010598,ENSBTAG00000030247,ENSBTAG00000002483,ENSBTAG00000000706,ENSBTAG00000019986,ENSBTAG00000021443,ENSBTAG00000003552,ENSBTAG00000027181,ENSBTAG00000030671,ENSBTAG00000016152,ENSBTAG00000046807,ENSBTAG00000008448,ENSBTAG00000008437,ENSBTAG00000012682,ENSBTAG00000006029,ENSBTAG00000044071,ENSBTAG00000006837,ENSBTAG00000011790,ENSBTAG00000005151,ENSBTAG00000017958,ENSBTAG00000046815,ENSBTAG00000003719,ENSBTAG00000018752,ENSBTAG00000020294,ENSBTAG00000008779,ENSBTAG00000002504,ENSBTAG00000016906,ENSBTAG00000002216,ENSBTAG00000008105,ENSBTAG00000006078,ENSBTAG00000008017,ENSBTAG00000008374,ENSBTAG00000010312,ENSBTAG00000007343,ENSBTAG00000009451,ENSBTAG00000003827,ENSBTAG00000000076,ENSBTAG00000010386,ENSBTAG00000002392,ENSBTAG00000019297,ENSBTAG00000020455,ENSBTAG00000038224,ENSBTAG00000004150,ENSBTAG00000015860,ENSBTAG00000001474,ENSBTAG00000001725,ENSBTAG00000015547,ENSBTAG00000000507,ENSBTAG00000011250,ENSBTAG00000017363,ENSBTAG00000003741,ENSBTAG00000019679,ENSBTAG00000043987,ENSBTAG00000017260,ENSBTAG00000016242,ENSBTAG00000012509,ENSBTAG00000005979,ENSBTAG00000014278,ENSBTAG00000031891,ENSBTAG00000017105,ENSBTAG00000003130,ENSBTAG00000021024,ENSBTAG00000002103,ENSBTAG00000014169,ENSBTAG00000014675,ENSBTAG00000001814,ENSBTAG00000022058,ENSBTAG00000010130,ENSBTAG00000008621,ENSBTAG00000006532,ENSBTAG00000011003,ENSBTAG00000018071,ENSBTAG00000006838,ENSBTAG00000013213,ENSBTAG00000015394,ENSBTAG00000021522,ENSBTAG00000008129,ENSBTAG00000046512,ENSBTAG00000016958,ENSBTAG00000043991,ENSBTAG00000006240,ENSBTAG00000002833,ENSBTAG00000002227,ENSBTAG00000017636,ENSBTAG00000012647,ENSBTAG00000032206,ENSBTAG00000011082,ENSBTAG00000011375,ENSBTAG00000031846,ENSBTAG00000004777,ENSBTAG00000021709,ENSBTAG00000008501,ENSBTAG00000011291,ENSBTAG00000004314,ENSBTAG00000009315,ENSBTAG00000019851,ENSBTAG00000015996,ENSBTAG00000018603,ENSBTAG00000045835,ENSBTAG00000005367,ENSBTAG00000047551,ENSBTAG00000021744,ENSBTAG00000011154,ENSBTAG00000031711,ENSBTAG00000013745,ENSBTAG00000000654,ENSBTAG00000002340,ENSBTAG00000000253,ENSBTAG00000001080,ENSBTAG00000045967,ENSBTAG00000019518,ENSBTAG00000014396,ENSBTAG00000047083,ENSBTAG00000006218,ENSBTAG00000009939,ENSBTAG00000048237,ENSBTAG00000004211,ENSBTAG00000024015,ENSBTAG00000046602,ENSBTAG00000004915,ENSBTAG00000018784,ENSBTAG00000006909,ENSBTAG00000003649,ENSBTAG00000013330,ENSBTAG00000003261,ENSBTAG00000038045,ENSBTAG00000021874,ENSBTAG00000000601,ENSBTAG00000000332,ENSBTAG00000003728,ENSBTAG00000012558,ENSBTAG00000019289,ENSBTAG00000002211,ENSBTAG00000034326,ENSBTAG00000038496,ENSBTAG00000011823,ENSBTAG00000005787,ENSBTAG00000007230,ENSBTAG00000016703,ENSBTAG00000020147,ENSBTAG00000012908,ENSBTAG00000001035,ENSBTAG00000002088,ENSBTAG00000009498,ENSBTAG00000004154,ENSBTAG00000024453,ENSBTAG00000012938,ENSBTAG00000021764,ENSBTAG00000006335,ENSBTAG00000012116,ENSBTAG00000004804,ENSBTAG00000008061,ENSBTAG00000014316,ENSBTAG00000011639,ENSBTAG00000022886,ENSBTAG00000020350,ENSBTAG00000016122,ENSBTAG00000018052,ENSBTAG00000011300,ENSBTAG00000046024,ENSBTAG00000008492,ENSBTAG00000016234,ENSBTAG00000007916,ENSBTAG00000038107,ENSBTAG00000038180,ENSBTAG00000008421,ENSBTAG00000006690,ENSBTAG00000003376,ENSBTAG00000014828,ENSBTAG00000030977,ENSBTAG00000012994,ENSBTAG00000015801,ENSBTAG00000021466,ENSBTAG00000019828,ENSBTAG00000003345,ENSBTAG00000006760,ENSBTAG00000004287,ENSBTAG00000034883,ENSBTAG00000021458,ENSBTAG00000015773,ENSBTAG00000047975,ENSBTAG00000034885,ENSBTAG00000008362,ENSBTAG00000021191,ENSBTAG00000008410,ENSBTAG00000024791,ENSBTAG00000021128,ENSBTAG00000047412,ENSBTAG00000013170,ENSBTAG00000002576,ENSBTAG00000032983,ENSBTAG00000033983,ENSBTAG00000001209,ENSBTAG00000008394,ENSBTAG00000008887,ENSBTAG00000012030,ENSBTAG00000004650,ENSBTAG00000015101,ENSBTAG00000004647,ENSBTAG00000021553,ENSBTAG00000008295,ENSBTAG00000038204,ENSBTAG00000008389,ENSBTAG00000013178,ENSBTAG00000011931,ENSBTAG00000000899,ENSBTAG00000004896,ENSBTAG00000014561,ENSBTAG00000016849,ENSBTAG00000009968,ENSBTAG00000016161,ENSBTAG00000005936,ENSBTAG00000010945,ENSBTAG00000021933,ENSBTAG00000010798,ENSBTAG00000009641,ENSBTAG00000001346,ENSBTAG00000034436,ENSBTAG00000025403,ENSBTAG00000036183,ENSBTAG00000010661,ENSBTAG00000011851,ENSBTAG00000014508,ENSBTAG00000002144,ENSBTAG00000009942,ENSBTAG00000004741,ENSBTAG00000002292,ENSBTAG00000006972,ENSBTAG00000020489,ENSBTAG00000009500,ENSBTAG00000001134,ENSBTAG00000006804,ENSBTAG00000021903,ENSBTAG00000010563,ENSBTAG00000002041,ENSBTAG00000019738,ENSBTAG00000000092,ENSBTAG00000005288,ENSBTAG00000001288,ENSBTAG00000032481,ENSBTAG00000000816,ENSBTAG00000005627,ENSBTAG00000013907,ENSBTAG00000008424,ENSBTAG00000023736,ENSBTAG00000011197,ENSBTAG00000004796,ENSBTAG00000021970,ENSBTAG00000013078,ENSBTAG00000014119,ENSBTAG00000016208,ENSBTAG00000008554,ENSBTAG00000006031,ENSBTAG00000016187,ENSBTAG00000011937,ENSBTAG00000016121,ENSBTAG00000003764,ENSBTAG00000007609,ENSBTAG00000002474,ENSBTAG00000018709,ENSBTAG00000014367,ENSBTAG00000025428,ENSBTAG00000021972,ENSBTAG00000006366,ENSBTAG00000006291,ENSBTAG00000015874,ENSBTAG00000038970,ENSBTAG00000007963,ENSBTAG00000014698,ENSBTAG00000016732,ENSBTAG00000044190,ENSBTAG00000040093,ENSBTAG00000015650,ENSBTAG00000021143,ENSBTAG00000025782,ENSBTAG00000031532,ENSBTAG00000031917,ENSBTAG00000016197,ENSBTAG00000045895,ENSBTAG00000008733,ENSBTAG00000000215,ENSBTAG00000032132,ENSBTAG00000002586,ENSBTAG00000001906,ENSBTAG00000007423,ENSBTAG00000021133,ENSBTAG00000005077,ENSBTAG00000046185,ENSBTAG00000013454,ENSBTAG00000002335,ENSBTAG00000047698,ENSBTAG00000010784,ENSBTAG00000008300,ENSBTAG00000013069,ENSBTAG00000038168,ENSBTAG00000006558,ENSBTAG00000019627,ENSBTAG00000005445,ENSBTAG00000019343,ENSBTAG00000020685,ENSBTAG00000021424,ENSBTAG00000014533,ENSBTAG00000011234,ENSBTAG00000019310,ENSBTAG00000002749,ENSBTAG00000006615,ENSBTAG00000002051,ENSBTAG00000019759,ENSBTAG00000021205,ENSBTAG00000005120,ENSBTAG00000019302,ENSBTAG00000012191,ENSBTAG00000001700,ENSBTAG00000000494,ENSBTAG00000013525,ENSBTAG00000004783,ENSBTAG00000048062,ENSBTAG00000002774,ENSBTAG00000015337,ENSBTAG00000017329,ENSBTAG00000016991,ENSBTAG00000007375,ENSBTAG00000021833,ENSBTAG00000020782,ENSBTAG00000002305,ENSBTAG00000034891,ENSBTAG00000002084,ENSBTAG00000005318,ENSBTAG00000031454,ENSBTAG00000013861,ENSBTAG00000045812,ENSBTAG00000027020,ENSBTAG00000020975,ENSBTAG00000046609,ENSBTAG00000008380,ENSBTAG00000021381,ENSBTAG00000010888,ENSBTAG00000019983,ENSBTAG00000006505,ENSBTAG00000001305,ENSBTAG00000007583,ENSBTAG00000045526,ENSBTAG00000009019,ENSBTAG00000015794,ENSBTAG00000016933,ENSBTAG00000017733,ENSBTAG00000018845,ENSBTAG00000010407,ENSBTAG00000005145,ENSBTAG00000006638,ENSBTAG00000018566,ENSBTAG00000012046,ENSBTAG00000004965,ENSBTAG00000007841,ENSBTAG00000003101,ENSBTAG00000003848,ENSBTAG00000003777,ENSBTAG00000047594,ENSBTAG00000009233,ENSBTAG00000012109,ENSBTAG00000026283,ENSBTAG00000031388,ENSBTAG00000045905,ENSBTAG00000006694,ENSBTAG00000018729,ENSBTAG00000019901,ENSBTAG00000001044,ENSBTAG00000012750,ENSBTAG00000038074,ENSBTAG00000015590,ENSBTAG00000012720,ENSBTAG00000046223,ENSBTAG00000001546,ENSBTAG00000003669,ENSBTAG00000005812,ENSBTAG00000008571,ENSBTAG00000015532,ENSBTAG00000016913,ENSBTAG00000004694,ENSBTAG00000008552,ENSBTAG00000011741,ENSBTAG00000022671,ENSBTAG00000013187,ENSBTAG00000021435,ENSBTAG00000002328,ENSBTAG00000047085,ENSBTAG00000010653,ENSBTAG00000011131,ENSBTAG00000001865,ENSBTAG00000015160,ENSBTAG00000001500,ENSBTAG00000009101,ENSBTAG00000018576,ENSBTAG00000005315,ENSBTAG00000016017,ENSBTAG00000000238,ENSBTAG00000007833,ENSBTAG00000011124,ENSBTAG00000020704,ENSBTAG00000039195,ENSBTAG00000000081,ENSBTAG00000020650,ENSBTAG00000025442,ENSBTAG00000011743,ENSBTAG00000004736,ENSBTAG00000013391,ENSBTAG00000017682,ENSBTAG00000012460,ENSBTAG00000010634,ENSBTAG00000046119,ENSBTAG00000005218,ENSBTAG00000006844,ENSBTAG00000014612,ENSBTAG00000007173,ENSBTAG00000000057,ENSBTAG00000043953,ENSBTAG00000025942,ENSBTAG00000012778,ENSBTAG00000015308,ENSBTAG00000020126,ENSBTAG00000005018,ENSBTAG00000014020,ENSBTAG00000015405,ENSBTAG00000002072,ENSBTAG00000011374,ENSBTAG00000018255,ENSBTAG00000005140,ENSBTAG00000000305,ENSBTAG00000005969,ENSBTAG00000007614,ENSBTAG00000002471,ENSBTAG00000007324,ENSBTAG00000006999,ENSBTAG00000014530,ENSBTAG00000002907,ENSBTAG00000017151,ENSBTAG00000020283,ENSBTAG00000020034,ENSBTAG00000030705,ENSBTAG00000005049,ENSBTAG00000010562,ENSBTAG00000007476,ENSBTAG00000005809,ENSBTAG00000004907,ENSBTAG00000002407,ENSBTAG00000018787,ENSBTAG00000016246,ENSBTAG00000034823,ENSBTAG00000004036,ENSBTAG00000021151,ENSBTAG00000012567,ENSBTAG00000012063,ENSBTAG00000018449,ENSBTAG00000030302,ENSBTAG00000013336,ENSBTAG00000045862,ENSBTAG00000012519,ENSBTAG00000003183,ENSBTAG00000005903,ENSBTAG00000016107,ENSBTAG00000001941,ENSBTAG00000021604,ENSBTAG00000010507,ENSBTAG00000004768,ENSBTAG00000014232,ENSBTAG00000009872,ENSBTAG00000016593,ENSBTAG00000025424,ENSBTAG00000019251,ENSBTAG00000011571,ENSBTAG00000001882,ENSBTAG00000004936,ENSBTAG00000004742,ENSBTAG00000011437,ENSBTAG00000008452,ENSBTAG00000019604,ENSBTAG00000020316,ENSBTAG00000020415,ENSBTAG00000019330,ENSBTAG00000044044,ENSBTAG00000018996,ENSBTAG00000014906,ENSBTAG00000014966,ENSBTAG00000013084,ENSBTAG00000017083,ENSBTAG00000011368,ENSBTAG00000032089,ENSBTAG00000018223,ENSBTAG0000017541,ENSBTAG00000014340,ENSBTAG00000046712,ENSBTAG00000008940,ENSBTAG00000032821,ENSBTAG00000047991,ENSBTAG00000004159,ENSBTAG00000003963,ENSBTAG00000006264,ENSBTAG00000012599,ENSBTAG00000016221,ENSBTAG00000015600,ENSBTAG00000000698,ENSBTAG00000012078,ENSBTAG00000000546,ENSBTAG00000005111,ENSBTAG00000019175,ENSBTAG00000001333,ENSBTAG00000001081,ENSBTAG00000020985,ENSBTAG00000019617,ENSBTAG00000015642,ENSBTAG00000015618,ENSBTAG00000004709,ENSBTAG00000000271,ENSBTAG00000007430,ENSBTAG00000010069,ENSBTAG00000000540,ENSBTAG00000010153,ENSBTAG00000005546,ENSBTAG00000011808,ENSBTAG00000012120,ENSBTAG00000009476,ENSBTAG00000000218,ENSBTAG00000005150,ENSBTAG00000030258,ENSBTAG00000010013,ENSBTAG00000005012,ENSBTAG00000011730,ENSBTAG00000031387,ENSBTAG00000005425,ENSBTAG00000013339,ENSBTAG00000020671,ENSBTAG00000016667,ENSBTAG00000014992,ENSBTAG00000040418,ENSBTAG00000045902,ENSBTAG00000011451,ENSBTAG00000002186,ENSBTAG00000015128,ENSBTAG00000008938,ENSBTAG00000030690,ENSBTAG00000012931,ENSBTAG00000004899,ENSBTAG00000</Data></Cell>
    <Cell><Data ss:Type="Number">7.0980700000000002E-4</Data></Cell>
    <Cell><Data ss:Type="Number">0.30058105200000002</Data></Cell>
   </Row>
   <Row>
    <Cell><Data ss:Type="String">GO:0007275</Data></Cell>
    <Cell><Data ss:Type="String">multicellular organism development</Data></Cell>
    <Cell><Data ss:Type="String">biological_process</Data></Cell>
    <Cell><Data ss:Type="Number">2612</Data></Cell>
    <Cell ss:StyleID="s64"><Data ss:Type="String">ENSBTAG00000011437,ENSBTAG00000004742,ENSBTAG00000004936,ENSBTAG00000001882,ENSBTAG00000011571,ENSBTAG00000019251,ENSBTAG00000025424,ENSBTAG00000014232,ENSBTAG00000004768,ENSBTAG00000009872,ENSBTAG00000010507,ENSBTAG00000014906,ENSBTAG00000018996,ENSBTAG00000014966,ENSBTAG00000044044,ENSBTAG00000019330,ENSBTAG00000020415,ENSBTAG00000019604,ENSBTAG00000020316,ENSBTAG00000008452,ENSBTAG00000021151,ENSBTAG00000004036,ENSBTAG00000034823,ENSBTAG00000016246,ENSBTAG00000018787,ENSBTAG00000004907,ENSBTAG00000002407,ENSBTAG00000005809,ENSBTAG00000007476,ENSBTAG00000005049,ENSBTAG00000010562,ENSBTAG00000030705,ENSBTAG00000020034,ENSBTAG00000020283,ENSBTAG00000002907,ENSBTAG00000017151,ENSBTAG00000001941,ENSBTAG00000016107,ENSBTAG00000005903,ENSBTAG00000003183,ENSBTAG00000012519,ENSBTAG00000013336,ENSBTAG00000030302,ENSBTAG00000018449,ENSBTAG00000012063,ENSBTAG00000009476,ENSBTAG00000000218,ENSBTAG00000011808,ENSBTAG00000012120,ENSBTAG00000005546,ENSBTAG00000010069,ENSBTAG00000000540,ENSBTAG00000010153,ENSBTAG00000000271,ENSBTAG00000045902,ENSBTAG00000040418,ENSBTAG00000020671,ENSBTAG00000016667,ENSBTAG00000014992,ENSBTAG00000013339,ENSBTAG00000011730,ENSBTAG00000005425,ENSBTAG00000031387,ENSBTAG00000010013,ENSBTAG00000006264,ENSBTAG00000004159,ENSBTAG00000047991,ENSBTAG00000008940,ENSBTAG00000032821,ENSBTAG00000014340,ENSBTAG00000017541,ENSBTAG00000018223,ENSBTAG00000013084,ENSBTAG00000017083,ENSBTAG00000019617,ENSBTAG00000001081,ENSBTAG00000001333,ENSBTAG00000019175,ENSBTAG00000005111,ENSBTAG00000012078,ENSBTAG00000000698,ENSBTAG00000016221,ENSBTAG00000012599,ENSBTAG00000013103,ENSBTAG00000016835,ENSBTAG00000013994,ENSBTAG00000019497,ENSBTAG00000019785,ENSBTAG00000047165,ENSBTAG00000017183,ENSBTAG00000017547,ENSBTAG00000002730,ENSBTAG00000011321,ENSBTAG00000018463,ENSBTAG00000003510,ENSBTAG00000005741,ENSBTAG00000003165,ENSBTAG00000014858,ENSBTAG00000003430,ENSBTAG00000018307,ENSBTAG00000044037,ENSBTAG00000010878,ENSBTAG00000020155,ENSBTAG00000018955,ENSBTAG00000040605,ENSBTAG00000007236,ENSBTAG00000008095,ENSBTAG00000002500,ENSBTAG00000008650,ENSBTAG00000001228,ENSBTAG00000023867,ENSBTAG00000046629,ENSBTAG00000012931,ENSBTAG00000015128,ENSBTAG00000008938,ENSBTAG00000002186,ENSBTAG00000011451,ENSBTAG00000009159,ENSBTAG00000009426,ENSBTAG00000011756,ENSBTAG00000003455,ENSBTAG00000018900,ENSBTAG00000015779,ENSBTAG00000032591,ENSBTAG00000000026,ENSBTAG00000006520,ENSBTAG00000020850,ENSBTAG00000004555,ENSBTAG00000020406,ENSBTAG00000011316,ENSBTAG00000014620,ENSBTAG00000012247,ENSBTAG00000015026,ENSBTAG00000020737,ENSBTAG00000018655,ENSBTAG00000012976,ENSBTAG00000047998,ENSBTAG00000004088,ENSBTAG00000005734,ENSBTAG00000015525,ENSBTAG00000039827,ENSBTAG00000037547,ENSBTAG00000015784,ENSBTAG00000006161,ENSBTAG00000009681,ENSBTAG00000020441,ENSBTAG00000016098,ENSBTAG00000005580,ENSBTAG00000001796,ENSBTAG00000019028,ENSBTAG00000011789,ENSBTAG00000023002,ENSBTAG00000030817,ENSBTAG00000013202,ENSBTAG00000002303,ENSBTAG00000019517,ENSBTAG00000004475,ENSBTAG00000014665,ENSBTAG00000008527,ENSBTAG00000034373,ENSBTAG00000025462,ENSBTAG00000019708,ENSBTAG00000007909,ENSBTAG00000014008,ENSBTAG00000007156,ENSBTAG00000002294,ENSBTAG00000021761,ENSBTAG00000016800,ENSBTAG00000017458,ENSBTAG00000007825,ENSBTAG00000003331,ENSBTAG00000013009,ENSBTAG00000009851,ENSBTAG00000014291,ENSBTAG00000020904,ENSBTAG00000030182,ENSBTAG00000021420,ENSBTAG00000008429,ENSBTAG00000004238,ENSBTAG00000019498,ENSBTAG00000016744,ENSBTAG00000004987,ENSBTAG00000019077,ENSBTAG00000020665,ENSBTAG00000011628,ENSBTAG00000000428,ENSBTAG00000013419,ENSBTAG00000046054,ENSBTAG00000009330,ENSBTAG00000020824,ENSBTAG00000025324,ENSBTAG00000002878,ENSBTAG00000005738,ENSBTAG00000017350,ENSBTAG00000003745,ENSBTAG00000001315,ENSBTAG00000015751,ENSBTAG00000032137,ENSBTAG00000015347,ENSBTAG00000009478,ENSBTAG00000020426,ENSBTAG00000024000,ENSBTAG00000010091,ENSBTAG00000018645,ENSBTAG00000001241,ENSBTAG00000005490,ENSBTAG00000019807,ENSBTAG00000047598,ENSBTAG00000001592,ENSBTAG00000001866,ENSBTAG00000002988,ENSBTAG00000018300,ENSBTAG00000018282,ENSBTAG00000019072,ENSBTAG00000005702,ENSBTAG00000019848,ENSBTAG00000007568,ENSBTAG00000005938,ENSBTAG00000000436,ENSBTAG00000004862,ENSBTAG00000043959,ENSBTAG00000010549,ENSBTAG00000006030,ENSBTAG00000012757,ENSBTAG00000014239,ENSBTAG00000013155,ENSBTAG00000001602,ENSBTAG00000007569,ENSBTAG00000021827,ENSBTAG00000014798,ENSBTAG00000003920,ENSBTAG00000006451,ENSBTAG00000008623,ENSBTAG00000017827,ENSBTAG00000012475,ENSBTAG00000002663,ENSBTAG00000010134,ENSBTAG00000002742,ENSBTAG00000011011,ENSBTAG00000019964,ENSBTAG00000021494,ENSBTAG00000006501,ENSBTAG00000046320,ENSBTAG00000001619,ENSBTAG00000022819,ENSBTAG00000009076,ENSBTAG00000021396,ENSBTAG00000003176,ENSBTAG00000015868,ENSBTAG00000017431,ENSBTAG00000000731,ENSBTAG00000030423,ENSBTAG00000019714,ENSBTAG00000026676,ENSBTAG00000016928,ENSBTAG00000014420,ENSBTAG00000002948,ENSBTAG00000010773,ENSBTAG00000021953,ENSBTAG00000009493,ENSBTAG00000044139,ENSBTAG00000009236,ENSBTAG00000035662,ENSBTAG00000012119,ENSBTAG00000002644,ENSBTAG00000014719,ENSBTAG00000007357,ENSBTAG00000019155,ENSBTAG00000020060,ENSBTAG00000012025,ENSBTAG00000000279,ENSBTAG00000021876,ENSBTAG00000008151,ENSBTAG00000019916,ENSBTAG00000014251,ENSBTAG00000010251,ENSBTAG00000047648,ENSBTAG00000018114,ENSBTAG00000008466,ENSBTAG00000021692,ENSBTAG00000039732,ENSBTAG00000015457,ENSBTAG00000008535,ENSBTAG00000002727,ENSBTAG00000007109,ENSBTAG00000012250,ENSBTAG00000007740,ENSBTAG00000021141,ENSBTAG00000016105,ENSBTAG00000027625,ENSBTAG00000008419,ENSBTAG00000037757,ENSBTAG00000021574,ENSBTAG00000013653,ENSBTAG00000008714,ENSBTAG00000018374,ENSBTAG00000009310,ENSBTAG00000002440,ENSBTAG00000012543,ENSBTAG00000008577,ENSBTAG00000005269,ENSBTAG00000014632,ENSBTAG00000020494,ENSBTAG00000006422,ENSBTAG00000014741,ENSBTAG00000009984,ENSBTAG00000007228,ENSBTAG00000013716,ENSBTAG00000011360,ENSBTAG00000015763,ENSBTAG00000014366,ENSBTAG00000009770,ENSBTAG00000013105,ENSBTAG00000046266,ENSBTAG00000012987,ENSBTAG00000014911,ENSBTAG00000005808,ENSBTAG00000020428,ENSBTAG00000008132,ENSBTAG00000009848,ENSBTAG00000012047,ENSBTAG00000021769,ENSBTAG00000031052,ENSBTAG00000025308,ENSBTAG00000015133,ENSBTAG00000016716,ENSBTAG00000039719,ENSBTAG00000007370,ENSBTAG00000008126,ENSBTAG00000016378,ENSBTAG00000008585,ENSBTAG00000013095,ENSBTAG00000039973,ENSBTAG00000015346,ENSBTAG00000020079,ENSBTAG00000008542,ENSBTAG00000003255,ENSBTAG00000010671,ENSBTAG00000000128,ENSBTAG00000001188,ENSBTAG00000000085,ENSBTAG00000017251,ENSBTAG00000017814,ENSBTAG00000019764,ENSBTAG00000017113,ENSBTAG00000024107,ENSBTAG00000006646,ENSBTAG00000026141,ENSBTAG00000012295,ENSBTAG00000018578,ENSBTAG00000010716,ENSBTAG00000005103,ENSBTAG00000014782,ENSBTAG00000005664,ENSBTAG00000027932,ENSBTAG00000015249,ENSBTAG00000015535,ENSBTAG00000015543,ENSBTAG00000012478,ENSBTAG00000000522,ENSBTAG00000015114,ENSBTAG00000004554,ENSBTAG00000005828,ENSBTAG00000001826,ENSBTAG00000040551,ENSBTAG00000021949,ENSBTAG00000017280,ENSBTAG00000025029,ENSBTAG00000001034,ENSBTAG00000015106,ENSBTAG00000002075,ENSBTAG00000013670,ENSBTAG00000016198,ENSBTAG00000044035,ENSBTAG00000012772,ENSBTAG00000021697,ENSBTAG00000018125,ENSBTAG00000012083,ENSBTAG00000013221,ENSBTAG00000003525,ENSBTAG00000007592,ENSBTAG00000003018,ENSBTAG00000006742,ENSBTAG00000017780,ENSBTAG00000009470,ENSBTAG00000015377,ENSBTAG00000018274,ENSBTAG00000007395,ENSBTAG00000007319,ENSBTAG00000048264,ENSBTAG00000016769,ENSBTAG00000014438,ENSBTAG00000018019,ENSBTAG00000006052,ENSBTAG00000011969,ENSBTAG00000011780,ENSBTAG00000017448,ENSBTAG00000019354,ENSBTAG00000003027,ENSBTAG00000016573,ENSBTAG00000017697,ENSBTAG00000004982,ENSBTAG00000003245,ENSBTAG00000010531,ENSBTAG00000013236,ENSBTAG00000000470,ENSBTAG00000011400,ENSBTAG00000003624,ENSBTAG00000017037,ENSBTAG00000015005,ENSBTAG00000003186,ENSBTAG00000031476,ENSBTAG00000020709,ENSBTAG00000015368,ENSBTAG00000025434,ENSBTAG00000018460,ENSBTAG00000009789,ENSBTAG00000047982,ENSBTAG00000006697,ENSBTAG00000007986,ENSBTAG00000000700,ENSBTAG00000017023,ENSBTAG00000033708,ENSBTAG00000021373,ENSBTAG00000001338,ENSBTAG00000015007,ENSBTAG00000001139,ENSBTAG00000013958,ENSBTAG00000022799,ENSBTAG00000000653,ENSBTAG00000008323,ENSBTAG00000007216,ENSBTAG00000003207,ENSBTAG00000009575,ENSBTAG00000003000,ENSBTAG00000013315,ENSBTAG00000000819,ENSBTAG00000011963,ENSBTAG00000031309,ENSBTAG00000001748,ENSBTAG00000007767,ENSBTAG00000016231,ENSBTAG00000016920,ENSBTAG00000018203,ENSBTAG00000027464,ENSBTAG00000019461,ENSBTAG00000003184,ENSBTAG00000018247,ENSBTAG00000013881,ENSBTAG00000047268,ENSBTAG00000001801,ENSBTAG00000001945,ENSBTAG00000001825,ENSBTAG00000000939,ENSBTAG00000001629,ENSBTAG00000021351,ENSBTAG00000001567,ENSBTAG00000019267,ENSBTAG00000003829,ENSBTAG00000015398,ENSBTAG00000013107,ENSBTAG00000016158,ENSBTAG00000020459,ENSBTAG00000012586,ENSBTAG00000007519,ENSBTAG00000016625,ENSBTAG00000009704,ENSBTAG00000021046,ENSBTAG00000000244,ENSBTAG00000022238,ENSBTAG00000014124,ENSBTAG00000017051,ENSBTAG00000040338,ENSBTAG00000018986,ENSBTAG00000007605,ENSBTAG00000039246,ENSBTAG00000020238,ENSBTAG00000009036,ENSBTAG00000003232,ENSBTAG00000018214,ENSBTAG00000009357,ENSBTAG00000007338,ENSBTAG00000038461,ENSBTAG00000011990,ENSBTAG00000019152,ENSBTAG00000015604,ENSBTAG00000008921,ENSBTAG00000017574,ENSBTAG00000018160,ENSBTAG00000010401,ENSBTAG00000016254,ENSBTAG00000016319,ENSBTAG00000012782,ENSBTAG00000005016,ENSBTAG00000007101,ENSBTAG00000021566,ENSBTAG00000006729,ENSBTAG00000004826,ENSBTAG00000016982,ENSBTAG00000014016,ENSBTAG00000016103,ENSBTAG00000020410,ENSBTAG00000040053,ENSBTAG00000007235,ENSBTAG00000046604,ENSBTAG00000002816,ENSBTAG00000006388,ENSBTAG00000010649,ENSBTAG00000016562,ENSBTAG00000013955,ENSBTAG00000031590,ENSBTAG00000004514,ENSBTAG00000013863,ENSBTAG00000005343,ENSBTAG00000013499,ENSBTAG00000021639,ENSBTAG00000020742,ENSBTAG00000046922,ENSBTAG00000000419,ENSBTAG00000020173,ENSBTAG00000004052,ENSBTAG00000020253,ENSBTAG00000014560,ENSBTAG00000015599,ENSBTAG00000040082,ENSBTAG00000014915,ENSBTAG00000020819,ENSBTAG00000013247,ENSBTAG00000015910,ENSBTAG00000012784,ENSBTAG00000000782,ENSBTAG00000047567,ENSBTAG00000014611,ENSBTAG00000004849,ENSBTAG00000013029,ENSBTAG00000006686,ENSBTAG00000005716,ENSBTAG00000002650,ENSBTAG00000012881,ENSBTAG00000021798,ENSBTAG00000005461,ENSBTAG00000017060,ENSBTAG00000002580,ENSBTAG00000037686,ENSBTAG00000003640,ENSBTAG00000013943,ENSBTAG00000020252,ENSBTAG00000003035,ENSBTAG00000007765,ENSBTAG00000006489,ENSBTAG00000006359,ENSBTAG00000010532,ENSBTAG00000014083,ENSBTAG00000020244,ENSBTAG00000021927,ENSBTAG00000005910,ENSBTAG00000011439,ENSBTAG00000002664,ENSBTAG00000009217,ENSBTAG00000014766,ENSBTAG00000030162,ENSBTAG00000040550,ENSBTAG00000018898,ENSBTAG00000015805,ENSBTAG00000013534,ENSBTAG00000047392,ENSBTAG00000004869,ENSBTAG00000009749,ENSBTAG00000020056,ENSBTAG00000004249,ENSBTAG00000013346,ENSBTAG00000021993,ENSBTAG00000003836,ENSBTAG00000015311,ENSBTAG00000008951,ENSBTAG00000011479,ENSBTAG00000007780,ENSBTAG00000005454,ENSBTAG00000039812,ENSBTAG00000010689,ENSBTAG00000009030,ENSBTAG00000016131,ENSBTAG00000005788,ENSBTAG00000017266,ENSBTAG00000021921,ENSBTAG00000017659,ENSBTAG00000025181,ENSBTAG00000006493,ENSBTAG00000014601,ENSBTAG00000032808,ENSBTAG00000039916,ENSBTAG00000005470,ENSBTAG00000019474,ENSBTAG00000007996,ENSBTAG00000020607,ENSBTAG00000004432,ENSBTAG00000048063,ENSBTAG00000002604,ENSBTAG00000001749,ENSBTAG00000018445,ENSBTAG00000012210,ENSBTAG00000006904,ENSBTAG00000007177,ENSBTAG00000005442,ENSBTAG00000019529,ENSBTAG00000018401,ENSBTAG00000011284,ENSBTAG00000010349,ENSBTAG00000022004,ENSBTAG00000021707,ENSBTAG00000012939,ENSBTAG00000019255,ENSBTAG00000021413,ENSBTAG00000010125,ENSBTAG00000019644,ENSBTAG00000008703,ENSBTAG00000019832,ENSBTAG00000009748,ENSBTAG00000005136,ENSBTAG00000017514,ENSBTAG00000030721,ENSBTAG00000015317,ENSBTAG00000000410,ENSBTAG00000014512,ENSBTAG00000007421,ENSBTAG00000040031,ENSBTAG00000019685,ENSBTAG00000016557,ENSBTAG00000038974,ENSBTAG00000019167,ENSBTAG00000001671,ENSBTAG00000020053,ENSBTAG00000001570,ENSBTAG00000040128,ENSBTAG00000021538,ENSBTAG00000027017,ENSBTAG00000007269,ENSBTAG00000034693,ENSBTAG00000010012,ENSBTAG00000021336,ENSBTAG00000001481,ENSBTAG00000007589,ENSBTAG00000026977,ENSBTAG00000006197,ENSBTAG00000018373,ENSBTAG00000008987,ENSBTAG00000002796,ENSBTAG00000017393,ENSBTAG00000019329,ENSBTAG00000020777,ENSBTAG00000009987,ENSBTAG00000024552,ENSBTAG00000000679,ENSBTAG00000020761,ENSBTAG00000047599,ENSBTAG00000020267,ENSBTAG00000004007,ENSBTAG00000013023,ENSBTAG00000019129,ENSBTAG00000006877,ENSBTAG00000015717,ENSBTAG00000008420,ENSBTAG00000016061,ENSBTAG00000002295,ENSBTAG00000033603,ENSBTAG00000020457,ENSBTAG00000003835,ENSBTAG00000039891,ENSBTAG00000024406,ENSBTAG00000008259,ENSBTAG00000004688,ENSBTAG00000010127,ENSBTAG00000018227,ENSBTAG00000019370,ENSBTAG00000005092,ENSBTAG00000045887,ENSBTAG00000020619,ENSBTAG00000000205,ENSBTAG00000006367,ENSBTAG00000031632,ENSBTAG00000011850,ENSBTAG00000009705,ENSBTAG00000035706,ENSBTAG00000013225,ENSBTAG00000003054,ENSBTAG00000012228,ENSBTAG00000020566,ENSBTAG00000033998,ENSBTAG00000008113,ENSBTAG00000018015,ENSBTAG00000005691,ENSBTAG00000020966,ENSBTAG00000018037,ENSBTAG00000016151,ENSBTAG00000010241,ENSBTAG00000016620,ENSBTAG00000020679,ENSBTAG00000011551,ENSBTAG00000040282,ENSBTAG00000009436,ENSBTAG00000021920,ENSBTAG00000010030,ENSBTAG00000021323,ENSBTAG00000038428,ENSBTAG00000016272,ENSBTAG00000032558,ENSBTAG00000025035,ENSBTAG00000000405,ENSBTAG00000020540,ENSBTAG00000012500,ENSBTAG00000022244,ENSBTAG00000008523,ENSBTAG00000017764,ENSBTAG00000031777,ENSBTAG00000000625,ENSBTAG00000010123,ENSBTAG00000002006,ENSBTAG00000020425,ENSBTAG00000012687,ENSBTAG00000011467,ENSBTAG00000001694,ENSBTAG00000011736,ENSBTAG00000008886,ENSBTAG00000044153,ENSBTAG00000004258,ENSBTAG00000007887,ENSBTAG00000013334,ENSBTAG00000004593,ENSBTAG00000012074,ENSBTAG00000016030,ENSBTAG00000018169,ENSBTAG00000014824,ENSBTAG00000045779,ENSBTAG00000026769,ENSBTAG00000011767,ENSBTAG00000010277,ENSBTAG00000005606,ENSBTAG00000004077,ENSBTAG00000008403,ENSBTAG00000004351,ENSBTAG00000008098,ENSBTAG00000007658,ENSBTAG00000011249,ENSBTAG00000007867,ENSBTAG00000031890,ENSBTAG00000008837,ENSBTAG00000006056,ENSBTAG00000044023,ENSBTAG00000009774,ENSBTAG00000033562,ENSBTAG00000010230,ENSBTAG00000003098,ENSBTAG00000017745,ENSBTAG00000014920,ENSBTAG00000003075,ENSBTAG00000002107,ENSBTAG00000014199,ENSBTAG00000000988,ENSBTAG00000007687,ENSBTAG00000011623,ENSBTAG00000002763,ENSBTAG00000007192,ENSBTAG00000013150,ENSBTAG00000033137,ENSBTAG00000007514,ENSBTAG00000001271,ENSBTAG00000010884,ENSBTAG00000014192,ENSBTAG00000001668,ENSBTAG00000008676,ENSBTAG00000017824,ENSBTAG00000024950,ENSBTAG00000008900,ENSBTAG00000017480,ENSBTAG00000014697,ENSBTAG00000001176,ENSBTAG00000011390,ENSBTAG00000021696,ENSBTAG00000005489,ENSBTAG00000043948,ENSBTAG00000001396,ENSBTAG00000014923,ENSBTAG00000044115,ENSBTAG00000013017,ENSBTAG00000008944,ENSBTAG00000019347,ENSBTAG00000023814,ENSBTAG00000014567,ENSBTAG00000022635,ENSBTAG00000016948,ENSBTAG00000005714,ENSBTAG00000003014,ENSBTAG00000017473,ENSBTAG00000010129,ENSBTAG00000017252,ENSBTAG00000011001,ENSBTAG00000000575,ENSBTAG00000012849,ENSBTAG00000005009,ENSBTAG00000031277,ENSBTAG00000014112,ENSBTAG00000019188,ENSBTAG00000006147,ENSBTAG00000018424,ENSBTAG00000017836,ENSBTAG00000021910,ENSBTAG00000020780,ENSBTAG00000015325,ENSBTAG00000008766,ENSBTAG00000016692,ENSBTAG00000013989,ENSBTAG00000021661,ENSBTAG00000012584,ENSBTAG00000015228,ENSBTAG00000020536,ENSBTAG00000015217,ENSBTAG00000013291,ENSBTAG00000017469,ENSBTAG00000000445,ENSBTAG00000005313,ENSBTAG00000012148,ENSBTAG00000021923,ENSBTAG00000000306,ENSBTAG00000010644,ENSBTAG00000032493,ENSBTAG00000001509,ENSBTAG00000039958,ENSBTAG00000010414,ENSBTAG00000000917,ENSBTAG00000017512,ENSBTAG00000009305,ENSBTAG00000018157,ENSBTAG00000018161,ENSBTAG00000012943,ENSBTAG00000046097,ENSBTAG00000026278,ENSBTAG00000007602,ENSBTAG00000015312,ENSBTAG00000008556,ENSBTAG00000020892,ENSBTAG00000014930,ENSBTAG00000001712,ENSBTAG00000014614,ENSBTAG00000006563,ENSBTAG00000022314,ENSBTAG00000038662,ENSBTAG00000046967,ENSBTAG00000008097,ENSBTAG00000017810,ENSBTAG00000006640,ENSBTAG00000007262,ENSBTAG00000008755,ENSBTAG00000006882,ENSBTAG00000008293,ENSBTAG00000007245,ENSBTAG00000022381,ENSBTAG00000025837,ENSBTAG00000034287,ENSBTAG00000008338,ENSBTAG00000014023,ENSBTAG00000016696,ENSBTAG00000018179,ENSBTAG00000011971,ENSBTAG00000006095,ENSBTAG00000007586,ENSBTAG00000024822,ENSBTAG00000019220,ENSBTAG00000004761,ENSBTAG00000018681,ENSBTAG00000000434,ENSBTAG00000021995,ENSBTAG00000000696,ENSBTAG00000039161,ENSBTAG00000004795,ENSBTAG00000007665,ENSBTAG00000013755,ENSBTAG00000014421,ENSBTAG00000047706,ENSBTAG00000044195,ENSBTAG00000019183,ENSBTAG00000010789,ENSBTAG00000016998,ENSBTAG00000000176,ENSBTAG00000047877,ENSBTAG00000016758,ENSBTAG00000015432,ENSBTAG00000014605,ENSBTAG00000014977,ENSBTAG00000013961,ENSBTAG00000004282,ENSBTAG00000020140,ENSBTAG00000000579,ENSBTAG00000018024,ENSBTAG00000008409,ENSBTAG00000039113,ENSBTAG00000012219,ENSBTAG00000016156,ENSBTAG00000014760,ENSBTAG00000000231,ENSBTAG00000031402,ENSBTAG00000021850,ENSBTAG00000020560,ENSBTAG00000002422,ENSBTAG00000003392,ENSBTAG00000007821,ENSBTAG00000016484,ENSBTAG00000021795,ENSBTAG00000019940,ENSBTAG00000003806,ENSBTAG00000019473,ENSBTAG00000001687,ENSBTAG00000010873,ENSBTAG00000009631,ENSBTAG00000018509,ENSBTAG00000012212,ENSBTAG00000010113,ENSBTAG00000017222,ENSBTAG00000018928,ENSBTAG00000011585,ENSBTAG00000002895,ENSBTAG00000017776,ENSBTAG00000018020,ENSBTAG00000005958,ENSBTAG00000022744,ENSBTAG00000013793,ENSBTAG00000047499,ENSBTAG00000003819,ENSBTAG00000014598,ENSBTAG00000020736,ENSBTAG00000002850,ENSBTAG00000032923,ENSBTAG00000016465,ENSBTAG00000011412,ENSBTAG00000014949,ENSBTAG00000010353,ENSBTAG00000004037,ENSBTAG00000009256,ENSBTAG00000046105,ENSBTAG00000030393,ENSBTAG00000008493,ENSBTAG00000006405,ENSBTAG00000019628,ENSBTAG00000047944,ENSBTAG00000025405,ENSBTAG00000015908,ENSBTAG00000020935,ENSBTAG00000009214,ENSBTAG00000020552,ENSBTAG00000000291,ENSBTAG00000017200,ENSBTAG00000014955,ENSBTAG00000001821,ENSBTAG00000008852,ENSBTAG00000002941,ENSBTAG00000005377,ENSBTAG00000019177,ENSBTAG00000004115,ENSBTAG00000009578,ENSBTAG00000021919,ENSBTAG00000010175,ENSBTAG00000014693,ENSBTAG00000014359,ENSBTAG00000017504,ENSBTAG00000018303,ENSBTAG00000001788,ENSBTAG00000020745,ENSBTAG00000001639,ENSBTAG00000001024,ENSBTAG00000018971,ENSBTAG00000003578,ENSBTAG00000046732,ENSBTAG00000006609,ENSBTAG00000037604,ENSBTAG00000047956,ENSBTAG00000014710,ENSBTAG00000047078,ENSBTAG00000005970,ENSBTAG00000009868,ENSBTAG00000009128,ENSBTAG00000016885,ENSBTAG00000017678,ENSBTAG00000014890,ENSBTAG00000044019,ENSBTAG00000025443,ENSBTAG00000009125,ENSBTAG00000010786,ENSBTAG00000001010,ENSBTAG00000010245,ENSBTAG00000008395,ENSBTAG00000016050,ENSBTAG00000015314,ENSBTAG00000021588,ENSBTAG00000024493,ENSBTAG00000020412,ENSBTAG00000020154,ENSBTAG00000017560,ENSBTAG00000015150,ENSBTAG00000003748,ENSBTAG00000012761,ENSBTAG00000000476,ENSBTAG00000039513,ENSBTAG00000043985,ENSBTAG00000017706,ENSBTAG00000014996,ENSBTAG00000000888,ENSBTAG00000018846,ENSBTAG00000006738,ENSBTAG00000007244,ENSBTAG00000011876,ENSBTAG00000001321,ENSBTAG00000019907,ENSBTAG00000015361,ENSBTAG00000011847,ENSBTAG00000002341,ENSBTAG00000000711,ENSBTAG00000016287,ENSBTAG00000047135,ENSBTAG00000008688,ENSBTAG00000013761,ENSBTAG00000020883,ENSBTAG00000002940,ENSBTAG00000009914,ENSBTAG00000009231,ENSBTAG00000012061,ENSBTAG00000039552,ENSBTAG00000002300,ENSBTAG00000013895,ENSBTAG00000006919,ENSBTAG00000014809,ENSBTAG00000021913,ENSBTAG00000004378,ENSBTAG00000000588,ENSBTAG00000024869,ENSBTAG00000001870,ENSBTAG00000018864,ENSBTAG00000006194,ENSBTAG00000004754,ENSBTAG00000024932,ENSBTAG00000001028,ENSBTAG00000011382,ENSBTAG00000023529,ENSBTAG00000012048,ENSBTAG00000013044,ENSBTAG00000019262,ENSBTAG00000000919,ENSBTAG00000006420,ENSBTAG00000021327,ENSBTAG00000004092,ENSBTAG00000005527,ENSBTAG00000004104,ENSBTAG00000015266,ENSBTAG00000005481,ENSBTAG00000002643,ENSBTAG00000015460,ENSBTAG00000022826,ENSBTAG00000003208,ENSBTAG00000018884,ENSBTAG00000005373,ENSBTAG00000003696,ENSBTAG00000025458,ENSBTAG00000021846,ENSBTAG00000001530,ENSBTAG00000026972,ENSBTAG00000020407,ENSBTAG00000030518,ENSBTAG00000007503,ENSBTAG00000015127,ENSBTAG00000007496,ENSBTAG00000014159,ENSBTAG00000012789,ENSBTAG00000008596,ENSBTAG00000017279,ENSBTAG00000017505,ENSBTAG00000010191,ENSBTAG00000047924,ENSBTAG00000006835,ENSBTAG00000015076,ENSBTAG00000015089,ENSBTAG00000006083,ENSBTAG00000005952,ENSBTAG00000024341,ENSBTAG00000031849,ENSBTAG00000000902,ENSBTAG00000016124,ENSBTAG00000004203,ENSBTAG00000021841,ENSBTAG00000015718,ENSBTAG00000030599,ENSBTAG00000018033,ENSBTAG00000006879,ENSBTAG00000013444,ENSBTAG00000011682,ENSBTAG00000016021,ENSBTAG00000022036,ENSBTAG00000011543,ENSBTAG00000008197,ENSBTAG00000046089,ENSBTAG00000007955,ENSBTAG00000021815,ENSBTAG00000000555,ENSBTAG00000007993,ENSBTAG00000010346,ENSBTAG00000007210,ENSBTAG00000002705,ENSBTAG00000019770,ENSBTAG00000044210,ENSBTAG00000005557,ENSBTAG00000012004,ENSBTAG00000046006,ENSBTAG00000045832,ENSBTAG00000007933,ENSBTAG00000000586,ENSBTAG00000019234,ENSBTAG00000006591,ENSBTAG00000019060,ENSBTAG00000020688,ENSBTAG00000004223,ENSBTAG00000014543,ENSBTAG00000012139,ENSBTAG00000005230,ENSBTAG00000044208,ENSBTAG00000026819,ENSBTAG00000023416,ENSBTAG00000016723,ENSBTAG00000019839,ENSBTAG00000006841,ENSBTAG00000045692,ENSBTAG00000017803,ENSBTAG00000018849,ENSBTAG00000021302,ENSBTAG00000011869,ENSBTAG00000010992,ENSBTAG00000011266,ENSBTAG00000007741,ENSBTAG00000014589,ENSBTAG00000006978,ENSBTAG00000014791,ENSBTAG00000001702,ENSBTAG00000007497,ENSBTAG00000020859,ENSBTAG00000018810,ENSBTAG00000036009,ENSBTAG00000021397,ENSBTAG00000019157,ENSBTAG00000017346,ENSBTAG00000007429,ENSBTAG00000003586,ENSBTAG00000002699,ENSBTAG00000011580,ENSBTAG00000015052,ENSBTAG00000019838,ENSBTAG00000007164,ENSBTAG00000022699,ENSBTAG00000002081,ENSBTAG00000003579,ENSBTAG00000003137,ENSBTAG00000018966,ENSBTAG00000004221,ENSBTAG00000009655,ENSBTAG00000015979,ENSBTAG00000005236,ENSBTAG00000021865,ENSBTAG00000008321,ENSBTAG00000005138,ENSBTAG00000001726,ENSBTAG00000004331,ENSBTAG00000019781,ENSBTAG00000009180,ENSBTAG00000021393,ENSBTAG00000004356,ENSBTAG00000025250,ENSBTAG00000005278,ENSBTAG00000023445,ENSBTAG00000019975,ENSBTAG00000010694,ENSBTAG00000039223,ENSBTAG00000035544,ENSBTAG00000044046,ENSBTAG00000010361,ENSBTAG00000030180,ENSBTAG00000008483,ENSBTAG00000003711,ENSBTAG00000045547,ENSBTAG00000014391,ENSBTAG00000047134,ENSBTAG00000013422,ENSBTAG00000039347,ENSBTAG00000018564,ENSBTAG00000022721,ENSBTAG00000008248,ENSBTAG00000020102,ENSBTAG00000019633,ENSBTAG00000046677,ENSBTAG00000003049,ENSBTAG00000020378,ENSBTAG00000046470,ENSBTAG00000027080,ENSBTAG00000046339,ENSBTAG00000005847,ENSBTAG00000009639,ENSBTAG00000044105,ENSBTAG00000047719,ENSBTAG00000046421,ENSBTAG00000003608,ENSBTAG00000016738,ENSBTAG00000017155,ENSBTAG00000004381,ENSBTAG00000001096,ENSBTAG00000000570,ENSBTAG00000018638,ENSBTAG00000018061,ENSBTAG00000004835,ENSBTAG00000011982,ENSBTAG00000011994,ENSBTAG00000004337,ENSBTAG00000010620,ENSBTAG00000012117,ENSBTAG00000014058,ENSBTAG00000022927,ENSBTAG00000012749,ENSBTAG00000021581,ENSBTAG00000017750,ENSBTAG00000013555,ENSBTAG00000012615,ENSBTAG00000020919,ENSBTAG00000006811,ENSBTAG00000012555,ENSBTAG00000002167,ENSBTAG00000013873,ENSBTAG00000019648,ENSBTAG00000015538,ENSBTAG00000019451,ENSBTAG00000009961,ENSBTAG00000011172,ENSBTAG00000009663,ENSBTAG00000011446,ENSBTAG00000004269,ENSBTAG00000017680,ENSBTAG00000023179,ENSBTAG00000005717,ENSBTAG00000018921,ENSBTAG00000009962,ENSBTAG00000017446,ENSBTAG00000019984,ENSBTAG00000009050,ENSBTAG00000007446,ENSBTAG00000021778,ENSBTAG00000016412,ENSBTAG00000008136,ENSBTAG00000010875,ENSBTAG00000016894,ENSBTAG00000017685,ENSBTAG00000005078,ENSBTAG00000010003,ENSBTAG00000006324,ENSBTAG00000010832,ENSBTAG00000014521,ENSBTAG00000019094,ENSBTAG00000010990,ENSBTAG00000009017,ENSBTAG00000009433,ENSBTAG00000002651,ENSBTAG00000004587,ENSBTAG00000032056,ENSBTAG00000012771,ENSBTAG00000011459,ENSBTAG00000016963,ENSBTAG00000017746,ENSBTAG00000013070,ENSBTAG00000040147,ENSBTAG00000019456,ENSBTAG00000011819,ENSBTAG00000004279,ENSBTAG00000001969,ENSBTAG00000003276,ENSBTAG00000011196,ENSBTAG00000021158,ENSBTAG00000000878,ENSBTAG00000004630,ENSBTAG00000004313,ENSBTAG00000014819,ENSBTAG00000001835,ENSBTAG00000012019,ENSBTAG00000014897,ENSBTAG00000005832,ENSBTAG00000009207,ENSBTAG00000022520,ENSBTAG00000037726,ENSBTAG00000012777,ENSBTAG00000008525,ENSBTAG00000015961,ENSBTAG00000002738,ENSBTAG00000009443,ENSBTAG00000024269,ENSBTAG00000019692,ENSBTAG00000009871,ENSBTAG00000004751,ENSBTAG00000000459,ENSBTAG00000006017,ENSBTAG00000022575,ENSBTAG00000017731,ENSBTAG00000009819,ENSBTAG00000015335,ENSBTAG00000047195,ENSBTAG00000017743,ENSBTAG00000008102,ENSBTAG00000004879,ENSBTAG00000011327,ENSBTAG00000004035,ENSBTAG00000010852,ENSBTAG00000001154,ENSBTAG00000008232,ENSBTAG00000016533,ENSBTAG00000019707,ENSBTAG00000011431,ENSBTAG00000002928,ENSBTAG00000004838,ENSBTAG00000019209,ENSBTAG00000021770,ENSBTAG00000002444,ENSBTAG00000015436,ENSBTAG00000013362,ENSBTAG00000011044,ENSBTAG00000006051,ENSBTAG00000016299,ENSBTAG00000012293,ENSBTAG00000001424,ENSBTAG00000022255,ENSBTAG00000026369,ENSBTAG00000014900,ENSBTAG00000023929,ENSBTAG00000000784,ENSBTAG00000015609,ENSBTAG00000001126,ENSBTAG00000005827,ENSBTAG00000001981,ENSBTAG00000008505,ENSBTAG00000003298,ENSBTAG00000032719,ENSBTAG00000031544,ENSBTAG00000010444,ENSBTAG00000008333,ENSBTAG00000047413,ENSBTAG00000015058,ENSBTAG00000039772,ENSBTAG00000004429,ENSBTAG00000039599,ENSBTAG00000014177,ENSBTAG00000002799,ENSBTAG00000016650,ENSBTAG00000046493,ENSBTAG00000008250,ENSBTAG00000023393,ENSBTAG00000001483,ENSBTAG00000018959,ENSBTAG00000008735,ENSBTAG00000019215,ENSBTAG00000017976,ENSBTAG00000003060,ENSBTAG00000040088,ENSBTAG00000020342,ENSBTAG00000003675,ENSBTAG00000007927,ENSBTAG00000016101,ENSBTAG00000016063,ENSBTAG00000009265,ENSBTAG00000007599,ENSBTAG00000013425,ENSBTAG00000021772,ENSBTAG00000020141,ENSBTAG00000000406,ENSBTAG00000006538,ENSBTAG00000009378,ENSBTAG00000016420,ENSBTAG00000020756,ENSBTAG00000017767,ENSBTAG00000020676,ENSBTAG00000001310,ENSBTAG00000007708,ENSBTAG00000017133,ENSBTAG00000005750,ENSBTAG00000015581,ENSBTAG00000019510,ENSBTAG00000010635,ENSBTAG00000000566,ENSBTAG00000005730,ENSBTAG00000016577,ENSBTAG00000020962,ENSBTAG00000019339,ENSBTAG00000021185,ENSBTAG00000004275,ENSBTAG00000022890,ENSBTAG00000007490,ENSBTAG00000010696,ENSBTAG00000010371,ENSBTAG00000013287,ENSBTAG00000015907,ENSBTAG00000017694,ENSBTAG00000009405,ENSBTAG00000005038,ENSBTAG00000002391,ENSBTAG00000006661,ENSBTAG00000007118,ENSBTAG00000001528,ENSBTAG00000008756,ENSBTAG00000018271,ENSBTAG00000021048,ENSBTAG00000016260,ENSBTAG00000011619,ENSBTAG00000038711,ENSBTAG00000010402,ENSBTAG00000000023,ENSBTAG00000003196,ENSBTAG00000004785,ENSBTAG00000002923,ENSBTAG00000011598,ENSBTAG00000004005,ENSBTAG00000010517,ENSBTAG00000000815,ENSBTAG00000006138,ENSBTAG00000025853,ENSBTAG00000010511,ENSBTAG00000018369,ENSBTAG00000010271,ENSBTAG00000023891,ENSBTAG00000012710,ENSBTAG00000017165,ENSBTAG00000012498,ENSBTAG00000032884,ENSBTAG00000014663,ENSBTAG00000008749,ENSBTAG00000008062,ENSBTAG00000013051,ENSBTAG00000032962,ENSBTAG00000002283,ENSBTAG00000024137,ENSBTAG00000020726,ENSBTAG00000005971,ENSBTAG00000012332,ENSBTAG00000008817,ENSBTAG00000012501,ENSBTAG00000005474,ENSBTAG00000004388,ENSBTAG00000000831,ENSBTAG00000010989,ENSBTAG00000015252,ENSBTAG00000044059,ENSBTAG00000019114,ENSBTAG00000014166,ENSBTAG00000001537,ENSBTAG00000020000,ENSBTAG00000018245,ENSBTAG00000010986,ENSBTAG00000008881,ENSBTAG00000013226,ENSBTAG00000002606,ENSBTAG00000015936,ENSBTAG00000045845,ENSBTAG00000000632,ENSBTAG00000020262,ENSBTAG00000010490,ENSBTAG00000005769,ENSBTAG00000012739,ENSBTAG00000040293,ENSBTAG00000017077,ENSBTAG00000012628,ENSBTAG00000000283,ENSBTAG00000017409,ENSBTAG00000008036,ENSBTAG00000001189,ENSBTAG00000017855,ENSBTAG00000004231,ENSBTAG00000016006,ENSBTAG00000017180,ENSBTAG00000003709,ENSBTAG00000017861,ENSBTAG00000011224,ENSBTAG00000010119,ENSBTAG00000009985,ENSBTAG00000020872,ENSBTAG00000006751,ENSBTAG00000006941,ENSBTAG00000019349,ENSBTAG00000009223,ENSBTAG00000003185,ENSBTAG00000003166,ENSBTAG00000016651,ENSBTAG00000019771,ENSBTAG00000012442,ENSBTAG00000044073,ENSBTAG00000001961,ENSBTAG00000020302,ENSBTAG00000007348,ENSBTAG00000005043,ENSBTAG00000009816,ENSBTAG00000010223,ENSBTAG00000007930,ENSBTAG00000047633,ENSBTAG00000023730,ENSBTAG00000011683,ENSBTAG00000008040,ENSBTAG00000020046,ENSBTAG00000027524,ENSBTAG00000017956,ENSBTAG00000006675,ENSBTAG00000026111,ENSBTAG00000018431,ENSBTAG00000019043,ENSBTAG00000007424,ENSBTAG00000011734,ENSBTAG00000015973,ENSBTAG00000002484,ENSBTAG00000003701,ENSBTAG00000013912,ENSBTAG00000017232,ENSBTAG00000021190,ENSBTAG00000003329,ENSBTAG00000004822,ENSBTAG00000006385,ENSBTAG00000015271,ENSBTAG00000010874,ENSBTAG00000009845,ENSBTAG00000001871,ENSBTAG00000002132,ENSBTAG00000006452,ENSBTAG00000000033,ENSBTAG00000005412,ENSBTAG00000001027,ENSBTAG00000003111,ENSBTAG00000018130,ENSBTAG00000033352,ENSBTAG00000018903,ENSBTAG00000008639,ENSBTAG00000008839,ENSBTAG00000000783,ENSBTAG00000019052,ENSBTAG00000021694,ENSBTAG00000008313,ENSBTAG00000020764,ENSBTAG00000005478,ENSBTAG00000019686,ENSBTAG00000009960,ENSBTAG00000000855,ENSBTAG00000014079,ENSBTAG00000002804,ENSBTAG00000011179,ENSBTAG00000012817,ENSBTAG00000016071,ENSBTAG00000009393,ENSBTAG00000015965,ENSBTAG00000019892,ENSBTAG00000006214,ENSBTAG00000023806,ENSBTAG00000003212,ENSBTAG00000025502,ENSBTAG00000001061,ENSBTAG00000015470,ENSBTAG00000040193,ENSBTAG00000031231,ENSBTAG00000012393,ENSBTAG00000033766,ENSBTAG00000002023,ENSBTAG00000013942,ENSBTAG00000038434,ENSBTAG00000007766,ENSBTAG00000002139,ENSBTAG00000023797,ENSBTAG00000015702,ENSBTAG00000008507,ENSBTAG00000019853,ENSBTAG00000014315,ENSBTAG00000046585,ENSBTAG00000005916,ENSBTAG00000015974,ENSBTAG00000019772,ENSBTAG00000010498,ENSBTAG00000014967,ENSBTAG00000011070,ENSBTAG00000007417,ENSBTAG00000003740,ENSBTAG00000009844,ENSBTAG00000019010,ENSBTAG00000003094,ENSBTAG00000013256,ENSBTAG00000013352,ENSBTAG00000020198,ENSBTAG00000014541,ENSBTAG00000017615,ENSBTAG00000013449,ENSBTAG00000011298,ENSBTAG00000020612,ENSBTAG00000000016,ENSBTAG00000046671,ENSBTAG00000015712,ENSBTAG00000007960,ENSBTAG00000009417,ENSBTAG00000007684,ENSBTAG00000033423,ENSBTAG00000000013,ENSBTAG00000013843,ENSBTAG00000017537,ENSBTAG00000015298,ENSBTAG00000022169,ENSBTAG00000020590,ENSBTAG00000019097,ENSBTAG00000020143,ENSBTAG00000009676,ENSBTAG00000002487,ENSBTAG00000010737,ENSBTAG00000012322,ENSBTAG00000005980,ENSBTAG00000001376,ENSBTAG00000016563,ENSBTAG00000013294,ENSBTAG00000009491,ENSBTAG00000003238,ENSBTAG00000020634,ENSBTAG00000018395,ENSBTAG00000013769,ENSBTAG00000023907,ENSBTAG00000040106,ENSBTAG00000009139,ENSBTAG00000026813,ENSBTAG00000015151,ENSBTAG00000009292,ENSBTAG00000018093,ENSBTAG00000003607,ENSBTAG00000007530,ENSBTAG00000015549,ENSBTAG00000016344,ENSBTAG00000020054,ENSBTAG00000018765,ENSBTAG00000016070,ENSBTAG00000008202,ENSBTAG00000014619,ENSBTAG00000003257,ENSBTAG00000014182,ENSBTAG00000031824,ENSBTAG00000009696,ENSBTAG00000001152,ENSBTAG00000005475,ENSBTAG00000012653,ENSBTAG00000021879,ENSBTAG00000013469,ENSBTAG00000011397,ENSBTAG00000021187,ENSBTAG00000024449,ENSBTAG00000016512,ENSBTAG00000043989,ENSBTAG00000001977,ENSBTAG00000002952,ENSBTAG00000013485,ENSBTAG00000002595,ENSBTAG00000006551,ENSBTAG00000002425,ENSBTAG00000023832,ENSBTAG00000010229,ENSBTAG00000012441,ENSBTAG00000003587,ENSBTAG00000010426,ENSBTAG00000021811,ENSBTAG00000013472,ENSBTAG00000030897,ENSBTAG00000001086,ENSBTAG00000019810,ENSBTAG00000046996,ENSBTAG00000039231,ENSBTAG00000019866,ENSBTAG00000020957,ENSBTAG00000035735,ENSBTAG0000013060,ENSBTAG00000001069,ENSBTAG00000019080,ENSBTAG00000002682,ENSBTAG00000019293,ENSBTAG00000013918,ENSBTAG00000001058,ENSBTAG00000001221,ENSBTAG00000001692,ENSBTAG00000019716,ENSBTAG00000002177,ENSBTAG00000007818,ENSBTAG00000011813,ENSBTAG00000014064,ENSBTAG00000002977,ENSBTAG00000009832,ENSBTAG00000013076,ENSBTAG00000021455,ENSBTAG00000003619,ENSBTAG00000010673,ENSBTAG00000000266,ENSBTAG00000024240,ENSBTAG00000006853,ENSBTAG00000013451,ENSBTAG00000004457,ENSBTAG00000019313,ENSBTAG00000016903,ENSBTAG00000015879,ENSBTAG00000014597,ENSBTAG00000000130,ENSBTAG00000004193,ENSBTAG00000012411,ENSBTAG00000007275,ENSBTAG00000019757,ENSBTAG00000030632,ENSBTAG00000004679,ENSBTAG00000011136,ENSBTAG00000045554,ENSBTAG00000010976,ENSBTAG00000003779,ENSBTAG00000047339,ENSBTAG00000009414,ENSBTAG00000003543,ENSBTAG00000007814,ENSBTAG00000013184,ENSBTAG00000025210,ENSBTAG00000011034,ENSBTAG00000002849,ENSBTAG00000008908,ENSBTAG00000011539,ENSBTAG00000007047,ENSBTAG00000015194,ENSBTAG00000000113,ENSBTAG00000003335,ENSBTAG00000</Data></Cell>
    <Cell><Data ss:Type="Number">8.3501099999999998E-4</Data></Cell>
    <Cell><Data ss:Type="Number">0.34288596700000001</Data></Cell>
   </Row>
   <Row>
    <Cell><Data ss:Type="String">GO:0010646</Data></Cell>
    <Cell><Data ss:Type="String">regulation of cell communication</Data></Cell>
    <Cell><Data ss:Type="String">biological_process</Data></Cell>
    <Cell><Data ss:Type="Number">1775</Data></Cell>
    <Cell ss:StyleID="s64"><Data ss:Type="String">ENSBTAG00000002534,ENSBTAG00000023207,ENSBTAG00000019692,ENSBTAG00000002738,ENSBTAG00000020518,ENSBTAG00000007981,ENSBTAG00000007356,ENSBTAG00000033174,ENSBTAG00000012019,ENSBTAG00000001835,ENSBTAG00000022520,ENSBTAG00000005832,ENSBTAG00000021837,ENSBTAG00000000878,ENSBTAG00000008525,ENSBTAG00000012777,ENSBTAG00000019707,ENSBTAG00000021145,ENSBTAG00000000764,ENSBTAG00000012066,ENSBTAG00000046037,ENSBTAG00000047195,ENSBTAG00000009819,ENSBTAG00000008232,ENSBTAG00000015628,ENSBTAG00000010852,ENSBTAG00000008505,ENSBTAG00000015609,ENSBTAG00000040507,ENSBTAG00000020601,ENSBTAG00000005492,ENSBTAG00000047413,ENSBTAG00000004429,ENSBTAG00000039772,ENSBTAG00000031544,ENSBTAG00000003298,ENSBTAG00000010444,ENSBTAG00000012293,ENSBTAG00000010792,ENSBTAG00000022255,ENSBTAG00000017976,ENSBTAG00000003060,ENSBTAG00000020342,ENSBTAG00000002098,ENSBTAG00000015724,ENSBTAG00000015044,ENSBTAG00000010865,ENSBTAG00000016101,ENSBTAG00000008014,ENSBTAG00000007927,ENSBTAG00000013238,ENSBTAG00000005850,ENSBTAG00000016650,ENSBTAG00000002578,ENSBTAG00000008250,ENSBTAG00000014395,ENSBTAG00000011529,ENSBTAG00000046493,ENSBTAG00000020676,ENSBTAG00000009021,ENSBTAG00000007708,ENSBTAG00000020756,ENSBTAG00000000056,ENSBTAG00000007599,ENSBTAG00000013732,ENSBTAG00000046669,ENSBTAG00000016420,ENSBTAG00000006939,ENSBTAG00000000312,ENSBTAG00000003807,ENSBTAG00000010696,ENSBTAG00000013287,ENSBTAG00000010371,ENSBTAG00000004275,ENSBTAG00000007490,ENSBTAG00000013859,ENSBTAG00000016591,ENSBTAG00000002391,ENSBTAG00000016618,ENSBTAG00000007118,ENSBTAG00000046155,ENSBTAG00000008027,ENSBTAG00000012321,ENSBTAG00000006139,ENSBTAG00000011748,ENSBTAG00000012541,ENSBTAG00000019339,ENSBTAG00000016577,ENSBTAG00000001675,ENSBTAG00000010635,ENSBTAG00000002830,ENSBTAG00000011754,ENSBTAG00000000815,ENSBTAG00000015154,ENSBTAG00000010271,ENSBTAG00000012710,ENSBTAG00000016260,ENSBTAG00000021048,ENSBTAG00000010402,ENSBTAG00000011598,ENSBTAG00000002923,ENSBTAG00000010812,ENSBTAG00000015376,ENSBTAG00000005633,ENSBTAG00000005474,ENSBTAG00000010664,ENSBTAG00000001537,ENSBTAG00000018245,ENSBTAG00000020000,ENSBTAG00000010989,ENSBTAG00000013347,ENSBTAG00000015413,ENSBTAG00000016988,ENSBTAG00000032962,ENSBTAG00000005762,ENSBTAG00000009510,ENSBTAG00000007084,ENSBTAG00000046979,ENSBTAG00000040067,ENSBTAG00000020726,ENSBTAG00000000283,ENSBTAG00000017804,ENSBTAG00000014945,ENSBTAG00000007540,ENSBTAG00000006663,ENSBTAG00000014517,ENSBTAG00000017855,ENSBTAG00000020035,ENSBTAG00000002606,ENSBTAG00000045845,ENSBTAG00000014725,ENSBTAG00000012739,ENSBTAG00000005769,ENSBTAG00000044181,ENSBTAG00000018201,ENSBTAG00000019771,ENSBTAG00000009279,ENSBTAG00000013143,ENSBTAG00000013284,ENSBTAG00000003166,ENSBTAG00000024957,ENSBTAG00000004505,ENSBTAG00000006715,ENSBTAG00000019967,ENSBTAG00000011224,ENSBTAG00000017861,ENSBTAG00000020872,ENSBTAG00000015973,ENSBTAG00000011734,ENSBTAG00000007424,ENSBTAG00000011683,ENSBTAG00000005670,ENSBTAG00000002309,ENSBTAG00000008040,ENSBTAG00000005043,ENSBTAG00000010223,ENSBTAG00000000964,ENSBTAG00000015982,ENSBTAG00000003443,ENSBTAG00000012020,ENSBTAG00000003111,ENSBTAG00000017007,ENSBTAG00000015126,ENSBTAG00000020277,ENSBTAG00000009368,ENSBTAG00000008076,ENSBTAG00000018777,ENSBTAG00000032567,ENSBTAG00000008839,ENSBTAG00000033352,ENSBTAG00000001771,ENSBTAG00000017729,ENSBTAG00000015271,ENSBTAG00000024688,ENSBTAG00000006121,ENSBTAG00000010874,ENSBTAG00000021190,ENSBTAG00000003635,ENSBTAG00000004822,ENSBTAG00000039435,ENSBTAG00000003329,ENSBTAG00000002132,ENSBTAG00000020087,ENSBTAG00000016071,ENSBTAG00000010047,ENSBTAG00000012817,ENSBTAG00000000855,ENSBTAG00000009960,ENSBTAG00000002804,ENSBTAG00000018989,ENSBTAG00000009393,ENSBTAG00000000783,ENSBTAG00000021886,ENSBTAG00000003876,ENSBTAG00000035907,ENSBTAG00000007123,ENSBTAG00000014315,ENSBTAG00000019853,ENSBTAG00000008507,ENSBTAG00000000738,ENSBTAG00000000630,ENSBTAG00000046744,ENSBTAG00000007417,ENSBTAG00000021568,ENSBTAG00000005413,ENSBTAG00000012393,ENSBTAG00000015775,ENSBTAG00000021912,ENSBTAG00000021537,ENSBTAG00000031231,ENSBTAG00000002023,ENSBTAG00000003212,ENSBTAG00000001061,ENSBTAG00000005871,ENSBTAG00000021209,ENSBTAG00000007766,ENSBTAG00000021700,ENSBTAG00000020547,ENSBTAG00000014091,ENSBTAG00000011298,ENSBTAG00000046671,ENSBTAG00000022147,ENSBTAG00000016072,ENSBTAG00000009844,ENSBTAG00000013256,ENSBTAG00000014541,ENSBTAG00000001282,ENSBTAG00000013449,ENSBTAG00000015009,ENSBTAG00000022169,ENSBTAG00000017537,ENSBTAG00000010737,ENSBTAG00000000957,ENSBTAG00000009676,ENSBTAG00000002487,ENSBTAG00000003966,ENSBTAG00000047600,ENSBTAG00000011416,ENSBTAG00000013843,ENSBTAG00000000013,ENSBTAG00000011103,ENSBTAG00000009139,ENSBTAG00000037429,ENSBTAG00000023920,ENSBTAG00000003607,ENSBTAG00000020199,ENSBTAG00000039415,ENSBTAG00000018093,ENSBTAG00000009292,ENSBTAG00000020617,ENSBTAG00000010152,ENSBTAG00000017850,ENSBTAG00000009124,ENSBTAG00000020485,ENSBTAG00000003326,ENSBTAG00000010420,ENSBTAG00000011397,ENSBTAG00000019006,ENSBTAG00000016512,ENSBTAG00000014182,ENSBTAG00000009696,ENSBTAG00000007900,ENSBTAG00000027375,ENSBTAG00000016344,ENSBTAG00000003257,ENSBTAG00000038264,ENSBTAG00000005443,ENSBTAG00000026915,ENSBTAG00000014881,ENSBTAG00000001499,ENSBTAG00000016413,ENSBTAG00000010229,ENSBTAG00000023832,ENSBTAG00000012441,ENSBTAG00000021071,ENSBTAG00000013860,ENSBTAG00000000616,ENSBTAG00000008301,ENSBTAG00000001069,ENSBTAG00000019080,ENSBTAG00000000563,ENSBTAG00000002177,ENSBTAG00000019716,ENSBTAG00000001221,ENSBTAG00000039441,ENSBTAG00000019866,ENSBTAG00000014691,ENSBTAG00000017679,ENSBTAG00000035735,ENSBTAG00000020957,ENSBTAG00000014299,ENSBTAG00000013451,ENSBTAG00000006853,ENSBTAG00000010279,ENSBTAG00000007842,ENSBTAG00000007275,ENSBTAG00000004508,ENSBTAG00000015879,ENSBTAG00000002855,ENSBTAG00000012674,ENSBTAG00000014064,ENSBTAG00000000113,ENSBTAG00000007047,ENSBTAG00000011539,ENSBTAG00000038990,ENSBTAG00000016169,ENSBTAG00000023172,ENSBTAG00000009106,ENSBTAG00000031507,ENSBTAG00000004280,ENSBTAG00000003986,ENSBTAG00000045554,ENSBTAG00000010976,ENSBTAG00000005141,ENSBTAG00000013988,ENSBTAG00000007814,ENSBTAG00000018239,ENSBTAG00000007148,ENSBTAG00000011761,ENSBTAG00000008948,ENSBTAG00000018422,ENSBTAG00000021343,ENSBTAG00000026004,ENSBTAG00000033248,ENSBTAG00000011100,ENSBTAG00000016441,ENSBTAG00000010639,ENSBTAG00000010919,ENSBTAG00000012349,ENSBTAG00000013645,ENSBTAG00000019665,ENSBTAG00000009691,ENSBTAG00000006692,ENSBTAG00000008441,ENSBTAG00000010394,ENSBTAG00000017664,ENSBTAG00000017422,ENSBTAG00000019592,ENSBTAG00000021068,ENSBTAG00000020422,ENSBTAG00000013880,ENSBTAG00000030179,ENSBTAG00000019219,ENSBTAG00000014792,ENSBTAG00000000942,ENSBTAG00000007860,ENSBTAG00000014181,ENSBTAG00000020417,ENSBTAG00000015433,ENSBTAG00000002564,ENSBTAG00000001083,ENSBTAG00000013401,ENSBTAG00000008723,ENSBTAG00000011909,ENSBTAG00000018999,ENSBTAG00000014465,ENSBTAG00000008924,ENSBTAG00000025130,ENSBTAG00000008121,ENSBTAG00000045782,ENSBTAG00000006569,ENSBTAG00000017455,ENSBTAG00000009489,ENSBTAG00000011953,ENSBTAG00000010866,ENSBTAG00000011126,ENSBTAG00000011602,ENSBTAG00000014645,ENSBTAG00000022039,ENSBTAG00000011706,ENSBTAG00000007159,ENSBTAG00000021904,ENSBTAG00000019963,ENSBTAG00000006631,ENSBTAG00000005493,ENSBTAG00000008868,ENSBTAG00000019719,ENSBTAG00000001444,ENSBTAG00000018225,ENSBTAG00000008378,ENSBTAG00000021333,ENSBTAG00000021823,ENSBTAG00000010612,ENSBTAG00000005503,ENSBTAG00000011578,ENSBTAG00000037640,ENSBTAG00000003994,ENSBTAG00000012790,ENSBTAG00000039160,ENSBTAG00000007953,ENSBTAG00000000163,ENSBTAG00000000827,ENSBTAG00000034848,ENSBTAG00000020791,ENSBTAG00000013982,ENSBTAG00000039819,ENSBTAG00000006588,ENSBTAG00000004912,ENSBTAG00000003907,ENSBTAG00000015072,ENSBTAG00000031184,ENSBTAG00000019161,ENSBTAG00000020124,ENSBTAG00000014030,ENSBTAG00000017039,ENSBTAG00000002414,ENSBTAG00000046556,ENSBTAG00000013407,ENSBTAG00000038141,ENSBTAG00000012389,ENSBTAG00000012032,ENSBTAG00000003449,ENSBTAG00000005469,ENSBTAG00000001503,ENSBTAG00000018747,ENSBTAG00000016170,ENSBTAG00000001632,ENSBTAG00000011742,ENSBTAG00000015969,ENSBTAG00000032848,ENSBTAG00000020865,ENSBTAG00000034531,ENSBTAG00000000992,ENSBTAG00000008814,ENSBTAG00000012007,ENSBTAG00000035827,ENSBTAG00000006817,ENSBTAG00000007884,ENSBTAG00000012774,ENSBTAG00000010998,ENSBTAG00000009565,ENSBTAG00000014841,ENSBTAG00000015181,ENSBTAG00000038659,ENSBTAG00000000308,ENSBTAG00000005745,ENSBTAG00000019121,ENSBTAG00000004767,ENSBTAG00000021872,ENSBTAG00000008224,ENSBTAG00000013781,ENSBTAG00000013498,ENSBTAG00000005154,ENSBTAG00000000399,ENSBTAG00000009996,ENSBTAG00000019058,ENSBTAG00000001817,ENSBTAG00000000060,ENSBTAG00000001332,ENSBTAG00000009523,ENSBTAG00000013802,ENSBTAG00000011024,ENSBTAG00000013227,ENSBTAG00000016399,ENSBTAG00000019421,ENSBTAG00000016761,ENSBTAG00000021462,ENSBTAG00000007191,ENSBTAG00000014554,ENSBTAG00000010977,ENSBTAG00000011723,ENSBTAG00000005108,ENSBTAG00000014751,ENSBTAG00000025140,ENSBTAG00000003895,ENSBTAG00000046935,ENSBTAG00000003936,ENSBTAG00000010529,ENSBTAG00000018799,ENSBTAG00000018474,ENSBTAG00000000395,ENSBTAG00000033890,ENSBTAG00000008228,ENSBTAG00000005892,ENSBTAG00000016739,ENSBTAG00000012328,ENSBTAG00000015366,ENSBTAG00000017285,ENSBTAG00000000411,ENSBTAG00000006175,ENSBTAG00000003044,ENSBTAG00000031575,ENSBTAG00000013113,ENSBTAG00000020783,ENSBTAG00000001506,ENSBTAG00000001014,ENSBTAG00000001242,ENSBTAG00000019914,ENSBTAG00000004041,ENSBTAG00000015326,ENSBTAG00000047202,ENSBTAG00000040569,ENSBTAG00000011626,ENSBTAG00000009521,ENSBTAG00000005197,ENSBTAG00000003012,ENSBTAG00000018105,ENSBTAG00000006221,ENSBTAG00000026754,ENSBTAG00000040361,ENSBTAG00000004988,ENSBTAG00000016085,ENSBTAG00000014406,ENSBTAG00000027841,ENSBTAG00000011643,ENSBTAG00000003002,ENSBTAG00000006068,ENSBTAG00000047582,ENSBTAG00000021275,ENSBTAG00000031861,ENSBTAG00000010457,ENSBTAG00000021064,ENSBTAG00000016462,ENSBTAG00000027916,ENSBTAG00000017753,ENSBTAG00000014270,ENSBTAG00000033153,ENSBTAG00000011322,ENSBTAG00000010820,ENSBTAG00000004427,ENSBTAG00000001950,ENSBTAG00000046598,ENSBTAG00000008223,ENSBTAG00000005572,ENSBTAG00000006616,ENSBTAG00000003650,ENSBTAG00000021971,ENSBTAG00000021223,ENSBTAG00000009302,ENSBTAG00000011784,ENSBTAG00000005280,ENSBTAG00000008173,ENSBTAG00000046302,ENSBTAG00000016915,ENSBTAG00000016097,ENSBTAG00000002863,ENSBTAG00000017370,ENSBTAG00000007334,ENSBTAG00000006868,ENSBTAG00000009512,ENSBTAG00000009438,ENSBTAG00000016806,ENSBTAG00000020221,ENSBTAG00000001009,ENSBTAG00000019989,ENSBTAG00000004129,ENSBTAG00000008544,ENSBTAG00000043972,ENSBTAG00000010868,ENSBTAG00000019929,ENSBTAG00000020921,ENSBTAG00000005761,ENSBTAG00000019336,ENSBTAG00000003201,ENSBTAG00000015584,ENSBTAG00000047107,ENSBTAG00000012409,ENSBTAG00000015541,ENSBTAG00000047747,ENSBTAG00000002080,ENSBTAG00000018730,ENSBTAG00000013463,ENSBTAG00000020270,ENSBTAG00000000160,ENSBTAG00000005700,ENSBTAG00000005076,ENSBTAG00000005763,ENSBTAG00000006526,ENSBTAG00000006256,ENSBTAG00000005748,ENSBTAG00000007062,ENSBTAG00000008600,ENSBTAG00000025129,ENSBTAG00000018438,ENSBTAG00000012499,ENSBTAG00000013741,ENSBTAG00000014218,ENSBTAG00000002929,ENSBTAG00000004836,ENSBTAG00000019443,ENSBTAG00000020305,ENSBTAG00000045806,ENSBTAG00000039324,ENSBTAG00000020202,ENSBTAG00000006599,ENSBTAG00000001609,ENSBTAG00000001462,ENSBTAG00000002357,ENSBTAG00000021499,ENSBTAG00000047654,ENSBTAG00000011642,ENSBTAG00000020148,ENSBTAG00000016878,ENSBTAG00000000184,ENSBTAG00000026275,ENSBTAG00000012844,ENSBTAG00000007379,ENSBTAG00000008302,ENSBTAG00000012235,ENSBTAG00000011237,ENSBTAG00000006720,ENSBTAG00000001136,ENSBTAG00000016005,ENSBTAG00000016683,ENSBTAG00000004472,ENSBTAG00000046110,ENSBTAG00000019044,ENSBTAG00000007492,ENSBTAG00000017860,ENSBTAG00000015710,ENSBTAG00000009988,ENSBTAG00000010785,ENSBTAG00000005574,ENSBTAG00000015875,ENSBTAG00000012450,ENSBTAG00000001341,ENSBTAG00000018248,ENSBTAG00000005314,ENSBTAG00000010647,ENSBTAG00000046580,ENSBTAG00000020758,ENSBTAG00000013271,ENSBTAG00000003658,ENSBTAG00000012511,ENSBTAG00000018103,ENSBTAG00000032518,ENSBTAG00000019805,ENSBTAG00000009806,ENSBTAG00000008717,ENSBTAG00000005933,ENSBTAG00000003889,ENSBTAG00000018965,ENSBTAG00000001292,ENSBTAG00000015274,ENSBTAG00000001505,ENSBTAG00000008433,ENSBTAG00000038154,ENSBTAG00000037883,ENSBTAG00000016564,ENSBTAG00000027173,ENSBTAG00000011829,ENSBTAG00000007104,ENSBTAG00000001890,ENSBTAG00000018069,ENSBTAG00000015307,ENSBTAG00000007517,ENSBTAG00000004789,ENSBTAG00000001805,ENSBTAG00000032424,ENSBTAG00000020294,ENSBTAG00000008779,ENSBTAG00000021358,ENSBTAG00000007509,ENSBTAG00000010312,ENSBTAG00000016906,ENSBTAG00000020766,ENSBTAG00000012682,ENSBTAG00000044071,ENSBTAG00000046815,ENSBTAG00000046807,ENSBTAG00000016152,ENSBTAG00000002483,ENSBTAG00000019986,ENSBTAG00000016442,ENSBTAG00000002280,ENSBTAG00000001273,ENSBTAG00000006560,ENSBTAG00000001774,ENSBTAG00000031145,ENSBTAG00000014202,ENSBTAG00000005620,ENSBTAG00000021997,ENSBTAG00000008129,ENSBTAG00000008797,ENSBTAG00000018761,ENSBTAG00000000146,ENSBTAG00000017105,ENSBTAG00000005979,ENSBTAG00000031891,ENSBTAG00000017825,ENSBTAG00000003712,ENSBTAG00000033313,ENSBTAG00000012141,ENSBTAG00000003741,ENSBTAG00000015860,ENSBTAG00000004150,ENSBTAG00000020455,ENSBTAG00000038224,ENSBTAG00000011684,ENSBTAG00000001725,ENSBTAG00000012671,ENSBTAG00000015419,ENSBTAG00000014172,ENSBTAG00000002392,ENSBTAG00000014178,ENSBTAG00000021874,ENSBTAG00000001815,ENSBTAG00000000286,ENSBTAG00000017401,ENSBTAG00000048237,ENSBTAG00000004211,ENSBTAG00000001037,ENSBTAG00000007725,ENSBTAG00000009288,ENSBTAG00000005367,ENSBTAG00000038606,ENSBTAG00000047551,ENSBTAG00000015996,ENSBTAG00000019851,ENSBTAG00000009315,ENSBTAG00000018603,ENSBTAG00000008952,ENSBTAG00000004777,ENSBTAG00000006240,ENSBTAG00000011082,ENSBTAG00000012647,ENSBTAG00000017636,ENSBTAG00000047975,ENSBTAG00000021466,ENSBTAG00000004287,ENSBTAG00000019828,ENSBTAG00000031631,ENSBTAG00000014828,ENSBTAG00000022886,ENSBTAG00000020350,ENSBTAG00000011639,ENSBTAG00000032288,ENSBTAG00000046024,ENSBTAG00000012116,ENSBTAG00000005169,ENSBTAG00000020998,ENSBTAG00000004804,ENSBTAG00000015571,ENSBTAG00000009498,ENSBTAG00000004154,ENSBTAG00000011823,ENSBTAG00000016703,ENSBTAG00000019181,ENSBTAG00000002211,ENSBTAG00000034326,ENSBTAG00000022120,ENSBTAG00000012558,ENSBTAG00000036260,ENSBTAG00000014409,ENSBTAG00000000841,ENSBTAG00000020311,ENSBTAG00000011851,ENSBTAG00000002144,ENSBTAG00000034436,ENSBTAG00000009500,ENSBTAG00000004741,ENSBTAG00000009942,ENSBTAG00000014460,ENSBTAG00000011383,ENSBTAG00000011931,ENSBTAG00000002640,ENSBTAG00000000640,ENSBTAG00000017839,ENSBTAG00000008389,ENSBTAG00000000833,ENSBTAG00000008887,ENSBTAG00000033983,ENSBTAG00000038064,ENSBTAG00000015101,ENSBTAG00000006633,ENSBTAG00000047412,ENSBTAG00000006027,ENSBTAG00000008410,ENSBTAG00000006860,ENSBTAG00000024791,ENSBTAG00000032132,ENSBTAG00000008733,ENSBTAG00000005077,ENSBTAG00000013454,ENSBTAG00000009199,ENSBTAG00000010373,ENSBTAG00000017450,ENSBTAG00000018352,ENSBTAG00000014191,ENSBTAG00000031532,ENSBTAG00000006366,ENSBTAG00000006291,ENSBTAG00000014145,ENSBTAG00000014698,ENSBTAG00000002411,ENSBTAG00000017622,ENSBTAG00000021570,ENSBTAG00000011937,ENSBTAG00000022161,ENSBTAG00000016187,ENSBTAG00000010356,ENSBTAG00000008424,ENSBTAG00000005650,ENSBTAG00000014119,ENSBTAG00000006360,ENSBTAG00000005627,ENSBTAG00000000816,ENSBTAG00000014237,ENSBTAG00000010563,ENSBTAG00000000092,ENSBTAG00000020975,ENSBTAG00000008832,ENSBTAG00000010888,ENSBTAG00000045812,ENSBTAG00000003199,ENSBTAG00000013412,ENSBTAG00000001067,ENSBTAG00000017592,ENSBTAG00000007375,ENSBTAG00000020782,ENSBTAG00000020837,ENSBTAG00000012361,ENSBTAG00000005318,ENSBTAG00000034891,ENSBTAG00000010731,ENSBTAG00000009679,ENSBTAG00000000494,ENSBTAG00000001463,ENSBTAG00000007935,ENSBTAG00000010915,ENSBTAG00000005120,ENSBTAG00000001700,ENSBTAG00000012191,ENSBTAG00000019302,ENSBTAG00000018711,ENSBTAG00000002749,ENSBTAG00000006014,ENSBTAG00000000735,ENSBTAG00000021424,ENSBTAG00000011234,ENSBTAG00000008300,ENSBTAG00000018819,ENSBTAG00000047698,ENSBTAG00000005854,ENSBTAG00000019627,ENSBTAG00000019343,ENSBTAG00000014827,ENSBTAG00000014884,ENSBTAG00000022671,ENSBTAG00000015834,ENSBTAG00000018954,ENSBTAG00000046223,ENSBTAG00000000785,ENSBTAG00000005812,ENSBTAG00000015532,ENSBTAG00000008571,ENSBTAG00000012585,ENSBTAG00000000684,ENSBTAG00000012720,ENSBTAG00000008625,ENSBTAG00000012109,ENSBTAG00000026283,ENSBTAG00000001918,ENSBTAG00000031388,ENSBTAG00000017681,ENSBTAG00000021843,ENSBTAG00000007841,ENSBTAG00000006638,ENSBTAG00000018566,ENSBTAG00000017733,ENSBTAG00000010407,ENSBTAG00000002809,ENSBTAG00000001305,ENSBTAG00000019983,ENSBTAG00000006505,ENSBTAG00000024772,ENSBTAG00000005429,ENSBTAG00000018255,ENSBTAG00000011247,ENSBTAG00000005140,ENSBTAG00000005018,ENSBTAG00000046119,ENSBTAG00000009123,ENSBTAG00000002220,ENSBTAG00000006844,ENSBTAG00000016575,ENSBTAG00000015107,ENSBTAG00000018852,ENSBTAG00000004188,ENSBTAG00000020650,ENSBTAG00000015013,ENSBTAG00000020704,ENSBTAG00000004736,ENSBTAG00000006084,ENSBTAG00000008682,ENSBTAG00000007833,ENSBTAG00000000238,ENSBTAG00000047085,ENSBTAG00000001050,ENSBTAG00000001500,ENSBTAG00000018003,ENSBTAG00000003369,ENSBTAG00000009101,ENSBTAG00000020312,ENSBTAG00000018996,ENSBTAG00000044044,ENSBTAG00000000139,ENSBTAG00000019793,ENSBTAG00000004911,ENSBTAG00000010254,ENSBTAG00000016799,ENSBTAG00000027937,ENSBTAG00000012519,ENSBTAG00000001941,ENSBTAG00000005903,ENSBTAG00000015195,ENSBTAG00000006507,ENSBTAG00000004511,ENSBTAG00000014752,ENSBTAG00000004907,ENSBTAG00000012567,ENSBTAG00000020283,ENSBTAG00000020034,ENSBTAG00000017151,ENSBTAG00000002907,ENSBTAG00000005049,ENSBTAG00000007476,ENSBTAG00000007802,ENSBTAG00000008269,ENSBTAG00000030705,ENSBTAG00000008690,ENSBTAG00000014992,ENSBTAG00000020671,ENSBTAG00000006572,ENSBTAG00000023731,ENSBTAG00000031724,ENSBTAG00000040418,ENSBTAG00000045902,ENSBTAG00000010013,ENSBTAG00000005012,ENSBTAG00000043994,ENSBTAG00000047217,ENSBTAG00000010069,ENSBTAG00000000218,ENSBTAG00000011808,ENSBTAG00000020755,ENSBTAG00000015618,ENSBTAG00000004709,ENSBTAG00000011149,ENSBTAG00000019470,ENSBTAG00000019617,ENSBTAG00000001333,ENSBTAG00000015600,ENSBTAG00000016221,ENSBTAG00000012599,ENSBTAG00000000799,ENSBTAG00000000546,ENSBTAG00000005111,ENSBTAG00000021556,ENSBTAG00000017541,ENSBTAG00000009070,ENSBTAG00000002435,ENSBTAG00000020490,ENSBTAG00000034435,ENSBTAG00000013084,ENSBTAG00000004017,ENSBTAG00000018223,ENSBTAG00000005815,ENSBTAG00000040605,ENSBTAG00000012889,ENSBTAG00000003430,ENSBTAG00000015591,ENSBTAG00000002500,ENSBTAG00000003336,ENSBTAG00000040419,ENSBTAG00000018994,ENSBTAG00000018000,ENSBTAG00000008443,ENSBTAG00000013103,ENSBTAG00000046399,ENSBTAG00000016835,ENSBTAG00000005741,ENSBTAG00000003510,ENSBTAG00000002628,ENSBTAG00000032591,ENSBTAG00000015779,ENSBTAG00000003455,ENSBTAG00000009426,ENSBTAG00000020406,ENSBTAG00000020850,ENSBTAG00000021675,ENSBTAG00000046629,ENSBTAG00000023867,ENSBTAG00000027312,ENSBTAG00000012931,ENSBTAG00000008938,ENSBTAG00000018381,ENSBTAG00000021527,ENSBTAG00000039827,ENSBTAG00000040028,ENSBTAG00000032527,ENSBTAG00000012976,ENSBTAG00000014825,ENSBTAG00000018655,ENSBTAG00000039652,ENSBTAG00000005724,ENSBTAG00000007909,ENSBTAG00000013790,ENSBTAG00000007156,ENSBTAG00000002095,ENSBTAG00000021761,ENSBTAG00000012550,ENSBTAG00000045738,ENSBTAG00000002303,ENSBTAG00000006268,ENSBTAG00000031171,ENSBTAG00000023002,ENSBTAG00000019028,ENSBTAG00000034373,ENSBTAG00000003842,ENSBTAG00000025462,ENSBTAG00000001398,ENSBTAG00000004475,ENSBTAG00000016096,ENSBTAG00000013824,ENSBTAG00000021328,ENSBTAG00000008429,ENSBTAG00000021097,ENSBTAG00000021420,ENSBTAG00000017103,ENSBTAG00000019498,ENSBTAG00000020889,ENSBTAG00000021131,ENSBTAG00000014291,ENSBTAG00000009851,ENSBTAG00000013125,ENSBTAG00000025644,ENSBTAG00000032021,ENSBTAG00000002878,ENSBTAG00000003952,ENSBTAG00000006998,ENSBTAG00000015347,ENSBTAG00000019966,ENSBTAG00000006045,ENSBTAG00000011628,ENSBTAG00000020665,ENSBTAG00000000317,ENSBTAG00000046644,ENSBTAG00000004895,ENSBTAG00000000428,ENSBTAG00000016328,ENSBTAG00000017397,ENSBTAG00000032613,ENSBTAG00000009938,ENSBTAG00000009568,ENSBTAG00000018300,ENSBTAG00000017812,ENSBTAG00000037735,ENSBTAG00000039784,ENSBTAG00000019072,ENSBTAG00000020426,ENSBTAG00000009478,ENSBTAG00000018645,ENSBTAG00000001241,ENSBTAG00000014227,ENSBTAG00000010091,ENSBTAG00000010161,ENSBTAG00000007569,ENSBTAG00000013155,ENSBTAG00000021308,ENSBTAG00000013166,ENSBTAG00000014798,ENSBTAG00000021827,ENSBTAG00000012475,ENSBTAG00000002431,ENSBTAG00000005453,ENSBTAG00000025413,ENSBTAG00000000436,ENSBTAG00000021756,ENSBTAG00000011461,ENSBTAG00000011699,ENSBTAG00000031725,ENSBTAG00000017618,ENSBTAG00000006894,ENSBTAG00000018454,ENSBTAG00000002625,ENSBTAG00000019545,ENSBTAG00000009493,ENSBTAG00000012505,ENSBTAG00000007923,ENSBTAG00000038149,ENSBTAG00000010856,ENSBTAG00000019964,ENSBTAG00000017431,ENSBTAG00000011721,ENSBTAG00000022819,ENSBTAG00000000641,ENSBTAG00000007019,ENSBTAG00000017751,ENSBTAG00000019086,ENSBTAG00000008151,ENSBTAG00000004877,ENSBTAG00000005793,ENSBTAG00000024144,ENSBTAG00000019155,ENSBTAG00000003914,ENSBTAG00000007357,ENSBTAG00000027625,ENSBTAG00000002727,ENSBTAG00000021141,ENSBTAG00000012543,ENSBTAG00000021574,ENSBTAG00000018912,ENSBTAG00000008714,ENSBTAG00000018114,ENSBTAG00000021087,ENSBTAG00000013884,ENSBTAG00000008535,ENSBTAG00000015457,ENSBTAG00000012987,ENSBTAG00000012973,ENSBTAG00000014911,ENSBTAG00000020923,ENSBTAG00000010658,ENSBTAG00000007352,ENSBTAG00000006276,ENSBTAG00000003237,ENSBTAG00000018588,ENSBTAG00000020079,ENSBTAG00000008126,ENSBTAG00000017798,ENSBTAG00000008585,ENSBTAG00000010671,ENSBTAG00000014189,ENSBTAG00000003255,ENSBTAG00000015537,ENSBTAG00000015133,ENSBTAG00000021769,ENSBTAG00000037383,ENSBTAG00000002493,ENSBTAG00000005448,ENSBTAG00000011350,ENSBTAG00000027932,ENSBTAG00000015535,ENSBTAG00000015543,ENSBTAG00000015046,ENSBTAG00000009065,ENSBTAG00000010303,ENSBTAG00000000128,ENSBTAG00000012295,ENSBTAG00000001586,ENSBTAG00000021506,ENSBTAG00000020614,ENSBTAG00000017280,ENSBTAG00000000970,ENSBTAG00000008319,ENSBTAG00000016198,ENSBTAG00000003548,ENSBTAG00000001034,ENSBTAG00000015114,ENSBTAG00000004554,ENSBTAG00000001826,ENSBTAG00000016045,ENSBTAG00000003018,ENSBTAG00000011332,ENSBTAG00000003525,ENSBTAG00000018274,ENSBTAG00000015377,ENSBTAG00000021697,ENSBTAG00000004216,ENSBTAG00000008079,ENSBTAG00000016769,ENSBTAG00000011969,ENSBTAG00000013277,ENSBTAG00000007395,ENSBTAG00000007319,ENSBTAG00000023843,ENSBTAG00000046986,ENSBTAG00000005622,ENSBTAG00000015385,ENSBTAG00000003624,ENSBTAG00000013236,ENSBTAG00000010531,ENSBTAG00000031476,ENSBTAG00000021105,ENSBTAG00000015368,ENSBTAG00000019076,ENSBTAG00000008611,ENSBTAG00000013869,ENSBTAG00000007501,ENSBTAG00000000753,ENSBTAG00000019354,ENSBTAG00000019634,ENSBTAG00000016573,ENSBTAG00000003935,ENSBTAG00000017697,ENSBTAG00000013958,ENSBTAG00000008323,ENSBTAG00000000653,ENSBTAG00000022799,ENSBTAG00000015007,ENSBTAG00000006697,ENSBTAG00000004114,ENSBTAG00000047982,ENSBTAG00000012368,ENSBTAG00000033708,ENSBTAG00000015205,ENSBTAG00000004495,ENSBTAG00000006683,ENSBTAG00000010948,ENSBTAG00000000819,ENSBTAG00000021521,ENSBTAG00000012698,ENSBTAG00000003184,ENSBTAG00000019872,ENSBTAG00000001548,ENSBTAG00000013700,ENSBTAG00000014265,ENSBTAG00000005838,ENSBTAG00000003439,ENSBTAG00000003564,ENSBTAG00000007519,ENSBTAG00000016625,ENSBTAG00000021003,ENSBTAG00000017718,ENSBTAG00000014124,ENSBTAG00000021351,ENSBTAG00000018408,ENSBTAG00000012355,ENSBTAG00000003409,ENSBTAG00000013107,ENSBTAG00000001567,ENSBTAG00000017574,ENSBTAG00000000818,ENSBTAG00000010467,ENSBTAG00000032152,ENSBTAG00000014788,ENSBTAG00000011990,ENSBTAG00000006589,ENSBTAG00000015604,ENSBTAG00000004612,ENSBTAG00000047225,ENSBTAG00000007758,ENSBTAG00000000437,ENSBTAG00000003519,ENSBTAG00000011338,ENSBTAG00000046604,ENSBTAG00000046922,ENSBTAG00000015268,ENSBTAG00000004514,ENSBTAG00000013863,ENSBTAG00000007101,ENSBTAG00000013721,ENSBTAG00000020410,ENSBTAG00000035587,ENSBTAG00000003308,ENSBTAG00000040439,ENSBTAG00000012784,ENSBTAG00000007336,ENSBTAG00000021183,ENSBTAG00000015910,ENSBTAG00000021334,ENSBTAG00000006899,ENSBTAG00000020173,ENSBTAG00000007498,ENSBTAG00000015599,ENSBTAG00000013066,ENSBTAG00000013245,ENSBTAG00000016528,ENSBTAG00000004052,ENSBTAG00000021798,ENSBTAG00000009991,ENSBTAG00000020252,ENSBTAG00000013943,ENSBTAG00000006489,ENSBTAG00000013029,ENSBTAG00000047567,ENSBTAG00000000782,ENSBTAG00000014611,ENSBTAG00000004305,ENSBTAG00000038222,ENSBTAG00000006686,ENSBTAG00000017204,ENSBTAG00000013534,ENSBTAG00000015805,ENSBTAG00000030162,ENSBTAG00000015311,ENSBTAG00000023947,ENSBTAG00000011479,ENSBTAG00000005676,ENSBTAG00000020244,ENSBTAG00000002315,ENSBTAG00000021766,ENSBTAG00000010532,ENSBTAG00000016944,ENSBTAG00000032515,ENSBTAG00000020309,ENSBTAG00000004100,ENSBTAG00000047613,ENSBTAG00000032808,ENSBTAG00000048063,ENSBTAG00000004432,ENSBTAG00000007996,ENSBTAG00000011634,ENSBTAG00000001141,ENSBTAG00000004208,ENSBTAG00000039916,ENSBTAG00000020936,ENSBTAG00000006071,ENSBTAG00000006162,ENSBTAG00000018423,ENSBTAG00000017266,ENSBTAG00000031524,ENSBTAG00000010349,ENSBTAG00000003954,ENSBTAG00000004940,ENSBTAG00000003642,ENSBTAG00000001749,ENSBTAG00000007177,ENSBTAG00000001829,ENSBTAG00000008131,ENSBTAG00000002821,ENSBTAG00000040128,ENSBTAG00000001570,ENSBTAG00000020053,ENSBTAG00000038974,ENSBTAG00000010497,ENSBTAG00000020661,ENSBTAG00000012939,ENSBTAG00000003132,ENSBTAG00000032079,ENSBTAG00000019255,ENSBTAG00000017514,ENSBTAG00000008703,ENSBTAG00000009798,ENSBTAG00000008987,ENSBTAG00000047599,ENSBTAG00000020761,ENSBTAG00000004007,ENSBTAG00000020267,ENSBTAG00000024552,ENSBTAG00000027017,ENSBTAG00000047400,ENSBTAG00000030278,ENSBTAG00000013632,ENSBTAG00000021830,ENSBTAG00000039574,ENSBTAG00000034693,ENSBTAG00000007895,ENSBTAG00000024406,ENSBTAG00000003835,ENSBTAG00000004147,ENSBTAG00000008259,ENSBTAG00000046630,ENSBTAG00000020457,ENSBTAG00000033603,ENSBTAG00000005947,ENSBTAG00000035858,ENSBTAG00000003610,ENSBTAG00000009928,ENSBTAG00000015717,ENSBTAG00000020759,ENSBTAG00000018979,ENSBTAG00000045892,ENSBTAG00000016061,ENSBTAG00000010763,ENSBTAG00000005581,ENSBTAG00000020566,ENSBTAG00000011738,ENSBTAG00000017437,ENSBTAG00000017086,ENSBTAG00000005691,ENSBTAG00000016341,ENSBTAG00000001295,ENSBTAG00000047727,ENSBTAG00000045887,ENSBTAG00000005092,ENSBTAG00000035706,ENSBTAG00000031632,ENSBTAG00000000806,ENSBTAG00000017026,ENSBTAG00000006367,ENSBTAG00000020642,ENSBTAG00000046202,ENSBTAG00000022244,ENSBTAG00000020119,ENSBTAG00000031777,ENSBTAG00000015381,ENSBTAG00000002006,ENSBTAG00000000031,ENSBTAG00000012687,ENSBTAG00000000625,ENSBTAG00000010123,ENSBTAG00000017573,ENSBTAG00000039974,ENSBTAG00000021920,ENSBTAG00000010030,ENSBTAG00000040282,ENSBTAG00000020540,ENSBTAG00000021472,ENSBTAG00000014349,ENSBTAG00000014401,ENSBTAG00000004077,ENSBTAG00000018026,ENSBTAG00000005514,ENSBTAG00000033333,ENSBTAG00000020115,ENSBTAG00000007867,ENSBTAG00000011620,ENSBTAG00000008837,ENSBTAG00000006056,ENSBTAG00000016951,ENSBTAG00000001447,ENSBTAG00000013495,ENSBTAG00000004351,ENSBTAG00000001508,ENSBTAG00000013545,ENSBTAG00000007887,ENSBTAG00000001694,ENSBTAG00000014824,ENSBTAG00000011155,ENSBTAG00000047766,ENSBTAG00000014186,ENSBTAG00000007192,ENSBTAG00000014192,ENSBTAG00000015125,ENSBTAG00000033137,ENSBTAG00000003098,ENSBTAG00000017745,ENSBTAG00000011287,ENSBTAG00000016864,ENSBTAG00000022622,ENSBTAG00000002107,ENSBTAG00000004499,ENSBTAG00000007687,ENSBTAG00000003075,ENSBTAG00000003891,ENSBTAG00000007851,ENSBTAG00000000073,ENSBTAG00000018263,ENSBTAG00000010543,ENSBTAG00000007544,ENSBTAG00000001668,ENSBTAG00000005550,ENSBTAG00000016711,ENSBTAG00000031277,ENSBTAG00000031396,ENSBTAG00000005009,ENSBTAG00000025441,ENSBTAG00000015325,ENSBTAG00000017289,ENSBTAG00000018424,ENSBTAG00000021467,ENSBTAG00000017002,ENSBTAG00000023814,ENSBTAG00000007635,ENSBTAG00000001367,ENSBTAG00000013259,ENSBTAG00000018159,ENSBTAG00000006601,ENSBTAG00000000005,ENSBTAG00000015217,ENSBTAG00000006657,ENSBTAG00000000415,ENSBTAG00000021549,ENSBTAG00000015686,ENSBTAG00000008766,ENSBTAG00000010193,ENSBTAG00000023997,ENSBTAG00000007559,ENSBTAG00000015228,ENSBTAG00000021661,ENSBTAG00000011215,ENSBTAG00000012943,ENSBTAG00000021771,ENSBTAG00000018157,ENSBTAG00000038235,ENSBTAG00000007602,ENSBTAG00000001076,ENSBTAG00000046789,ENSBTAG00000046097,ENSBTAG00000021617,ENSBTAG00000001404,ENSBTAG00000016918,ENSBTAG00000001210,ENSBTAG00000003001,ENSBTAG00000001030,ENSBTAG00000021306,ENSBTAG00000010644,ENSBTAG00000003397,ENSBTAG00000006640,ENSBTAG00000007262,ENSBTAG00000008939,ENSBTAG00000019754,ENSBTAG00000008097,ENSBTAG00000046967,ENSBTAG00000025837,ENSBTAG00000019915,ENSBTAG00000007245,ENSBTAG00000026232,ENSBTAG00000008338,ENSBTAG00000006882,ENSBTAG00000006043,ENSBTAG00000007120,ENSBTAG00000021307,ENSBTAG00000019067,ENSBTAG00000015312,ENSBTAG00000022314,ENSBTAG00000000696,ENSBTAG00000010789,ENSBTAG00000047706,ENSBTAG00000008942,ENSBTAG00000020980,ENSBTAG00000005967,ENSBTAG00000014482,ENSBTAG00000014023,ENSBTAG00000019220,ENSBTAG00000004761,ENSBTAG00000007586,ENSBTAG00000005665,ENSBTAG00000012219,ENSBTAG00000021426,ENSBTAG00000020140,ENSBTAG00000010322,ENSBTAG00000008409,ENSBTAG00000016156,ENSBTAG00000000231,ENSBTAG00000019611,ENSBTAG00000047680,ENSBTAG00000047877,ENSBTAG00000020535,ENSBTAG00000017459,ENSBTAG00000020647,ENSBTAG00000004705,ENSBTAG00000004282,ENSBTAG00000006870,ENSBTAG00000018524,ENSBTAG00000040607,ENSBTAG00000008497,ENSBTAG00000019980,ENSBTAG00000010720,ENSBTAG00000017222,ENSBTAG00000011585,ENSBTAG00000003942,ENSBTAG00000021795,ENSBTAG00000009997,ENSBTAG00000003436,ENSBTAG00000019940,ENSBTAG00000003806,ENSBTAG00000031402,ENSBTAG00000014011,ENSBTAG00000012212,ENSBTAG00000000256,ENSBTAG00000000223,ENSBTAG00000037765,ENSBTAG00000016164,ENSBTAG00000004037,ENSBTAG00000014643,ENSBTAG00000001551,ENSBTAG00000006472,ENSBTAG00000007840,ENSBTAG00000024715,ENSBTAG00000003819,ENSBTAG00000047326,ENSBTAG00000013793,ENSBTAG00000005958,ENSBTAG00000004588,ENSBTAG00000020736,ENSBTAG00000011572,ENSBTAG00000018220,ENSBTAG00000007554,ENSBTAG00000005377,ENSBTAG00000038375,ENSBTAG00000019628,ENSBTAG00000003051,ENSBTAG00000015638,ENSBTAG00000020935,ENSBTAG00000006707,ENSBTAG00000017739,ENSBTAG00000014710,ENSBTAG00000021717,ENSBTAG00000019073,ENSBTAG00000006609,ENSBTAG00000008008,ENSBTAG00000005970,ENSBTAG00000009128,ENSBTAG00000007662,ENSBTAG00000014359,ENSBTAG00000014693,ENSBTAG00000019291,ENSBTAG00000017504,ENSBTAG00000017075,ENSBTAG00000009578,ENSBTAG00000017380,ENSBTAG00000021588,ENSBTAG00000024493,ENSBTAG00000020412,ENSBTAG00000006191,ENSBTAG00000000476,ENSBTAG00000018127,ENSBTAG00000003748,ENSBTAG00000015150,ENSBTAG00000039513,ENSBTAG00000044019,ENSBTAG00000017678,ENSBTAG00000025443,ENSBTAG00000010245,ENSBTAG00000001020,ENSBTAG00000002940,ENSBTAG00000007797,ENSBTAG00000009624,ENSBTAG00000006193,ENSBTAG00000008688,ENSBTAG00000040350,ENSBTAG00000023398,ENSBTAG00000020883,ENSBTAG00000002853,ENSBTAG00000002495,ENSBTAG00000006919,ENSBTAG00000013895,ENSBTAG00000006738,ENSBTAG00000001321,ENSBTAG00000011847,ENSBTAG00000014059,ENSBTAG00000012048,ENSBTAG00000001498,ENSBTAG00000011382,ENSBTAG00000003454,ENSBTAG00000005596,ENSBTAG00000015266,ENSBTAG00000004104,ENSBTAG00000000919,ENSBTAG00000019855,ENSBTAG00000006420,ENSBTAG00000024869,ENSBTAG00000004378,ENSBTAG00000021913,ENSBTAG00000016385,ENSBTAG00000011645,ENSBTAG00000040253,ENSBTAG00000000220,ENSBTAG00000017565,ENSBTAG00000008596,ENSBTAG00000046467,ENSBTAG00000017279,ENSBTAG00000012789,ENSBTAG00000003208,ENSBTAG00000009343,ENSBTAG00000015460,ENSBTAG00000001530,ENSBTAG00000011190,ENSBTAG00000019298,ENSBTAG00000012820,ENSBTAG00000021767,ENSBTAG00000000902,ENSBTAG00000015718,ENSBTAG00000018033,ENSBTAG00000021841,ENSBTAG00000010191,ENSBTAG00000015089,ENSBTAG00000015076,ENSBTAG00000007955,ENSBTAG00000020848,ENSBTAG00000011682,ENSBTAG00000018942,ENSBTAG00000045904,ENSBTAG00000022036,ENSBTAG00000002883,ENSBTAG00000002630,ENSBTAG00000033967,ENSBTAG00000020688,ENSBTAG00000044208,ENSBTAG00000006789,ENSBTAG00000005230,ENSBTAG00000023416,ENSBTAG00000026819,ENSBTAG00000001019,ENSBTAG00000016574,ENSBTAG00000007384,ENSBTAG00000003040,ENSBTAG0000012004,ENSBTAG00000015582,ENSBTAG00000015938,ENSBTAG00000012088,ENSBTAG00000006948,ENSBTAG00000002721,ENSBTAG00000007933,ENSBTAG00000015632,ENSBTAG00000019234,ENSBTAG00000045832,ENSBTAG00000014456,ENSBTAG00000007741,ENSBTAG00000036009,ENSBTAG00000020859,ENSBTAG00000014791,ENSBTAG00000017892,ENSBTAG00000016723,ENSBTAG00000044171,ENSBTAG00000010667,ENSBTAG00000010992,ENSBTAG00000009948,ENSBTAG00000017158,ENSBTAG00000010149,ENSBTAG00000004221,ENSBTAG00000015979,ENSBTAG00000014249,ENSBTAG00000011820,ENSBTAG00000002081,ENSBTAG00000018966,ENSBTAG00000031444,ENSBTAG00000014224,ENSBTAG00000005138,ENSBTAG00000002699,ENSBTAG00000017346,ENSBTAG00000046768,ENSBTAG00000003837,ENSBTAG00000007164,ENSBTAG00000022699,ENSBTAG00000016338,ENSBTAG00000011580,ENSBTAG00000019838,ENSBTAG00000014391,ENSBTAG00000030180,ENSBTAG00000010361,ENSBTAG00000020102,ENSBTAG00000034712,ENSBTAG00000013133,ENSBTAG00000047134,ENSBTAG00000008248,ENSBTAG00000010694,ENSBTAG00000008719,ENSBTAG00000025250,ENSBTAG00000010408,ENSBTAG00000021505,ENSBTAG00000</Data></Cell>
    <Cell><Data ss:Type="Number">9.1593299999999996E-4</Data></Cell>
    <Cell><Data ss:Type="Number">0.36505323299999998</Data></Cell>
   </Row>
   <Row>
    <Cell><Data ss:Type="String">GO:0023051</Data></Cell>
    <Cell><Data ss:Type="String">regulation of signaling</Data></Cell>
    <Cell><Data ss:Type="String">biological_process</Data></Cell>
    <Cell><Data ss:Type="Number">1735</Data></Cell>
    <Cell ss:StyleID="s64"><Data ss:Type="String">ENSBTAG00000034531,ENSBTAG00000020865,ENSBTAG00000032848,ENSBTAG00000000992,ENSBTAG00000008814,ENSBTAG00000016170,ENSBTAG00000015969,ENSBTAG00000011742,ENSBTAG00000001632,ENSBTAG00000001503,ENSBTAG00000005469,ENSBTAG00000018747,ENSBTAG00000012032,ENSBTAG00000012389,ENSBTAG00000003449,ENSBTAG00000013407,ENSBTAG00000038141,ENSBTAG00000002414,ENSBTAG00000017039,ENSBTAG00000014030,ENSBTAG00000046556,ENSBTAG00000019161,ENSBTAG00000031184,ENSBTAG00000015072,ENSBTAG00000020124,ENSBTAG00000013982,ENSBTAG00000020791,ENSBTAG00000003907,ENSBTAG00000006588,ENSBTAG00000004912,ENSBTAG00000039819,ENSBTAG00000005154,ENSBTAG00000001332,ENSBTAG00000009523,ENSBTAG00000001817,ENSBTAG00000000060,ENSBTAG00000019058,ENSBTAG00000009996,ENSBTAG00000000399,ENSBTAG00000013781,ENSBTAG00000008224,ENSBTAG00000013498,ENSBTAG00000000308,ENSBTAG00000021872,ENSBTAG00000004767,ENSBTAG00000019121,ENSBTAG00000005745,ENSBTAG00000014841,ENSBTAG00000038659,ENSBTAG00000009565,ENSBTAG00000012774,ENSBTAG00000010998,ENSBTAG00000007884,ENSBTAG00000006817,ENSBTAG00000012007,ENSBTAG00000013057,ENSBTAG00000010866,ENSBTAG00000011953,ENSBTAG00000011126,ENSBTAG00000017455,ENSBTAG00000009489,ENSBTAG00000006569,ENSBTAG00000045782,ENSBTAG00000008121,ENSBTAG00000014465,ENSBTAG00000018999,ENSBTAG00000008924,ENSBTAG00000025130,ENSBTAG00000011909,ENSBTAG00000008723,ENSBTAG00000001083,ENSBTAG00000002564,ENSBTAG00000015433,ENSBTAG00000020417,ENSBTAG00000013401,ENSBTAG00000007860,ENSBTAG00000000942,ENSBTAG00000014181,ENSBTAG00000030179,ENSBTAG00000014792,ENSBTAG00000019219,ENSBTAG00000000827,ENSBTAG00000000163,ENSBTAG00000034848,ENSBTAG00000039160,ENSBTAG00000007953,ENSBTAG00000012790,ENSBTAG00000003994,ENSBTAG00000011578,ENSBTAG00000037640,ENSBTAG00000018225,ENSBTAG00000005503,ENSBTAG00000010612,ENSBTAG00000021333,ENSBTAG00000021823,ENSBTAG00000008378,ENSBTAG00000001444,ENSBTAG00000008868,ENSBTAG00000019719,ENSBTAG00000006631,ENSBTAG00000019963,ENSBTAG00000021904,ENSBTAG00000007159,ENSBTAG00000011706,ENSBTAG00000022039,ENSBTAG00000014645,ENSBTAG00000011602,ENSBTAG00000005141,ENSBTAG00000007814,ENSBTAG00000013988,ENSBTAG00000031507,ENSBTAG00000004280,ENSBTAG00000045554,ENSBTAG00000010976,ENSBTAG00000003986,ENSBTAG00000016169,ENSBTAG00000023172,ENSBTAG00000038990,ENSBTAG00000009106,ENSBTAG00000011539,ENSBTAG00000007047,ENSBTAG00000000113,ENSBTAG00000002977,ENSBTAG00000014064,ENSBTAG00000012674,ENSBTAG00000002855,ENSBTAG00000007275,ENSBTAG00000007842,ENSBTAG00000015879,ENSBTAG00000004508,ENSBTAG00000013451,ENSBTAG00000014299,ENSBTAG00000010279,ENSBTAG00000006853,ENSBTAG00000013880,ENSBTAG00000020422,ENSBTAG00000004135,ENSBTAG00000017664,ENSBTAG00000010394,ENSBTAG00000021068,ENSBTAG00000019592,ENSBTAG00000017422,ENSBTAG00000019665,ENSBTAG00000013645,ENSBTAG00000008441,ENSBTAG00000006692,ENSBTAG00000009691,ENSBTAG00000016441,ENSBTAG00000012349,ENSBTAG00000010919,ENSBTAG00000010639,ENSBTAG00000007952,ENSBTAG00000026004,ENSBTAG00000011100,ENSBTAG00000033248,ENSBTAG00000011761,ENSBTAG00000007148,ENSBTAG00000018239,ENSBTAG00000021343,ENSBTAG00000018422,ENSBTAG00000008948,ENSBTAG00000026915,ENSBTAG00000027375,ENSBTAG00000007900,ENSBTAG00000009696,ENSBTAG00000014182,ENSBTAG00000005443,ENSBTAG00000003257,ENSBTAG00000038264,ENSBTAG00000016344,ENSBTAG00000016512,ENSBTAG00000011397,ENSBTAG00000019006,ENSBTAG00000020485,ENSBTAG00000010420,ENSBTAG00000003326,ENSBTAG00000017850,ENSBTAG00000010152,ENSBTAG00000020617,ENSBTAG00000020199,ENSBTAG00000003607,ENSBTAG00000009292,ENSBTAG00000018093,ENSBTAG00000023920,ENSBTAG00000037429,ENSBTAG00000009139,ENSBTAG00000011103,ENSBTAG00000014691,ENSBTAG00000020957,ENSBTAG00000035735,ENSBTAG00000017679,ENSBTAG00000019866,ENSBTAG00000039441,ENSBTAG00000001221,ENSBTAG00000019716,ENSBTAG00000001069,ENSBTAG00000019080,ENSBTAG00000000563,ENSBTAG00000013860,ENSBTAG00000008301,ENSBTAG00000000616,ENSBTAG00000012441,ENSBTAG00000023832,ENSBTAG00000010229,ENSBTAG00000021071,ENSBTAG00000016413,ENSBTAG00000001499,ENSBTAG00000005871,ENSBTAG00000007766,ENSBTAG00000021209,ENSBTAG00000002023,ENSBTAG00000021537,ENSBTAG00000031231,ENSBTAG00000015775,ENSBTAG00000021912,ENSBTAG00000012393,ENSBTAG00000005413,ENSBTAG00000001061,ENSBTAG00000003212,ENSBTAG00000007417,ENSBTAG00000021568,ENSBTAG00000000738,ENSBTAG00000008507,ENSBTAG00000014315,ENSBTAG00000019853,ENSBTAG00000046744,ENSBTAG00000000630,ENSBTAG00000021886,ENSBTAG00000007123,ENSBTAG00000035907,ENSBTAG00000003876,ENSBTAG00000009507,ENSBTAG00000000783,ENSBTAG00000018989,ENSBTAG00000009393,ENSBTAG00000010047,ENSBTAG00000012817,ENSBTAG00000016071,ENSBTAG00000002804,ENSBTAG00000009960,ENSBTAG00000000855,ENSBTAG00000000013,ENSBTAG00000011416,ENSBTAG00000013843,ENSBTAG00000047600,ENSBTAG00000003966,ENSBTAG00000000957,ENSBTAG00000010737,ENSBTAG00000002487,ENSBTAG00000009676,ENSBTAG00000022169,ENSBTAG00000017537,ENSBTAG00000015009,ENSBTAG00000013449,ENSBTAG00000001282,ENSBTAG00000014541,ENSBTAG00000013256,ENSBTAG00000009844,ENSBTAG00000016072,ENSBTAG00000022147,ENSBTAG00000046671,ENSBTAG00000014091,ENSBTAG00000020547,ENSBTAG00000021700,ENSBTAG00000011298,ENSBTAG00000020872,ENSBTAG00000011224,ENSBTAG00000019967,ENSBTAG00000017861,ENSBTAG00000004505,ENSBTAG00000024957,ENSBTAG00000006715,ENSBTAG00000009279,ENSBTAG00000019771,ENSBTAG00000003166,ENSBTAG00000013284,ENSBTAG00000013143,ENSBTAG00000044181,ENSBTAG00000005769,ENSBTAG00000012739,ENSBTAG00000018201,ENSBTAG00000045845,ENSBTAG00000002606,ENSBTAG00000020035,ENSBTAG00000014725,ENSBTAG00000006663,ENSBTAG00000017855,ENSBTAG00000014517,ENSBTAG00000014945,ENSBTAG00000017804,ENSBTAG00000000283,ENSBTAG00000007540,ENSBTAG00000002132,ENSBTAG00000020087,ENSBTAG00000010874,ENSBTAG00000006121,ENSBTAG00000024688,ENSBTAG00000017729,ENSBTAG00000015271,ENSBTAG00000003329,ENSBTAG00000004822,ENSBTAG00000039435,ENSBTAG00000003635,ENSBTAG00000021190,ENSBTAG00000008839,ENSBTAG00000032567,ENSBTAG00000001771,ENSBTAG00000033352,ENSBTAG00000015126,ENSBTAG00000020277,ENSBTAG00000017007,ENSBTAG00000003111,ENSBTAG00000018777,ENSBTAG00000008076,ENSBTAG00000009368,ENSBTAG00000000964,ENSBTAG00000012020,ENSBTAG00000003443,ENSBTAG00000015982,ENSBTAG00000008040,ENSBTAG00000002309,ENSBTAG00000005670,ENSBTAG00000011683,ENSBTAG00000010223,ENSBTAG00000005043,ENSBTAG00000011734,ENSBTAG00000015973,ENSBTAG00000007424,ENSBTAG00000019339,ENSBTAG00000016577,ENSBTAG00000012541,ENSBTAG00000011748,ENSBTAG00000001675,ENSBTAG00000010635,ENSBTAG00000008027,ENSBTAG00000046155,ENSBTAG00000006139,ENSBTAG00000012321,ENSBTAG00000007118,ENSBTAG00000016618,ENSBTAG00000002391,ENSBTAG00000016591,ENSBTAG00000010371,ENSBTAG00000013287,ENSBTAG00000010696,ENSBTAG00000013859,ENSBTAG00000007490,ENSBTAG00000004275,ENSBTAG00000003807,ENSBTAG00000000312,ENSBTAG00000016420,ENSBTAG00000006939,ENSBTAG00000007599,ENSBTAG00000046669,ENSBTAG00000013732,ENSBTAG00000000056,ENSBTAG00000007708,ENSBTAG00000020676,ENSBTAG00000020756,ENSBTAG00000009510,ENSBTAG00000020726,ENSBTAG00000040067,ENSBTAG00000046979,ENSBTAG00000007084,ENSBTAG00000032962,ENSBTAG00000016988,ENSBTAG00000005762,ENSBTAG00000020000,ENSBTAG00000018245,ENSBTAG00000001537,ENSBTAG00000015413,ENSBTAG00000013347,ENSBTAG00000010989,ENSBTAG00000005474,ENSBTAG00000010664,ENSBTAG00000015376,ENSBTAG00000010812,ENSBTAG00000002923,ENSBTAG00000011598,ENSBTAG00000005633,ENSBTAG00000010402,ENSBTAG00000016260,ENSBTAG00000021048,ENSBTAG00000012710,ENSBTAG00000015154,ENSBTAG00000010271,ENSBTAG00000000815,ENSBTAG00000011754,ENSBTAG00000008232,ENSBTAG00000010852,ENSBTAG00000015628,ENSBTAG00000046037,ENSBTAG00000009819,ENSBTAG00000047195,ENSBTAG00000012066,ENSBTAG00000000764,ENSBTAG00000021145,ENSBTAG00000019707,ENSBTAG00000002475,ENSBTAG00000008525,ENSBTAG00000012777,ENSBTAG00000005832,ENSBTAG00000022520,ENSBTAG00000001835,ENSBTAG00000012019,ENSBTAG00000021837,ENSBTAG00000000878,ENSBTAG00000010693,ENSBTAG00000007981,ENSBTAG00000007356,ENSBTAG00000033174,ENSBTAG00000023207,ENSBTAG00000002534,ENSBTAG00000020518,ENSBTAG00000002738,ENSBTAG00000019692,ENSBTAG00000014395,ENSBTAG00000008250,ENSBTAG00000046493,ENSBTAG00000011529,ENSBTAG00000002578,ENSBTAG00000008014,ENSBTAG00000010865,ENSBTAG00000016101,ENSBTAG00000007927,ENSBTAG00000005850,ENSBTAG00000013238,ENSBTAG00000015724,ENSBTAG00000002098,ENSBTAG00000017976,ENSBTAG00000003060,ENSBTAG00000020342,ENSBTAG00000015044,ENSBTAG00000010792,ENSBTAG00000022255,ENSBTAG00000012293,ENSBTAG00000039772,ENSBTAG00000004429,ENSBTAG00000047413,ENSBTAG00000010444,ENSBTAG00000003298,ENSBTAG00000031544,ENSBTAG00000008505,ENSBTAG00000005492,ENSBTAG00000020601,ENSBTAG00000040507,ENSBTAG00000015609,ENSBTAG00000019983,ENSBTAG00000006505,ENSBTAG00000001305,ENSBTAG00000017733,ENSBTAG00000002809,ENSBTAG00000010407,ENSBTAG00000017681,ENSBTAG00000018566,ENSBTAG00000006638,ENSBTAG00000021843,ENSBTAG00000007841,ENSBTAG00000001918,ENSBTAG00000026283,ENSBTAG00000012109,ENSBTAG00000031388,ENSBTAG00000000684,ENSBTAG00000008625,ENSBTAG00000012720,ENSBTAG00000000785,ENSBTAG00000046223,ENSBTAG00000018954,ENSBTAG00000015834,ENSBTAG00000015532,ENSBTAG00000008571,ENSBTAG00000005812,ENSBTAG00000014884,ENSBTAG00000014827,ENSBTAG00000022671,ENSBTAG00000001050,ENSBTAG00000047085,ENSBTAG00000003369,ENSBTAG00000009101,ENSBTAG00000001500,ENSBTAG00000018003,ENSBTAG00000006084,ENSBTAG00000000238,ENSBTAG00000007833,ENSBTAG00000008682,ENSBTAG00000020704,ENSBTAG00000015013,ENSBTAG00000020650,ENSBTAG00000004736,ENSBTAG00000016575,ENSBTAG00000004188,ENSBTAG00000018852,ENSBTAG00000015107,ENSBTAG00000009123,ENSBTAG00000046119,ENSBTAG00000006844,ENSBTAG00000005018,ENSBTAG00000011247,ENSBTAG00000005140,ENSBTAG00000018255,ENSBTAG00000005429,ENSBTAG00000024772,ENSBTAG00000010563,ENSBTAG00000014237,ENSBTAG00000000092,ENSBTAG00000000816,ENSBTAG00000006360,ENSBTAG00000008424,ENSBTAG00000005650,ENSBTAG00000014119,ENSBTAG00000022161,ENSBTAG00000016187,ENSBTAG00000011937,ENSBTAG00000021570,ENSBTAG00000006291,ENSBTAG00000006366,ENSBTAG00000017622,ENSBTAG00000014145,ENSBTAG00000014698,ENSBTAG00000002411,ENSBTAG00000018352,ENSBTAG00000017450,ENSBTAG00000031532,ENSBTAG00000008733,ENSBTAG00000032132,ENSBTAG00000009199,ENSBTAG00000010373,ENSBTAG00000013454,ENSBTAG00000005077,ENSBTAG00000047698,ENSBTAG00000005854,ENSBTAG00000018819,ENSBTAG00000008300,ENSBTAG00000019343,ENSBTAG00000019627,ENSBTAG00000021424,ENSBTAG00000011234,ENSBTAG00000006014,ENSBTAG00000002749,ENSBTAG00000000735,ENSBTAG00000005120,ENSBTAG00000018711,ENSBTAG00000019302,ENSBTAG00000012191,ENSBTAG00000001700,ENSBTAG00000000494,ENSBTAG00000001463,ENSBTAG00000009679,ENSBTAG00000010915,ENSBTAG00000020837,ENSBTAG00000007375,ENSBTAG00000020782,ENSBTAG00000010731,ENSBTAG00000034891,ENSBTAG00000005318,ENSBTAG00000012361,ENSBTAG00000045812,ENSBTAG00000017592,ENSBTAG00000001067,ENSBTAG00000013412,ENSBTAG00000003199,ENSBTAG00000020975,ENSBTAG00000010888,ENSBTAG00000008832,ENSBTAG00000019181,ENSBTAG00000012558,ENSBTAG00000022120,ENSBTAG00000034326,ENSBTAG00000002211,ENSBTAG00000011823,ENSBTAG00000016703,ENSBTAG00000009498,ENSBTAG00000004154,ENSBTAG00000005169,ENSBTAG00000012116,ENSBTAG00000015571,ENSBTAG00000004804,ENSBTAG00000011639,ENSBTAG00000032288,ENSBTAG00000020350,ENSBTAG00000022886,ENSBTAG00000046024,ENSBTAG00000008421,ENSBTAG00000031631,ENSBTAG00000014828,ENSBTAG00000021466,ENSBTAG00000019828,ENSBTAG00000004287,ENSBTAG00000047975,ENSBTAG00000008410,ENSBTAG00000024791,ENSBTAG00000006860,ENSBTAG00000006633,ENSBTAG00000047412,ENSBTAG00000006027,ENSBTAG00000033983,ENSBTAG00000008887,ENSBTAG00000015101,ENSBTAG00000038064,ENSBTAG00000017839,ENSBTAG00000000640,ENSBTAG00000000833,ENSBTAG00000008389,ENSBTAG00000011383,ENSBTAG00000011931,ENSBTAG00000002640,ENSBTAG00000014460,ENSBTAG00000034436,ENSBTAG00000011851,ENSBTAG00000002144,ENSBTAG00000009942,ENSBTAG00000004741,ENSBTAG00000009500,ENSBTAG00000036260,ENSBTAG00000020311,ENSBTAG00000014409,ENSBTAG00000014172,ENSBTAG00000012671,ENSBTAG00000015419,ENSBTAG00000014178,ENSBTAG00000002392,ENSBTAG00000038224,ENSBTAG00000020455,ENSBTAG00000015860,ENSBTAG00000004150,ENSBTAG00000001725,ENSBTAG00000011684,ENSBTAG00000003741,ENSBTAG00000012141,ENSBTAG00000033313,ENSBTAG00000031891,ENSBTAG00000005979,ENSBTAG00000003712,ENSBTAG00000017825,ENSBTAG00000017105,ENSBTAG00000018761,ENSBTAG00000000146,ENSBTAG00000021997,ENSBTAG00000005620,ENSBTAG00000008797,ENSBTAG00000008129,ENSBTAG00000006240,ENSBTAG00000017636,ENSBTAG00000012647,ENSBTAG00000011082,ENSBTAG00000004777,ENSBTAG00000008952,ENSBTAG00000009315,ENSBTAG00000015996,ENSBTAG00000019851,ENSBTAG00000018603,ENSBTAG00000005367,ENSBTAG00000038606,ENSBTAG00000047551,ENSBTAG00000007725,ENSBTAG00000001037,ENSBTAG00000048237,ENSBTAG00000004211,ENSBTAG00000017401,ENSBTAG00000001815,ENSBTAG00000000286,ENSBTAG00000021874,ENSBTAG00000032424,ENSBTAG00000027173,ENSBTAG00000018069,ENSBTAG00000007517,ENSBTAG00000015307,ENSBTAG00000001805,ENSBTAG00000004789,ENSBTAG00000011829,ENSBTAG00000007104,ENSBTAG00000038154,ENSBTAG00000008433,ENSBTAG00000016564,ENSBTAG00000037883,ENSBTAG00000001505,ENSBTAG00000003889,ENSBTAG00000005933,ENSBTAG00000008717,ENSBTAG00000015274,ENSBTAG00000001292,ENSBTAG00000018965,ENSBTAG00000018103,ENSBTAG00000012511,ENSBTAG00000009806,ENSBTAG00000019805,ENSBTAG00000032518,ENSBTAG00000020758,ENSBTAG00000003658,ENSBTAG00000013271,ENSBTAG00000031145,ENSBTAG00000014202,ENSBTAG00000006560,ENSBTAG00000001774,ENSBTAG00000001273,ENSBTAG00000002280,ENSBTAG00000019986,ENSBTAG00000002483,ENSBTAG00000016442,ENSBTAG00000016152,ENSBTAG00000046807,ENSBTAG00000012682,ENSBTAG00000044071,ENSBTAG00000020766,ENSBTAG00000046815,ENSBTAG00000008779,ENSBTAG00000021358,ENSBTAG00000020294,ENSBTAG00000016906,ENSBTAG00000010312,ENSBTAG00000007509,ENSBTAG00000001462,ENSBTAG00000020202,ENSBTAG00000039324,ENSBTAG00000006599,ENSBTAG00000001609,ENSBTAG00000004836,ENSBTAG00000002929,ENSBTAG00000045806,ENSBTAG00000019443,ENSBTAG00000020305,ENSBTAG00000014218,ENSBTAG00000013741,ENSBTAG00000012499,ENSBTAG00000007062,ENSBTAG00000008600,ENSBTAG00000005748,ENSBTAG00000006256,ENSBTAG00000025129,ENSBTAG00000018438,ENSBTAG00000006526,ENSBTAG00000005076,ENSBTAG00000005763,ENSBTAG00000005314,ENSBTAG00000018248,ENSBTAG00000001341,ENSBTAG00000012450,ENSBTAG00000015875,ENSBTAG00000010647,ENSBTAG00000046580,ENSBTAG00000017860,ENSBTAG00000005574,ENSBTAG00000009988,ENSBTAG00000010785,ENSBTAG00000015710,ENSBTAG00000007492,ENSBTAG00000004472,ENSBTAG00000019044,ENSBTAG00000046110,ENSBTAG00000001136,ENSBTAG00000016005,ENSBTAG00000016683,ENSBTAG00000006720,ENSBTAG00000011237,ENSBTAG00000007379,ENSBTAG00000008302,ENSBTAG00000012235,ENSBTAG00000020148,ENSBTAG00000047654,ENSBTAG00000011642,ENSBTAG00000021499,ENSBTAG00000002357,ENSBTAG00000026275,ENSBTAG00000000184,ENSBTAG00000016878,ENSBTAG00000016097,ENSBTAG00000016915,ENSBTAG00000046302,ENSBTAG00000005280,ENSBTAG00000011784,ENSBTAG00000008173,ENSBTAG00000021971,ENSBTAG00000003650,ENSBTAG00000006616,ENSBTAG00000009302,ENSBTAG00000021223,ENSBTAG00000005572,ENSBTAG00000008223,ENSBTAG00000004427,ENSBTAG00000001950,ENSBTAG00000046598,ENSBTAG00000033153,ENSBTAG00000011322,ENSBTAG00000010820,ENSBTAG00000014270,ENSBTAG00000017753,ENSBTAG00000020270,ENSBTAG00000005700,ENSBTAG00000000160,ENSBTAG00000013463,ENSBTAG00000002080,ENSBTAG00000012409,ENSBTAG00000047107,ENSBTAG00000047747,ENSBTAG00000015541,ENSBTAG00000019336,ENSBTAG00000005761,ENSBTAG00000015584,ENSBTAG00000003201,ENSBTAG00000010868,ENSBTAG00000019929,ENSBTAG00000020921,ENSBTAG00000008544,ENSBTAG00000004129,ENSBTAG00000019989,ENSBTAG00000001009,ENSBTAG00000043972,ENSBTAG00000016806,ENSBTAG00000009438,ENSBTAG00000006868,ENSBTAG00000009512,ENSBTAG00000007334,ENSBTAG00000020221,ENSBTAG00000002863,ENSBTAG00000017370,ENSBTAG00000006175,ENSBTAG00000003044,ENSBTAG00000015366,ENSBTAG00000012328,ENSBTAG00000000411,ENSBTAG00000017285,ENSBTAG00000005892,ENSBTAG00000016739,ENSBTAG00000000395,ENSBTAG00000008228,ENSBTAG00000033890,ENSBTAG00000018799,ENSBTAG00000018474,ENSBTAG00000010529,ENSBTAG00000046935,ENSBTAG00000003895,ENSBTAG00000025140,ENSBTAG00000005108,ENSBTAG00000014751,ENSBTAG00000003936,ENSBTAG00000010977,ENSBTAG00000014554,ENSBTAG00000021462,ENSBTAG00000007191,ENSBTAG00000011723,ENSBTAG00000016399,ENSBTAG00000019421,ENSBTAG00000011024,ENSBTAG00000013227,ENSBTAG00000013802,ENSBTAG00000016761,ENSBTAG00000021275,ENSBTAG00000047582,ENSBTAG00000027916,ENSBTAG00000016462,ENSBTAG00000021064,ENSBTAG00000031861,ENSBTAG00000010457,ENSBTAG00000011643,ENSBTAG00000016085,ENSBTAG00000027841,ENSBTAG00000014406,ENSBTAG00000006068,ENSBTAG00000018105,ENSBTAG00000026754,ENSBTAG00000003012,ENSBTAG00000006221,ENSBTAG00000005197,ENSBTAG00000011626,ENSBTAG00000040569,ENSBTAG00000004988,ENSBTAG00000040361,ENSBTAG00000015326,ENSBTAG00000047202,ENSBTAG00000001014,ENSBTAG00000001506,ENSBTAG00000004041,ENSBTAG00000001242,ENSBTAG00000031575,ENSBTAG00000020783,ENSBTAG00000020309,ENSBTAG00000032515,ENSBTAG00000016944,ENSBTAG00000004100,ENSBTAG00000020244,ENSBTAG00000021766,ENSBTAG00000010532,ENSBTAG00000002315,ENSBTAG00000011479,ENSBTAG00000023947,ENSBTAG00000015311,ENSBTAG00000015805,ENSBTAG00000013534,ENSBTAG00000017204,ENSBTAG00000030162,ENSBTAG00000038222,ENSBTAG00000006686,ENSBTAG00000013029,ENSBTAG00000014611,ENSBTAG00000004305,ENSBTAG00000000782,ENSBTAG00000047567,ENSBTAG00000006489,ENSBTAG00000013943,ENSBTAG00000020252,ENSBTAG00000021798,ENSBTAG00000009991,ENSBTAG00000007177,ENSBTAG00000004940,ENSBTAG00000001749,ENSBTAG00000003642,ENSBTAG00000003954,ENSBTAG00000010349,ENSBTAG00000031524,ENSBTAG00000017266,ENSBTAG00000018423,ENSBTAG00000020936,ENSBTAG00000006162,ENSBTAG00000006071,ENSBTAG00000011634,ENSBTAG00000007996,ENSBTAG00000004432,ENSBTAG00000048063,ENSBTAG00000004208,ENSBTAG00000001141,ENSBTAG00000039916,ENSBTAG00000032808,ENSBTAG00000047613,ENSBTAG00000007758,ENSBTAG00000000437,ENSBTAG00000003519,ENSBTAG00000047225,ENSBTAG00000004612,ENSBTAG00000000818,ENSBTAG00000017574,ENSBTAG00000006589,ENSBTAG00000015604,ENSBTAG00000011990,ENSBTAG00000032152,ENSBTAG00000014788,ENSBTAG00000013107,ENSBTAG00000003409,ENSBTAG00000012355,ENSBTAG00000034402,ENSBTAG00000001567,ENSBTAG00000021351,ENSBTAG00000018408,ENSBTAG00000021003,ENSBTAG00000014124,ENSBTAG00000017718,ENSBTAG00000003564,ENSBTAG00000003439,ENSBTAG00000005838,ENSBTAG00000016625,ENSBTAG00000007519,ENSBTAG00000016528,ENSBTAG00000013245,ENSBTAG00000013066,ENSBTAG00000015599,ENSBTAG00000004052,ENSBTAG00000021334,ENSBTAG00000007498,ENSBTAG00000020173,ENSBTAG00000006899,ENSBTAG00000007336,ENSBTAG00000012784,ENSBTAG00000015910,ENSBTAG00000021183,ENSBTAG00000040439,ENSBTAG00000020410,ENSBTAG00000003308,ENSBTAG00000035587,ENSBTAG00000013721,ENSBTAG00000007101,ENSBTAG00000015268,ENSBTAG00000046922,ENSBTAG00000013863,ENSBTAG00000004514,ENSBTAG00000011338,ENSBTAG00000046604,ENSBTAG00000017697,ENSBTAG00000016573,ENSBTAG00000003935,ENSBTAG00000019354,ENSBTAG00000000753,ENSBTAG00000019634,ENSBTAG00000019076,ENSBTAG00000015368,ENSBTAG00000021105,ENSBTAG00000031476,ENSBTAG00000007501,ENSBTAG00000013869,ENSBTAG00000008611,ENSBTAG00000003624,ENSBTAG00000015385,ENSBTAG00000010531,ENSBTAG00000013236,ENSBTAG00000023843,ENSBTAG00000005622,ENSBTAG00000046986,ENSBTAG00000007319,ENSBTAG00000007395,ENSBTAG00000011969,ENSBTAG00000013277,ENSBTAG00000016769,ENSBTAG00000003184,ENSBTAG00000012698,ENSBTAG00000021521,ENSBTAG00000013700,ENSBTAG00000019872,ENSBTAG00000000819,ENSBTAG00000010948,ENSBTAG00000000939,ENSBTAG00000006683,ENSBTAG00000004495,ENSBTAG00000033708,ENSBTAG00000015205,ENSBTAG00000006697,ENSBTAG00000012368,ENSBTAG00000047982,ENSBTAG00000004114,ENSBTAG00000022799,ENSBTAG00000000653,ENSBTAG00000008323,ENSBTAG00000013958,ENSBTAG00000001139,ENSBTAG00000015007,ENSBTAG00000012295,ENSBTAG00000001586,ENSBTAG00000009065,ENSBTAG00000010303,ENSBTAG00000000128,ENSBTAG00000015543,ENSBTAG00000015535,ENSBTAG00000015046,ENSBTAG00000027932,ENSBTAG00000011350,ENSBTAG00000005448,ENSBTAG00000037383,ENSBTAG00000021769,ENSBTAG00000015133,ENSBTAG00000002493,ENSBTAG00000010671,ENSBTAG00000015537,ENSBTAG00000014189,ENSBTAG00000003255,ENSBTAG00000020079,ENSBTAG00000018588,ENSBTAG00000008585,ENSBTAG00000017798,ENSBTAG00000008126,ENSBTAG00000021697,ENSBTAG00000004216,ENSBTAG00000018274,ENSBTAG00000015377,ENSBTAG00000003018,ENSBTAG00000003525,ENSBTAG00000011332,ENSBTAG00000016045,ENSBTAG00000001826,ENSBTAG00000004554,ENSBTAG00000015114,ENSBTAG00000003548,ENSBTAG00000016198,ENSBTAG00000001034,ENSBTAG00000017280,ENSBTAG00000020614,ENSBTAG00000021506,ENSBTAG00000008319,ENSBTAG00000000970,ENSBTAG00000003914,ENSBTAG00000019155,ENSBTAG00000007357,ENSBTAG00000004877,ENSBTAG00000005793,ENSBTAG00000024144,ENSBTAG00000008151,ENSBTAG00000017751,ENSBTAG00000007019,ENSBTAG00000019086,ENSBTAG00000011721,ENSBTAG00000017431,ENSBTAG00000022819,ENSBTAG00000000641,ENSBTAG00000019964,ENSBTAG00000010856,ENSBTAG00000038149,ENSBTAG00000012505,ENSBTAG00000009493,ENSBTAG00000007923,ENSBTAG00000018454,ENSBTAG00000019545,ENSBTAG00000002625,ENSBTAG00000003237,ENSBTAG00000007352,ENSBTAG00000006276,ENSBTAG00000010658,ENSBTAG00000020923,ENSBTAG00000012973,ENSBTAG00000014911,ENSBTAG00000021087,ENSBTAG00000015457,ENSBTAG00000008535,ENSBTAG00000013884,ENSBTAG00000018114,ENSBTAG00000012543,ENSBTAG00000008714,ENSBTAG00000018912,ENSBTAG00000021574,ENSBTAG00000027625,ENSBTAG00000021141,ENSBTAG00000002727,ENSBTAG00000004895,ENSBTAG00000000428,ENSBTAG00000011628,ENSBTAG00000006045,ENSBTAG00000046644,ENSBTAG00000000317,ENSBTAG00000020665,ENSBTAG00000003952,ENSBTAG00000006998,ENSBTAG00000015347,ENSBTAG00000019966,ENSBTAG00000002878,ENSBTAG00000025644,ENSBTAG00000013125,ENSBTAG00000009851,ENSBTAG00000014291,ENSBTAG00000021131,ENSBTAG00000020889,ENSBTAG00000019498,ENSBTAG00000021097,ENSBTAG00000017103,ENSBTAG00000021420,ENSBTAG00000008429,ENSBTAG00000021328,ENSBTAG00000017618,ENSBTAG00000031725,ENSBTAG00000006894,ENSBTAG00000011461,ENSBTAG00000011699,ENSBTAG00000021756,ENSBTAG00000000436,ENSBTAG00000012475,ENSBTAG00000005453,ENSBTAG00000002431,ENSBTAG00000010161,ENSBTAG00000021827,ENSBTAG00000013166,ENSBTAG00000021308,ENSBTAG00000014798,ENSBTAG00000013155,ENSBTAG00000007569,ENSBTAG00000001241,ENSBTAG00000018645,ENSBTAG00000010091,ENSBTAG00000014227,ENSBTAG00000009478,ENSBTAG00000020426,ENSBTAG00000009568,ENSBTAG00000009938,ENSBTAG00000032613,ENSBTAG00000017397,ENSBTAG00000019072,ENSBTAG00000039784,ENSBTAG00000037735,ENSBTAG00000017812,ENSBTAG00000018300,ENSBTAG00000016328,ENSBTAG00000027312,ENSBTAG00000018381,ENSBTAG00000008938,ENSBTAG00000012931,ENSBTAG00000021519,ENSBTAG00000021675,ENSBTAG00000046629,ENSBTAG00000023867,ENSBTAG00000020406,ENSBTAG00000020850,ENSBTAG00000015779,ENSBTAG00000032591,ENSBTAG00000009426,ENSBTAG00000003455,ENSBTAG00000003510,ENSBTAG00000005741,ENSBTAG00000002628,ENSBTAG00000016835,ENSBTAG00000046399,ENSBTAG00000013103,ENSBTAG00000003336,ENSBTAG00000002500,ENSBTAG00000040419,ENSBTAG00000018994,ENSBTAG00000012889,ENSBTAG00000040605,ENSBTAG00000015591,ENSBTAG00000003430,ENSBTAG00000025462,ENSBTAG00000034373,ENSBTAG00000003842,ENSBTAG00000013824,ENSBTAG00000016096,ENSBTAG00000001398,ENSBTAG00000004475,ENSBTAG00000002303,ENSBTAG00000006268,ENSBTAG00000045738,ENSBTAG00000023002,ENSBTAG00000019028,ENSBTAG00000031171,ENSBTAG00000021761,ENSBTAG00000002095,ENSBTAG00000007156,ENSBTAG00000013790,ENSBTAG00000012550,ENSBTAG00000039652,ENSBTAG00000007909,ENSBTAG00000005724,ENSBTAG00000014825,ENSBTAG00000012976,ENSBTAG00000032527,ENSBTAG00000018655,ENSBTAG00000040028,ENSBTAG00000039827,ENSBTAG00000021527,ENSBTAG00000002907,ENSBTAG00000017151,ENSBTAG00000020283,ENSBTAG00000020034,ENSBTAG00000008690,ENSBTAG00000030705,ENSBTAG00000007802,ENSBTAG00000008269,ENSBTAG00000007476,ENSBTAG00000005049,ENSBTAG00000004907,ENSBTAG00000012567,ENSBTAG00000014752,ENSBTAG00000004511,ENSBTAG00000006507,ENSBTAG00000012519,ENSBTAG00000005903,ENSBTAG00000001941,ENSBTAG00000010254,ENSBTAG00000027937,ENSBTAG00000016799,ENSBTAG00000000139,ENSBTAG00000004911,ENSBTAG00000019793,ENSBTAG00000044044,ENSBTAG00000018996,ENSBTAG00000020312,ENSBTAG00000013084,ENSBTAG00000004017,ENSBTAG00000034435,ENSBTAG00000020490,ENSBTAG00000005815,ENSBTAG00000018223,ENSBTAG00000017541,ENSBTAG00000009070,ENSBTAG00000021556,ENSBTAG00000002435,ENSBTAG00000012599,ENSBTAG00000016221,ENSBTAG00000015600,ENSBTAG00000005111,ENSBTAG00000000546,ENSBTAG00000000799,ENSBTAG00000001333,ENSBTAG00000019617,ENSBTAG00000011149,ENSBTAG00000004709,ENSBTAG00000015618,ENSBTAG00000020755,ENSBTAG00000019470,ENSBTAG00000010069,ENSBTAG00000047217,ENSBTAG00000043994,ENSBTAG00000011808,ENSBTAG00000000218,ENSBTAG00000005012,ENSBTAG00000010013,ENSBTAG00000023731,ENSBTAG00000006572,ENSBTAG00000020671,ENSBTAG00000014992,ENSBTAG00000045902,ENSBTAG00000040418,ENSBTAG00000031724,ENSBTAG00000044202,ENSBTAG00000013065,ENSBTAG00000002919,ENSBTAG00000013555,ENSBTAG00000012615,ENSBTAG00000020286,ENSBTAG00000013244,ENSBTAG00000012117,ENSBTAG00000047719,ENSBTAG00000044105,ENSBTAG00000016728,ENSBTAG00000010351,ENSBTAG00000020378,ENSBTAG00000005356,ENSBTAG00000046470,ENSBTAG00000027080,ENSBTAG00000046339,ENSBTAG00000004755,ENSBTAG00000021504,ENSBTAG00000001096,ENSBTAG00000000570,ENSBTAG00000017155,ENSBTAG00000016738,ENSBTAG00000017746,ENSBTAG00000040296,ENSBTAG00000012771,ENSBTAG00000004587,ENSBTAG00000012724,ENSBTAG00000019094,ENSBTAG00000021168,ENSBTAG00000003276,ENSBTAG00000004279,ENSBTAG00000019456,ENSBTAG00000011819,ENSBTAG00000018571,ENSBTAG00000011446,ENSBTAG00000012343,ENSBTAG00000023179,ENSBTAG00000009663,ENSBTAG00000014429,ENSBTAG00000015538,ENSBTAG00000014583,ENSBTAG00000013873,ENSBTAG00000019648,ENSBTAG00000005078,ENSBTAG00000010875,ENSBTAG00000024918,ENSBTAG00000008136,ENSBTAG00000016412,ENSBTAG00000014492,ENSBTAG00000010992,ENSBTAG00000010667,ENSBTAG00000010149,ENSBTAG00000017158,ENSBTAG00000009948,ENSBTAG00000017892,ENSBTAG00000044171,ENSBTAG00000016723,ENSBTAG00000020859,ENSBTAG00000036009,ENSBTAG00000014791,ENSBTAG00000007741,ENSBTAG00000019234,ENSBTAG00000015632,ENSBTAG00000007933,ENSBTAG00000014456,ENSBTAG00000045832,ENSBTAG00000015582,ENSBTAG00000012004,ENSBTAG00000003040,ENSBTAG00000007384,ENSBTAG00000002721,ENSBTAG00000006948,ENSBTAG00000012088,ENSBTAG00000015938,ENSBTAG00000026819,ENSBTAG00000001019,ENSBTAG00000023416,ENSBTAG00000005230,ENSBTAG00000006789,ENSBTAG00000044208,ENSBTAG00000016574,ENSBTAG00000020688,ENSBTAG00000033967,ENSBTAG00000002630,ENSBTAG00000002883,ENSBTAG00000008719,ENSBTAG00000010694,ENSBTAG00000023445,ENSBTAG00000010408,ENSBTAG00000025250,ENSBTAG00000020102,ENSBTAG00000008248,ENSBTAG00000047134,ENSBTAG00000013133,ENSBTAG00000014391,ENSBTAG00000010361,ENSBTAG00000030180,ENSBTAG00000022699,ENSBTAG00000007164,ENSBTAG00000046768,ENSBTAG00000003837,ENSBTAG00000019838,ENSBTAG00000011580,ENSBTAG00000016338,ENSBTAG00000002699,ENSBTAG00000017346,ENSBTAG00000014224,ENSBTAG00000031444,ENSBTAG00000005138,ENSBTAG00000015979,ENSBTAG00000004221,ENSBTAG00000018966,ENSBTAG00000002081,ENSBTAG00000014249,ENSBTAG00000011820,ENSBTAG00000001530,ENSBTAG00000011190,ENSBTAG00000009343,ENSBTAG00000015460,ENSBTAG00000017279,ENSBTAG00000046467,ENSBTAG00000008596,ENSBTAG00000012789,ENSBTAG00000040253,ENSBTAG00000000220,ENSBTAG00000016385,ENSBTAG00000024869,ENSBTAG00000021913,ENSBTAG00000004378,ENSBTAG00000015266,ENSBTAG00000004104,ENSBTAG00000005596,ENSBTAG00000003454,ENSBTAG00000006420,ENSBTAG00000019855,ENSBTAG00000000919,ENSBTAG00000014059,ENSBTAG00000011382,ENSBTAG00000012048,ENSBTAG00000001498,ENSBTAG00000045904,ENSBTAG00000022036,ENSBTAG00000018942,ENSBTAG00000011682,ENSBTAG00000020848,ENSBTAG00000007955,ENSBTAG00000015089,ENSBTAG00000015076,ENSBTAG00000010191,ENSBTAG00000015718,ENSBTAG00000021841,ENSBTAG00000012820,ENSBTAG00000021767,ENSBTAG00000019298,ENSBTAG00000000902,ENSBTAG00000017380,ENSBTAG00000017504,ENSBTAG00000019291,ENSBTAG00000014359,ENSBTAG00000014693,ENSBTAG00000017075,ENSBTAG00000009578,ENSBTAG00000009128,ENSBTAG00000005970,ENSBTAG00000007662,ENSBTAG00000014710,ENSBTAG00000017739,ENSBTAG00000006707,ENSBTAG00000008008,ENSBTAG00000006609,ENSBTAG00000019073,ENSBTAG00000021717,ENSBTAG00000020935,ENSBTAG00000015638,ENSBTAG00000003051,ENSBTAG00000019628,ENSBTAG00000005377,ENSBTAG00000038375,ENSBTAG00000007554,ENSBTAG00000018220,ENSBTAG00000011847,ENSBTAG00000001321,ENSBTAG00000006738,ENSBTAG00000002853,ENSBTAG00000013895,ENSBTAG00000006919,ENSBTAG00000002495,ENSBTAG00000009624,ENSBTAG00000007797,ENSBTAG00000002940,ENSBTAG00000020883,ENSBTAG00000040350,ENSBTAG00000023398,ENSBTAG00000008688,ENSBTAG00000006193,ENSBTAG00000001020,ENSBTAG00000010245,ENSBTAG00000025443,ENSBTAG00000017678,ENSBTAG00000039513,ENSBTAG00000015150,ENSBTAG00000018127,ENSBTAG00000000476,ENSBTAG00000003748,ENSBTAG00000020412,ENSBTAG00000021588,ENSBTAG00000024493,ENSBTAG00000006191,ENSBTAG00000018524,ENSBTAG00000040607,ENSBTAG00000006870,ENSBTAG00000019980,ENSBTAG00000008497,ENSBTAG00000020647,ENSBTAG00000017459,ENSBTAG00000020535,ENSBTAG00000047877,ENSBTAG00000014726,ENSBTAG00000004705,ENSBTAG00000000231,ENSBTAG00000016156,ENSBTAG00000047680,ENSBTAG00000019611,ENSBTAG00000021426,ENSBTAG00000012219,ENSBTAG00000005665,ENSBTAG00000008409,ENSBTAG00000010322,ENSBTAG00000020140,ENSBTAG00000019220,ENSBTAG00000004761,ENSBTAG00000007586,ENSBTAG00000020980,ENSBTAG00000014023,ENSBTAG00000014482,ENSBTAG00000005967,ENSBTAG00000047706,ENSBTAG00000010789,ENSBTAG00000008942,ENSBTAG00000000696,ENSBTAG00000004588,ENSBTAG00000011572,ENSBTAG00000020736,ENSBTAG00000003819,ENSBTAG00000024715,ENSBTAG00000005958,ENSBTAG00000013793,ENSBTAG00000047326,ENSBTAG00000004037,ENSBTAG00000006472,ENSBTAG00000007840,ENSBTAG00000001551,ENSBTAG00000014643,ENSBTAG00000000256,ENSBTAG00000012212,ENSBTAG00000014011,ENSBTAG00000037765,ENSBTAG00000016164,ENSBTAG00000000223,ENSBTAG00000019940,ENSBTAG00000003806,ENSBTAG00000003436,ENSBTAG00000009997,ENSBTAG00000021795,ENSBTAG00000031402,ENSBTAG00000010720,ENSBTAG00000011585,ENSBTAG00000017222,ENSBTAG00000015228,ENSBTAG00000021661,ENSBTAG00000010193,ENSBTAG00000008766,ENSBTAG00000007559,ENSBTAG00000023997,ENSBTAG00000021549,ENSBTAG00000015686,ENSBTAG00000015217,ENSBTAG00000000005,ENSBTAG00000000415,ENSBTAG00000006601,ENSBTAG00000018159,ENSBTAG00000017002,ENSBTAG00000001367,ENSBTAG00000023814,ENSBTAG00000007635,ENSBTAG00000015325,ENSBTAG00000017289,ENSBTAG00000021467,ENSBTAG00000018424,ENSBTAG00000031277,ENSBTAG00000016711,ENSBTAG00000025441,ENSBTAG00000005009,ENSBTAG00000031396,ENSBTAG00000022314,ENSBTAG00000007120,ENSBTAG00000015312,ENSBTAG00000019067,ENSBTAG00000008338,ENSBTAG00000026232,ENSBTAG00000007245,ENSBTAG00000025837,ENSBTAG00000019915,ENSBTAG00000006043,ENSBTAG00000006882,ENSBTAG00000007262,ENSBTAG00000006640,ENSBTAG00000046967,ENSBTAG00000008097,ENSBTAG00000019754,ENSBTAG00000008939,ENSBTAG00000021306,ENSBTAG00000003397,ENSBTAG00000010644,ENSBTAG00000001210,ENSBTAG00000001404,ENSBTAG00000016918,ENSBTAG00000021617,ENSBTAG00000003001,ENSBTAG00000007602,ENSBTAG00000038235,ENSBTAG00000046097,ENSBTAG00000001076,ENSBTAG00000046789,ENSBTAG00000021771,ENSBTAG00000012943,ENSBTAG00000011215,ENSBTAG00000018157,ENSBTAG00000047766,ENSBTAG00000011155,ENSBTAG00000014824,ENSBTAG00000014186,ENSBTAG00000013545,ENSBTAG00000007887,ENSBTAG00000001508,ENSBTAG00000001694,ENSBTAG00000006056,ENSBTAG00000008837,ENSBTAG00000011620,ENSBTAG00000007867,ENSBTAG00000004351,ENSBTAG00000001447,ENSBTAG00000016951,ENSBTAG00000005514,ENSBTAG00000018026,ENSBTAG00000004077,ENSBTAG00000014401,ENSBTAG00000020115,ENSBTAG00000033333,ENSBTAG00000021472,ENSBTAG00000020540,ENSBTAG00000014349,ENSBTAG00000010030,ENSBTAG00000021920,ENSBTAG00000040282,ENSBTAG00000012687,ENSBTAG00000000031,ENSBTAG00000002006,ENSBTAG00000015381,ENSBTAG00000017573,ENSBTAG00000010123,ENSBTAG00000039974,ENSBTAG00000000625,ENSBTAG00000046202,ENSBTAG00000020642,ENSBTAG00000031777,ENSBTAG00000020119,ENSBTAG00000022244,ENSBTAG00000005550,ENSBTAG00000001668,ENSBTAG00000007544,ENSBTAG00000010543,ENSBTAG00000007851,ENSBTAG00000000073,ENSBTAG00000007687,ENSBTAG00000004499,ENSBTAG00000002107,ENSBTAG00000022622,ENSBTAG00000003891,ENSBTAG00000003075,ENSBTAG00000003098,ENSBTAG00000017745,ENSBTAG00000016864,ENSBTAG00000011287,ENSBTAG00000015125,ENSBTAG0000014192,ENSBTAG00000033137,ENSBTAG00000007192,ENSBTAG00000021830,ENSBTAG00000007895,ENSBTAG00000039574,ENSBTAG00000034693,ENSBTAG00000030278,ENSBTAG00000047400,ENSBTAG00000027017,ENSBTAG00000013632,ENSBTAG00000020267,ENSBTAG00000004007,ENSBTAG00000020761,ENSBTAG00000047599,ENSBTAG00000024552,ENSBTAG00000009798,ENSBTAG00000008987,ENSBTAG00000017514,ENSBTAG00000008703,ENSBTAG00000020661,ENSBTAG00000019255,ENSBTAG00000032079,ENSBTAG00000003132,ENSBTAG00000012939,ENSBTAG00000038974,ENSBTAG00000001570,ENSBTAG00000020053,ENSBTAG00000040128,ENSBTAG00000010497,ENSBTAG00000008131,ENSBTAG00000002821,ENSBTAG00000000806,ENSBTAG00000017026,ENSBTAG00000031632,ENSBTAG00000035706,ENSBTAG00000006367,ENSBTAG00000005092,ENSBTAG00000045887,ENSBTAG00000047727,ENSBTAG00000017086,ENSBTAG00000017437,ENSBTAG00000011738,ENSBTAG00000016341,ENSBTAG00000001295,ENSBTAG00000005691,ENSBTAG00000020566,ENSBTAG00000005581,ENSBTAG00000010763,ENSBTAG00000016061,ENSBTAG00000045892,ENSBTAG00000018979,ENSBTAG00000015717,ENSBTAG00000009928,ENSBTAG00000</Data></Cell>
    <Cell><Data ss:Type="Number">1.548347E-3</Data></Cell>
    <Cell><Data ss:Type="Number">0.53799115399999997</Data></Cell>
   </Row>
   <Row>
    <Cell><Data ss:Type="String">GO:0009653</Data></Cell>
    <Cell><Data ss:Type="String">anatomical structure morphogenesis</Data></Cell>
    <Cell><Data ss:Type="String">biological_process</Data></Cell>
    <Cell><Data ss:Type="Number">1602</Data></Cell>
    <Cell ss:StyleID="s64"><Data ss:Type="String">ENSBTAG00000011266,ENSBTAG00000016208,ENSBTAG00000001702,ENSBTAG00000014119,ENSBTAG00000007497,ENSBTAG00000011197,ENSBTAG00000023736,ENSBTAG00000008424,ENSBTAG00000020859,ENSBTAG00000018810,ENSBTAG00000036009,ENSBTAG00000000816,ENSBTAG00000005288,ENSBTAG00000021302,ENSBTAG00000010992,ENSBTAG00000011869,ENSBTAG00000021133,ENSBTAG00000007423,ENSBTAG00000046185,ENSBTAG00000005077,ENSBTAG00000008733,ENSBTAG00000020688,ENSBTAG00000032132,ENSBTAG00000031532,ENSBTAG00000016197,ENSBTAG00000045895,ENSBTAG00000015650,ENSBTAG00000026819,ENSBTAG00000023416,ENSBTAG00000005230,ENSBTAG00000014543,ENSBTAG00000012139,ENSBTAG00000044208,ENSBTAG00000040093,ENSBTAG00000012088,ENSBTAG00000016732,ENSBTAG00000044190,ENSBTAG00000007963,ENSBTAG00000015938,ENSBTAG00000012004,ENSBTAG00000006291,ENSBTAG00000006366,ENSBTAG00000005557,ENSBTAG00000021972,ENSBTAG00000000586,ENSBTAG00000019234,ENSBTAG00000014367,ENSBTAG00000003711,ENSBTAG00000019302,ENSBTAG00000010361,ENSBTAG00000001700,ENSBTAG00000008483,ENSBTAG00000030180,ENSBTAG00000014391,ENSBTAG00000008248,ENSBTAG00000002051,ENSBTAG00000007206,ENSBTAG00000046677,ENSBTAG00000019310,ENSBTAG00000019633,ENSBTAG00000020102,ENSBTAG00000019975,ENSBTAG00000011420,ENSBTAG00000021393,ENSBTAG00000011234,ENSBTAG00000014533,ENSBTAG00000005278,ENSBTAG00000004356,ENSBTAG00000025250,ENSBTAG00000021424,ENSBTAG00000019343,ENSBTAG00000019627,ENSBTAG00000002335,ENSBTAG00000038168,ENSBTAG00000013069,ENSBTAG00000008300,ENSBTAG00000002081,ENSBTAG00000003579,ENSBTAG00000027020,ENSBTAG00000020975,ENSBTAG00000004221,ENSBTAG00000005138,ENSBTAG00000045812,ENSBTAG00000019781,ENSBTAG00000016627,ENSBTAG00000021397,ENSBTAG00000005318,ENSBTAG00000002084,ENSBTAG00000017329,ENSBTAG00000016991,ENSBTAG00000002699,ENSBTAG00000015337,ENSBTAG00000013525,ENSBTAG00000004783,ENSBTAG00000019838,ENSBTAG00000011580,ENSBTAG00000002774,ENSBTAG00000048062,ENSBTAG00000022699,ENSBTAG00000003777,ENSBTAG00000003101,ENSBTAG00000021581,ENSBTAG00000012749,ENSBTAG00000012615,ENSBTAG00000015887,ENSBTAG00000022927,ENSBTAG00000018566,ENSBTAG00000012555,ENSBTAG00000007841,ENSBTAG00000012046,ENSBTAG00000005145,ENSBTAG00000010407,ENSBTAG00000008909,ENSBTAG00000004835,ENSBTAG00000011994,ENSBTAG00000017733,ENSBTAG00000015794,ENSBTAG00000010620,ENSBTAG00000001305,ENSBTAG00000003608,ENSBTAG00000011741,ENSBTAG00000022671,ENSBTAG00000004694,ENSBTAG00000016913,ENSBTAG00000008552,ENSBTAG00000001096,ENSBTAG00000008571,ENSBTAG00000000570,ENSBTAG00000004381,ENSBTAG00000018638,ENSBTAG00000018061,ENSBTAG00000001044,ENSBTAG00000027694,ENSBTAG00000003049,ENSBTAG00000005496,ENSBTAG00000015590,ENSBTAG00000005847,ENSBTAG00000020378,ENSBTAG00000046470,ENSBTAG00000046339,ENSBTAG00000031388,ENSBTAG00000045905,ENSBTAG00000009233,ENSBTAG00000047594,ENSBTAG00000026283,ENSBTAG00000044105,ENSBTAG00000010634,ENSBTAG00000017682,ENSBTAG00000004279,ENSBTAG00000012460,ENSBTAG00000025442,ENSBTAG00000004736,ENSBTAG00000001969,ENSBTAG00000020704,ENSBTAG00000011124,ENSBTAG00000000081,ENSBTAG00000014521,ENSBTAG00000016017,ENSBTAG00000019094,ENSBTAG00000006084,ENSBTAG00000005315,ENSBTAG00000004587,ENSBTAG00000012724,ENSBTAG00000002651,ENSBTAG00000010990,ENSBTAG00000032056,ENSBTAG00000012771,ENSBTAG00000018576,ENSBTAG00000002328,ENSBTAG00000017746,ENSBTAG00000013187,ENSBTAG00000011459,ENSBTAG00000014530,ENSBTAG00000006999,ENSBTAG00000007324,ENSBTAG00000007446,ENSBTAG00000017446,ENSBTAG00000009050,ENSBTAG00000000305,ENSBTAG00000007614,ENSBTAG00000002471,ENSBTAG00000010875,ENSBTAG00000016894,ENSBTAG00000002072,ENSBTAG00000005140,ENSBTAG00000018255,ENSBTAG00000006324,ENSBTAG00000005078,ENSBTAG00000015405,ENSBTAG00000015538,ENSBTAG00000013873,ENSBTAG00000019648,ENSBTAG00000020126,ENSBTAG00000012778,ENSBTAG00000011172,ENSBTAG00000006844,ENSBTAG00000005218,ENSBTAG00000025942,ENSBTAG00000007173,ENSBTAG00000000057,ENSBTAG00000009962,ENSBTAG00000005717,ENSBTAG00000011446,ENSBTAG00000004269,ENSBTAG00000017680,ENSBTAG00000006609,ENSBTAG00000046732,ENSBTAG00000014710,ENSBTAG00000047956,ENSBTAG00000012509,ENSBTAG00000037604,ENSBTAG00000003741,ENSBTAG00000047078,ENSBTAG00000043987,ENSBTAG00000019679,ENSBTAG00000011250,ENSBTAG00000005970,ENSBTAG00000017363,ENSBTAG00000001725,ENSBTAG00000009578,ENSBTAG00000010175,ENSBTAG00000038224,ENSBTAG00000017504,ENSBTAG00000004150,ENSBTAG00000014359,ENSBTAG00000015860,ENSBTAG00000000076,ENSBTAG00000001024,ENSBTAG00000001639,ENSBTAG00000018303,ENSBTAG00000010386,ENSBTAG00000001788,ENSBTAG00000003827,ENSBTAG00000014955,ENSBTAG00000043991,ENSBTAG00000017200,ENSBTAG00000021522,ENSBTAG00000013213,ENSBTAG00000005377,ENSBTAG00000002941,ENSBTAG00000018071,ENSBTAG00000019628,ENSBTAG00000003051,ENSBTAG00000008621,ENSBTAG00000010130,ENSBTAG00000006405,ENSBTAG00000008493,ENSBTAG00000021024,ENSBTAG00000017105,ENSBTAG00000014675,ENSBTAG00000001814,ENSBTAG00000015908,ENSBTAG00000031891,ENSBTAG00000020935,ENSBTAG00000014278,ENSBTAG00000009214,ENSBTAG00000013745,ENSBTAG00000017326,ENSBTAG00000013761,ENSBTAG00000008688,ENSBTAG00000005367,ENSBTAG00000002940,ENSBTAG00000009914,ENSBTAG00000018603,ENSBTAG00000006919,ENSBTAG00000013895,ENSBTAG00000045835,ENSBTAG00000014809,ENSBTAG00000009315,ENSBTAG00000033122,ENSBTAG00000021709,ENSBTAG00000004314,ENSBTAG00000008501,ENSBTAG00000011291,ENSBTAG00000004777,ENSBTAG00000011847,ENSBTAG00000012647,ENSBTAG00000002341,ENSBTAG00000002227,ENSBTAG00000031846,ENSBTAG00000001321,ENSBTAG00000019907,ENSBTAG00000016287,ENSBTAG00000047135,ENSBTAG00000045643,ENSBTAG00000000601,ENSBTAG00000013330,ENSBTAG00000020412,ENSBTAG00000021874,ENSBTAG00000038045,ENSBTAG00000021588,ENSBTAG00000024493,ENSBTAG00000039513,ENSBTAG00000006909,ENSBTAG00000017706,ENSBTAG00000015363,ENSBTAG00000003748,ENSBTAG00000012761,ENSBTAG00000004196,ENSBTAG00000000888,ENSBTAG00000018784,ENSBTAG00000046602,ENSBTAG00000004915,ENSBTAG00000009125,ENSBTAG00000024015,ENSBTAG00000044019,ENSBTAG00000006218,ENSBTAG00000047083,ENSBTAG00000048237,ENSBTAG00000001080,ENSBTAG00000000654,ENSBTAG00000015127,ENSBTAG00000007503,ENSBTAG00000020407,ENSBTAG00000008061,ENSBTAG00000030518,ENSBTAG00000006335,ENSBTAG00000014159,ENSBTAG00000012116,ENSBTAG00000012789,ENSBTAG00000004154,ENSBTAG00000009498,ENSBTAG00000047087,ENSBTAG00000008596,ENSBTAG00000002643,ENSBTAG00000015460,ENSBTAG00000016703,ENSBTAG00000012908,ENSBTAG00000020147,ENSBTAG00000018884,ENSBTAG00000005787,ENSBTAG00000005373,ENSBTAG00000021517,ENSBTAG00000018270,ENSBTAG00000003208,ENSBTAG00000019289,ENSBTAG00000012558,ENSBTAG00000011190,ENSBTAG00000002211,ENSBTAG00000021846,ENSBTAG00000001530,ENSBTAG00000026972,ENSBTAG00000023529,ENSBTAG00000011382,ENSBTAG00000001028,ENSBTAG00000012048,ENSBTAG00000024932,ENSBTAG00000034885,ENSBTAG00000021458,ENSBTAG00000015773,ENSBTAG00000019828,ENSBTAG00000006420,ENSBTAG00000000919,ENSBTAG00000003345,ENSBTAG00000006760,ENSBTAG00000007413,ENSBTAG00000030977,ENSBTAG00000015266,ENSBTAG00000004104,ENSBTAG00000016220,ENSBTAG00000015801,ENSBTAG00000021466,ENSBTAG00000014828,ENSBTAG00000007916,ENSBTAG00000016234,ENSBTAG00000008492,ENSBTAG00000024869,ENSBTAG00000008421,ENSBTAG00000046024,ENSBTAG00000011639,ENSBTAG00000004754,ENSBTAG00000020350,ENSBTAG00000001870,ENSBTAG00000022886,ENSBTAG00000038204,ENSBTAG00000021815,ENSBTAG00000021553,ENSBTAG00000007993,ENSBTAG00000001209,ENSBTAG00000033983,ENSBTAG00000032983,ENSBTAG00000012030,ENSBTAG00000010346,ENSBTAG00000008394,ENSBTAG00000013444,ENSBTAG00000006879,ENSBTAG00000001585,ENSBTAG00000018942,ENSBTAG00000011682,ENSBTAG00000021128,ENSBTAG00000022036,ENSBTAG00000016021,ENSBTAG00000021191,ENSBTAG00000008410,ENSBTAG00000006804,ENSBTAG00000004203,ENSBTAG00000019298,ENSBTAG00000016124,ENSBTAG00000020489,ENSBTAG00000021841,ENSBTAG00000025403,ENSBTAG00000011851,ENSBTAG00000036183,ENSBTAG00000009641,ENSBTAG00000010945,ENSBTAG00000010191,ENSBTAG00000017505,ENSBTAG00000021933,ENSBTAG00000009968,ENSBTAG00000015076,ENSBTAG00000006835,ENSBTAG00000047924,ENSBTAG00000024341,ENSBTAG00000004896,ENSBTAG00000000899,ENSBTAG00000045941,ENSBTAG00000026851,ENSBTAG00000015217,ENSBTAG00000014218,ENSBTAG00000020305,ENSBTAG00000011962,ENSBTAG00000006267,ENSBTAG00000018272,ENSBTAG00000016692,ENSBTAG00000013989,ENSBTAG00000021661,ENSBTAG00000007439,ENSBTAG00000009587,ENSBTAG00000001462,ENSBTAG00000012849,ENSBTAG00000025441,ENSBTAG00000005780,ENSBTAG00000017252,ENSBTAG00000000575,ENSBTAG00000011001,ENSBTAG00000031277,ENSBTAG00000014112,ENSBTAG00000004995,ENSBTAG00000018424,ENSBTAG00000027327,ENSBTAG00000006526,ENSBTAG00000015325,ENSBTAG00000020780,ENSBTAG00000013736,ENSBTAG00000023814,ENSBTAG00000007062,ENSBTAG00000015226,ENSBTAG00000005748,ENSBTAG00000014567,ENSBTAG00000006256,ENSBTAG00000018517,ENSBTAG00000022635,ENSBTAG00000010605,ENSBTAG00000005714,ENSBTAG00000009520,ENSBTAG00000010129,ENSBTAG00000003014,ENSBTAG00000017473,ENSBTAG00000012499,ENSBTAG00000017164,ENSBTAG00000008097,ENSBTAG00000004112,ENSBTAG00000015566,ENSBTAG00000000771,ENSBTAG00000006640,ENSBTAG00000005803,ENSBTAG00000012927,ENSBTAG00000019601,ENSBTAG00000034287,ENSBTAG00000007245,ENSBTAG00000025477,ENSBTAG00000025837,ENSBTAG00000019915,ENSBTAG00000030499,ENSBTAG00000021699,ENSBTAG00000010101,ENSBTAG00000017860,ENSBTAG00000014930,ENSBTAG00000011092,ENSBTAG00000010647,ENSBTAG00000005314,ENSBTAG00000038662,ENSBTAG00000014614,ENSBTAG00000015875,ENSBTAG00000012450,ENSBTAG00000018157,ENSBTAG00000026275,ENSBTAG00000013749,ENSBTAG00000000184,ENSBTAG00000009305,ENSBTAG00000001322,ENSBTAG00000020148,ENSBTAG00000003418,ENSBTAG00000012943,ENSBTAG00000011215,ENSBTAG00000016307,ENSBTAG00000006720,ENSBTAG00000011237,ENSBTAG00000007602,ENSBTAG00000001250,ENSBTAG00000016005,ENSBTAG00000000445,ENSBTAG00000005313,ENSBTAG00000016918,ENSBTAG00000001922,ENSBTAG00000001509,ENSBTAG00000019044,ENSBTAG00000040060,ENSBTAG00000010644,ENSBTAG00000017512,ENSBTAG00000031453,ENSBTAG00000016564,ENSBTAG00000010322,ENSBTAG00000020140,ENSBTAG00000000579,ENSBTAG00000039113,ENSBTAG00000020760,ENSBTAG00000015307,ENSBTAG00000021217,ENSBTAG00000001805,ENSBTAG00000007517,ENSBTAG00000001173,ENSBTAG00000011829,ENSBTAG00000014760,ENSBTAG00000000231,ENSBTAG00000012137,ENSBTAG00000016156,ENSBTAG00000016797,ENSBTAG00000000176,ENSBTAG00000014726,ENSBTAG00000017032,ENSBTAG00000018007,ENSBTAG00000014977,ENSBTAG00000006470,ENSBTAG00000015432,ENSBTAG00000014068,ENSBTAG00000013662,ENSBTAG00000014230,ENSBTAG00000000434,ENSBTAG00000003658,ENSBTAG00000004502,ENSBTAG00000004795,ENSBTAG00000000696,ENSBTAG00000018103,ENSBTAG00000044195,ENSBTAG00000019183,ENSBTAG00000008101,ENSBTAG00000013755,ENSBTAG00000009979,ENSBTAG00000014421,ENSBTAG00000015274,ENSBTAG00000014023,ENSBTAG00000001292,ENSBTAG00000018179,ENSBTAG00000005933,ENSBTAG00000008283,ENSBTAG00000021721,ENSBTAG00000010847,ENSBTAG00000008717,ENSBTAG00000003061,ENSBTAG00000007586,ENSBTAG00000011971,ENSBTAG00000018681,ENSBTAG00000020436,ENSBTAG00000004761,ENSBTAG00000006989,ENSBTAG00000011412,ENSBTAG00000014949,ENSBTAG00000004037,ENSBTAG00000000923,ENSBTAG00000025071,ENSBTAG00000002280,ENSBTAG00000009256,ENSBTAG00000030393,ENSBTAG00000020584,ENSBTAG00000001774,ENSBTAG00000005958,ENSBTAG00000018020,ENSBTAG00000022744,ENSBTAG00000010477,ENSBTAG00000003927,ENSBTAG00000047868,ENSBTAG00000013793,ENSBTAG00000003819,ENSBTAG00000006560,ENSBTAG00000047499,ENSBTAG00000006619,ENSBTAG00000031145,ENSBTAG00000017624,ENSBTAG00000013557,ENSBTAG00000002216,ENSBTAG00000011585,ENSBTAG00000010312,ENSBTAG00000017222,ENSBTAG00000020294,ENSBTAG00000002895,ENSBTAG00000003719,ENSBTAG00000007804,ENSBTAG00000012682,ENSBTAG00000044071,ENSBTAG00000005151,ENSBTAG00000017958,ENSBTAG00000008579,ENSBTAG00000008448,ENSBTAG00000031402,ENSBTAG00000001687,ENSBTAG00000016152,ENSBTAG00000003806,ENSBTAG00000048140,ENSBTAG00000007821,ENSBTAG00000021795,ENSBTAG00000027181,ENSBTAG00000010873,ENSBTAG00000015318,ENSBTAG00000019986,ENSBTAG00000000706,ENSBTAG00000002483,ENSBTAG00000012212,ENSBTAG00000014011,ENSBTAG00000018373,ENSBTAG00000002796,ENSBTAG00000026977,ENSBTAG00000009057,ENSBTAG00000021224,ENSBTAG00000009798,ENSBTAG00000010107,ENSBTAG00000024552,ENSBTAG00000009987,ENSBTAG00000017019,ENSBTAG00000016739,ENSBTAG00000012715,ENSBTAG00000020267,ENSBTAG00000020761,ENSBTAG00000027017,ENSBTAG00000016373,ENSBTAG00000021538,ENSBTAG00000034693,ENSBTAG00000026768,ENSBTAG00000027201,ENSBTAG00000006175,ENSBTAG00000021336,ENSBTAG00000011662,ENSBTAG00000030721,ENSBTAG00000012104,ENSBTAG00000016761,ENSBTAG00000010663,ENSBTAG00000015317,ENSBTAG00000016399,ENSBTAG00000013227,ENSBTAG00000020223,ENSBTAG00000013802,ENSBTAG00000014512,ENSBTAG00000019167,ENSBTAG00000001671,ENSBTAG00000018498,ENSBTAG00000012919,ENSBTAG00000020053,ENSBTAG00000040128,ENSBTAG00000010977,ENSBTAG00000014554,ENSBTAG00000016557,ENSBTAG00000013812,ENSBTAG00000012939,ENSBTAG00000004930,ENSBTAG00000005108,ENSBTAG00000021413,ENSBTAG00000047428,ENSBTAG00000019644,ENSBTAG00000019832,ENSBTAG00000011203,ENSBTAG00000008138,ENSBTAG00000009748,ENSBTAG00000010529,ENSBTAG00000005136,ENSBTAG00000012228,ENSBTAG00000021251,ENSBTAG00000014818,ENSBTAG00000020566,ENSBTAG00000024061,ENSBTAG00000011643,ENSBTAG00000014406,ENSBTAG00000008113,ENSBTAG00000016151,ENSBTAG00000010241,ENSBTAG00000010682,ENSBTAG00000016309,ENSBTAG00000005691,ENSBTAG00000020966,ENSBTAG00000004086,ENSBTAG00000004631,ENSBTAG00000017437,ENSBTAG00000011551,ENSBTAG00000011352,ENSBTAG00000003808,ENSBTAG00000012449,ENSBTAG00000015981,ENSBTAG00000019213,ENSBTAG00000012436,ENSBTAG00000020619,ENSBTAG00000019370,ENSBTAG00000005092,ENSBTAG00000016542,ENSBTAG00000045887,ENSBTAG00000016462,ENSBTAG00000006367,ENSBTAG00000014229,ENSBTAG00000021275,ENSBTAG00000047582,ENSBTAG00000015924,ENSBTAG00000035706,ENSBTAG00000009705,ENSBTAG00000014501,ENSBTAG00000020457,ENSBTAG00000020783,ENSBTAG00000003835,ENSBTAG00000039891,ENSBTAG00000024406,ENSBTAG00000001014,ENSBTAG00000001506,ENSBTAG00000047202,ENSBTAG00000013023,ENSBTAG00000001002,ENSBTAG00000012897,ENSBTAG00000021316,ENSBTAG00000015717,ENSBTAG00000004561,ENSBTAG00000006877,ENSBTAG00000004988,ENSBTAG00000040361,ENSBTAG00000018105,ENSBTAG00000005197,ENSBTAG00000002295,ENSBTAG00000009521,ENSBTAG00000005606,ENSBTAG00000011767,ENSBTAG00000019712,ENSBTAG00000003650,ENSBTAG00000008403,ENSBTAG00000020218,ENSBTAG00000008837,ENSBTAG00000005280,ENSBTAG00000033562,ENSBTAG00000011784,ENSBTAG00000007867,ENSBTAG00000001694,ENSBTAG00000044153,ENSBTAG00000003319,ENSBTAG00000020030,ENSBTAG00000018914,ENSBTAG00000047794,ENSBTAG00000004593,ENSBTAG00000016030,ENSBTAG00000014922,ENSBTAG00000018169,ENSBTAG00000014824,ENSBTAG00000016915,ENSBTAG00000018993,ENSBTAG00000012500,ENSBTAG00000022244,ENSBTAG00000014270,ENSBTAG00000017753,ENSBTAG00000010123,ENSBTAG00000012407,ENSBTAG00000010820,ENSBTAG00000021508,ENSBTAG00000012687,ENSBTAG00000011322,ENSBTAG00000015381,ENSBTAG00000002006,ENSBTAG00000027442,ENSBTAG00000040282,ENSBTAG00000010030,ENSBTAG00000021323,ENSBTAG00000011246,ENSBTAG00000009436,ENSBTAG00000021920,ENSBTAG00000006242,ENSBTAG00000015584,ENSBTAG00000005489,ENSBTAG00000043948,ENSBTAG00000019336,ENSBTAG00000004292,ENSBTAG00000016823,ENSBTAG00000011204,ENSBTAG00000044115,ENSBTAG00000010657,ENSBTAG00000014923,ENSBTAG00000015541,ENSBTAG00000002042,ENSBTAG00000011890,ENSBTAG00000013017,ENSBTAG00000003253,ENSBTAG00000018185,ENSBTAG00000010483,ENSBTAG00000008944,ENSBTAG00000019347,ENSBTAG00000008900,ENSBTAG00000001085,ENSBTAG00000003526,ENSBTAG00000012981,ENSBTAG00000001668,ENSBTAG00000018730,ENSBTAG00000002080,ENSBTAG00000000422,ENSBTAG00000019115,ENSBTAG00000013279,ENSBTAG00000009046,ENSBTAG00000000160,ENSBTAG00000002539,ENSBTAG00000007192,ENSBTAG00000004383,ENSBTAG00000020221,ENSBTAG00000007514,ENSBTAG00000016806,ENSBTAG00000009438,ENSBTAG00000010230,ENSBTAG00000047586,ENSBTAG00000013556,ENSBTAG00000008544,ENSBTAG00000014920,ENSBTAG00000004129,ENSBTAG00000003098,ENSBTAG00000019924,ENSBTAG00000003075,ENSBTAG00000019929,ENSBTAG00000020921,ENSBTAG00000002107,ENSBTAG00000019152,ENSBTAG00000015604,ENSBTAG00000006466,ENSBTAG00000019031,ENSBTAG00000020032,ENSBTAG00000008924,ENSBTAG00000014465,ENSBTAG00000010401,ENSBTAG00000019888,ENSBTAG00000017584,ENSBTAG00000048151,ENSBTAG00000008121,ENSBTAG00000016254,ENSBTAG00000003479,ENSBTAG00000005029,ENSBTAG00000007808,ENSBTAG00000012782,ENSBTAG00000025762,ENSBTAG00000008090,ENSBTAG00000021427,ENSBTAG00000040338,ENSBTAG00000015296,ENSBTAG00000006189,ENSBTAG00000020238,ENSBTAG00000018549,ENSBTAG00000003107,ENSBTAG00000001649,ENSBTAG00000017455,ENSBTAG00000008736,ENSBTAG00000023452,ENSBTAG00000010866,ENSBTAG00000011953,ENSBTAG00000009704,ENSBTAG00000030179,ENSBTAG00000013363,ENSBTAG00000021046,ENSBTAG00000014357,ENSBTAG00000014124,ENSBTAG00000022238,ENSBTAG00000026266,ENSBTAG00000008332,ENSBTAG00000003955,ENSBTAG00000011991,ENSBTAG00000002564,ENSBTAG00000021351,ENSBTAG00000020417,ENSBTAG00000011909,ENSBTAG00000008723,ENSBTAG00000019267,ENSBTAG00000016158,ENSBTAG00000013107,ENSBTAG00000017439,ENSBTAG00000020459,ENSBTAG00000003829,ENSBTAG00000015398,ENSBTAG00000020819,ENSBTAG00000008378,ENSBTAG00000014915,ENSBTAG00000009502,ENSBTAG00000018225,ENSBTAG00000013247,ENSBTAG00000009206,ENSBTAG00000037640,ENSBTAG00000015910,ENSBTAG00000007920,ENSBTAG00000046545,ENSBTAG00000010548,ENSBTAG00000017550,ENSBTAG00000014560,ENSBTAG00000020253,ENSBTAG00000004052,ENSBTAG00000019081,ENSBTAG00000006021,ENSBTAG00000000875,ENSBTAG00000040082,ENSBTAG00000001662,ENSBTAG00000015599,ENSBTAG00000046604,ENSBTAG00000002816,ENSBTAG00000014645,ENSBTAG00000007235,ENSBTAG00000010649,ENSBTAG00000019382,ENSBTAG00000006388,ENSBTAG00000013863,ENSBTAG00000011706,ENSBTAG00000013499,ENSBTAG00000021639,ENSBTAG00000031590,ENSBTAG00000011692,ENSBTAG00000012866,ENSBTAG00000046922,ENSBTAG00000007101,ENSBTAG00000006631,ENSBTAG00000021566,ENSBTAG00000006729,ENSBTAG00000007159,ENSBTAG00000004826,ENSBTAG00000004613,ENSBTAG00000000088,ENSBTAG00000017489,ENSBTAG00000008868,ENSBTAG00000017282,ENSBTAG00000040053,ENSBTAG00000021023,ENSBTAG00000030162,ENSBTAG00000015805,ENSBTAG00000004022,ENSBTAG00000013874,ENSBTAG00000020056,ENSBTAG00000013147,ENSBTAG00000027569,ENSBTAG00000008951,ENSBTAG00000006359,ENSBTAG00000021766,ENSBTAG00000015198,ENSBTAG00000015969,ENSBTAG00000011742,ENSBTAG00000020244,ENSBTAG00000006157,ENSBTAG00000011439,ENSBTAG00000002664,ENSBTAG00000008814,ENSBTAG00000000992,ENSBTAG00000003569,ENSBTAG00000009217,ENSBTAG00000016023,ENSBTAG00000006588,ENSBTAG00000003826,ENSBTAG00000002019,ENSBTAG00000021798,ENSBTAG00000009703,ENSBTAG00000002580,ENSBTAG00000037686,ENSBTAG00000017060,ENSBTAG00000003035,ENSBTAG00000007765,ENSBTAG00000006489,ENSBTAG00000031184,ENSBTAG00000006828,ENSBTAG00000015072,ENSBTAG00000013943,ENSBTAG00000010462,ENSBTAG00000046556,ENSBTAG00000000782,ENSBTAG00000047567,ENSBTAG00000016514,ENSBTAG00000005716,ENSBTAG00000006732,ENSBTAG00000038141,ENSBTAG00000006686,ENSBTAG00000014553,ENSBTAG00000000809,ENSBTAG00000013407,ENSBTAG00000016931,ENSBTAG00000001403,ENSBTAG00000019529,ENSBTAG00000011284,ENSBTAG00000010349,ENSBTAG00000022004,ENSBTAG00000004767,ENSBTAG00000004294,ENSBTAG00000005745,ENSBTAG00000019121,ENSBTAG00000013735,ENSBTAG00000021707,ENSBTAG00000012677,ENSBTAG00000005929,ENSBTAG00000012125,ENSBTAG00000014676,ENSBTAG00000043971,ENSBTAG00000012210,ENSBTAG00000009523,ENSBTAG00000000060,ENSBTAG00000011802,ENSBTAG00000004177,ENSBTAG00000007177,ENSBTAG00000010360,ENSBTAG00000009232,ENSBTAG00000032808,ENSBTAG00000005470,ENSBTAG00000019474,ENSBTAG00000001141,ENSBTAG00000039916,ENSBTAG00000002604,ENSBTAG00000007780,ENSBTAG00000006396,ENSBTAG00000018134,ENSBTAG00000009030,ENSBTAG00000013674,ENSBTAG00000031001,ENSBTAG00000002518,ENSBTAG00000007187,ENSBTAG00000017266,ENSBTAG00000006008,ENSBTAG00000009565,ENSBTAG00000002278,ENSBTAG00000010716,ENSBTAG00000021879,ENSBTAG00000021187,ENSBTAG00000005103,ENSBTAG00000014782,ENSBTAG00000013469,ENSBTAG00000021714,ENSBTAG00000015249,ENSBTAG00000015543,ENSBTAG00000015535,ENSBTAG00000016512,ENSBTAG00000014619,ENSBTAG00000003257,ENSBTAG00000001188,ENSBTAG00000000128,ENSBTAG00000016344,ENSBTAG00000018765,ENSBTAG00000007900,ENSBTAG00000009696,ENSBTAG00000013162,ENSBTAG00000026915,ENSBTAG00000012295,ENSBTAG00000018578,ENSBTAG00000003143,ENSBTAG00000012653,ENSBTAG00000025358,ENSBTAG00000011098,ENSBTAG00000026141,ENSBTAG00000030567,ENSBTAG00000013095,ENSBTAG00000008631,ENSBTAG00000023907,ENSBTAG00000026813,ENSBTAG00000009139,ENSBTAG00000009292,ENSBTAG00000045989,ENSBTAG00000010671,ENSBTAG00000003607,ENSBTAG00000005980,ENSBTAG00000016563,ENSBTAG00000021769,ENSBTAG00000031052,ENSBTAG00000003687,ENSBTAG00000003238,ENSBTAG00000009491,ENSBTAG00000013769,ENSBTAG00000003525,ENSBTAG00000021576,ENSBTAG00000012083,ENSBTAG00000006742,ENSBTAG00000007592,ENSBTAG00000015377,ENSBTAG00000019293,ENSBTAG00000017780,ENSBTAG00000009470,ENSBTAG00000022779,ENSBTAG00000001221,ENSBTAG00000019716,ENSBTAG00000001692,ENSBTAG00000002177,ENSBTAG00000019866,ENSBTAG00000015683,ENSBTAG00000020957,ENSBTAG00000013060,ENSBTAG00000018691,ENSBTAG00000018125,ENSBTAG00000021949,ENSBTAG00000017280,ENSBTAG00000025029,ENSBTAG00000015106,ENSBTAG00000001086,ENSBTAG00000030897,ENSBTAG00000016198,ENSBTAG00000002251,ENSBTAG00000004554,ENSBTAG00000015114,ENSBTAG00000019605,ENSBTAG00000012441,ENSBTAG00000005828,ENSBTAG00000023832,ENSBTAG00000010229,ENSBTAG00000001826,ENSBTAG00000018707,ENSBTAG00000039035,ENSBTAG00000013472,ENSBTAG00000021811,ENSBTAG00000010531,ENSBTAG00000015194,ENSBTAG00000011539,ENSBTAG00000013236,ENSBTAG00000000113,ENSBTAG00000008908,ENSBTAG00000003245,ENSBTAG00000003624,ENSBTAG00000017037,ENSBTAG00000004602,ENSBTAG00000003335,ENSBTAG00000003186,ENSBTAG00000023172,ENSBTAG00000020709,ENSBTAG00000016169,ENSBTAG00000021240,ENSBTAG00000031476,ENSBTAG00000010976,ENSBTAG00000017448,ENSBTAG00000004679,ENSBTAG00000011780,ENSBTAG00000016784,ENSBTAG00000019354,ENSBTAG00000047339,ENSBTAG00000007814,ENSBTAG00000011034,ENSBTAG00000025210,ENSBTAG00000004982,ENSBTAG00000016924,ENSBTAG00000000266,ENSBTAG00000018019,ENSBTAG00000014438,ENSBTAG00000014299,ENSBTAG00000009084,ENSBTAG00000015879,ENSBTAG00000006052,ENSBTAG00000004193,ENSBTAG00000031707,ENSBTAG00000019313,ENSBTAG00000011969,ENSBTAG00000007319,ENSBTAG00000007859,ENSBTAG00000007395,ENSBTAG00000007818,ENSBTAG00000013015,ENSBTAG00000038126,ENSBTAG00000048264,ENSBTAG00000002977,ENSBTAG00000014064,ENSBTAG00000021455,ENSBTAG00000010673,ENSBTAG00000018247,ENSBTAG00000008441,ENSBTAG00000001801,ENSBTAG00000019665,ENSBTAG00000001825,ENSBTAG00000021068,ENSBTAG00000017422,ENSBTAG00000017664,ENSBTAG00000046413,ENSBTAG00000000939,ENSBTAG00000013315,ENSBTAG00000000819,ENSBTAG00000003462,ENSBTAG00000003845,ENSBTAG00000032092,ENSBTAG00000012941,ENSBTAG00000015766,ENSBTAG00000030425,ENSBTAG00000000745,ENSBTAG00000016920,ENSBTAG00000007767,ENSBTAG00000016231,ENSBTAG00000002835,ENSBTAG00000003184,ENSBTAG00000027464,ENSBTAG00000007361,ENSBTAG00000019461,ENSBTAG00000008948,ENSBTAG00000001338,ENSBTAG00000015007,ENSBTAG00000016414,ENSBTAG00000022799,ENSBTAG00000004574,ENSBTAG00000011761,ENSBTAG00000000653,ENSBTAG00000019606,ENSBTAG00000007148,ENSBTAG00000003207,ENSBTAG00000009575,ENSBTAG00000000342,ENSBTAG00000044166,ENSBTAG00000040432,ENSBTAG00000025434,ENSBTAG00000009789,ENSBTAG00000018460,ENSBTAG00000009290,ENSBTAG00000007986,ENSBTAG00000030667,ENSBTAG00000010978,ENSBTAG00000016549,ENSBTAG00000009780,ENSBTAG00000000700,ENSBTAG00000003166,ENSBTAG00000003185,ENSBTAG00000005738,ENSBTAG00000002878,ENSBTAG00000044073,ENSBTAG00000003745,ENSBTAG00000016651,ENSBTAG00000016230,ENSBTAG00000019771,ENSBTAG00000001961,ENSBTAG00000015347,ENSBTAG00000020302,ENSBTAG00000015751,ENSBTAG00000032137,ENSBTAG00000017861,ENSBTAG00000016813,ENSBTAG00000011628,ENSBTAG00000011224,ENSBTAG00000013419,ENSBTAG00000010119,ENSBTAG00000000428,ENSBTAG00000019349,ENSBTAG00000046054,ENSBTAG00000020872,ENSBTAG00000008036,ENSBTAG00000017804,ENSBTAG00000016744,ENSBTAG00000019498,ENSBTAG00000000283,ENSBTAG00000017409,ENSBTAG00000021420,ENSBTAG00000008429,ENSBTAG00000004231,ENSBTAG00000016006,ENSBTAG00000017180,ENSBTAG00000004909,ENSBTAG00000007825,ENSBTAG00000002606,ENSBTAG00000003331,ENSBTAG00000017077,ENSBTAG00000009851,ENSBTAG00000005769,ENSBTAG00000013009,ENSBTAG00000012739,ENSBTAG00000014291,ENSBTAG00000000033,ENSBTAG00000021827,ENSBTAG00000005412,ENSBTAG00000001027,ENSBTAG00000014798,ENSBTAG00000013155,ENSBTAG00000001602,ENSBTAG00000020277,ENSBTAG00000011966,ENSBTAG00000003111,ENSBTAG00000033352,ENSBTAG00000018130,ENSBTAG00000006451,ENSBTAG00000019589,ENSBTAG00000018903,ENSBTAG00000004822,ENSBTAG00000005938,ENSBTAG00000021190,ENSBTAG00000024688,ENSBTAG00000000436,ENSBTAG00000006385,ENSBTAG00000043959,ENSBTAG00000001871,ENSBTAG00000012757,ENSBTAG00000006030,ENSBTAG00000010549,ENSBTAG00000007424,ENSBTAG00000001592,ENSBTAG00000019807,ENSBTAG00000011734,ENSBTAG00000001866,ENSBTAG00000012005,ENSBTAG00000003727,ENSBTAG00000015973,ENSBTAG00000010931,ENSBTAG00000003701,ENSBTAG00000013912,ENSBTAG00000014606,ENSBTAG00000017232,ENSBTAG00000002998,ENSBTAG00000020426,ENSBTAG00000023730,ENSBTAG00000007348,ENSBTAG00000010223,ENSBTAG00000009816,ENSBTAG00000008040,ENSBTAG00000011683,ENSBTAG00000030523,ENSBTAG00000010091,ENSBTAG00000014144,ENSBTAG00000027524,ENSBTAG00000024000,ENSBTAG00000001241,ENSBTAG00000018645,ENSBTAG00000047281,ENSBTAG00000012025,ENSBTAG00000015702,ENSBTAG00000006504,ENSBTAG00000008507,ENSBTAG00000021876,ENSBTAG00000014315,ENSBTAG00000004864,ENSBTAG00000010772,ENSBTAG00000015974,ENSBTAG00000007417,ENSBTAG00000010498,ENSBTAG00000014967,ENSBTAG00000025502,ENSBTAG00000001061,ENSBTAG00000023806,ENSBTAG00000012119,ENSBTAG00000033766,ENSBTAG00000012393,ENSBTAG00000014719,ENSBTAG00000007766,ENSBTAG00000002139,ENSBTAG00000007357,ENSBTAG00000038434,ENSBTAG00000019290,ENSBTAG00000002644,ENSBTAG00000017509,ENSBTAG00000019155,ENSBTAG00000007390,ENSBTAG00000030423,ENSBTAG00000009960,ENSBTAG00000012817,ENSBTAG00000017081,ENSBTAG00000016928,ENSBTAG00000016071,ENSBTAG00000026676,ENSBTAG00000002948,ENSBTAG00000010773,ENSBTAG00000006214,ENSBTAG00000009493,ENSBTAG00000019892,ENSBTAG00000011011,ENSBTAG00000002663,ENSBTAG00000000783,ENSBTAG00000021494,ENSBTAG00000021694,ENSBTAG00000019052,ENSBTAG00000003176,ENSBTAG00000022819,ENSBTAG00000021396,ENSBTAG00000012987,ENSBTAG00000017537,ENSBTAG00000019097,ENSBTAG00000020590,ENSBTAG00000022169,ENSBTAG00000020428,ENSBTAG00000020143,ENSBTAG00000009676,ENSBTAG00000009984,ENSBTAG00000020494,ENSBTAG00000014741,ENSBTAG00000006422,ENSBTAG00000009417,ENSBTAG00000012921,ENSBTAG00000013843,ENSBTAG00000033423,ENSBTAG00000013602,ENSBTAG00000013105,ENSBTAG00000026489,ENSBTAG00000011298,ENSBTAG00000013607,ENSBTAG00000002727,ENSBTAG00000027625,ENSBTAG00000020612,ENSBTAG00000014137,ENSBTAG00000018374,ENSBTAG00000003384,ENSBTAG00000021574,ENSBTAG00000000595,ENSBTAG00000012543,ENSBTAG00000015712,ENSBTAG00000008577,ENSBTAG00000003740,ENSBTAG00000014251,ENSBTAG00000013256,ENSBTAG00000009844,ENSBTAG00000018114,ENSBTAG00000047648,ENSBTAG00000015457,ENSBTAG00000008535,ENSBTAG00000008466,ENSBTAG00000020198,ENSBTAG00000013352,ENSBTAG00000021692,ENSBTAG00000039732,ENSBTAG00000013449,ENSBTAG00000005903,ENSBTAG00000002928,ENSBTAG00000003183,ENSBTAG00000001941,ENSBTAG00000016533,ENSBTAG00000019707,ENSBTAG00000045862,ENSBTAG00000021770,ENSBTAG00000004838,ENSBTAG00000012519,ENSBTAG00000002444,ENSBTAG00000012063,ENSBTAG00000034823,ENSBTAG00000015335,ENSBTAG00000021151,ENSBTAG00000004036,ENSBTAG00000004907,ENSBTAG00000004879,ENSBTAG00000017743,ENSBTAG00000017655,ENSBTAG00000030705,ENSBTAG00000007476,ENSBTAG00000010562,ENSBTAG00000000940,ENSBTAG00000008232,ENSBTAG00000002907,ENSBTAG00000020283,ENSBTAG00000009443,ENSBTAG00000024269,ENSBTAG00000016024,ENSBTAG00000020964,ENSBTAG00000014966,ENSBTAG00000018996,ENSBTAG00000002608,ENSBTAG00000019330,ENSBTAG00000020415,ENSBTAG00000004751,ENSBTAG00000019604,ENSBTAG00000008452,ENSBTAG00000006017,ENSBTAG00000004936,ENSBTAG00000004630,ENSBTAG00000004313,ENSBTAG00000021176,ENSBTAG00000019251,ENSBTAG00000022520,ENSBTAG00000001835,ENSBTAG00000014897,ENSBTAG00000012777,ENSBTAG00000037726,ENSBTAG00000016593,ENSBTAG00000021604,ENSBTAG00000008735,ENSBTAG00000001081,ENSBTAG00000017976,ENSBTAG00000003060,ENSBTAG00000020342,ENSBTAG00000005111,ENSBTAG00000019175,ENSBTAG00000012599,ENSBTAG00000009265,ENSBTAG00000000698,ENSBTAG00000016101,ENSBTAG00000016221,ENSBTAG00000011401,ENSBTAG00000003963,ENSBTAG00000004159,ENSBTAG00000017541,ENSBTAG00000008940,ENSBTAG00000039599,ENSBTAG00000014177,ENSBTAG00000046493,ENSBTAG00000018223,ENSBTAG00000001483,ENSBTAG00000018959,ENSBTAG00000032089,ENSBTAG00000045902,ENSBTAG00000040418,ENSBTAG00000015609,ENSBTAG00000005827,ENSBTAG00000005425,ENSBTAG00000008505,ENSBTAG00000013339,ENSBTAG00000011730,ENSBTAG00000020671,ENSBTAG00000039772,ENSBTAG00000004429,ENSBTAG00000005012,ENSBTAG00000008333,ENSBTAG00000030258,ENSBTAG00000015058,ENSBTAG00000005546,ENSBTAG00000012120,ENSBTAG00000010153,ENSBTAG00000022255,ENSBTAG00000000271,ENSBTAG00000015618,ENSBTAG00000014900,ENSBTAG00000007490,ENSBTAG00000009426,ENSBTAG00000009159,ENSBTAG00000003455,ENSBTAG00000013287,ENSBTAG00000010696,ENSBTAG00000015779,ENSBTAG00000032591,ENSBTAG00000020850,ENSBTAG00000006520,ENSBTAG00000011419,ENSBTAG00000006661,ENSBTAG00000007118,ENSBTAG00000020406,ENSBTAG00000002391,ENSBTAG00000030646,ENSBTAG00000005750,ENSBTAG00000004899,ENSBTAG00000018543,ENSBTAG00000030690,ENSBTAG00000015128,ENSBTAG00000008938,ENSBTAG00000010635,ENSBTAG00000016577,ENSBTAG00000002186,ENSBTAG00000018307,ENSBTAG00000019742,ENSBTAG00000020756,ENSBTAG00000011531,ENSBTAG00000007708,ENSBTAG00000040605,ENSBTAG00000020676,ENSBTAG00000010878,ENSBTAG00000027696,ENSBTAG00000020155,ENSBTAG00000007236,ENSBTAG00000001228,ENSBTAG00000016835,ENSBTAG00000013103,ENSBTAG00000013994,ENSBTAG00000020141,ENSBTAG00000013145,ENSBTAG00000017547,ENSBTAG00000018725,ENSBTAG00000003510,ENSBTAG00000005741,ENSBTAG00000009378,ENSBTAG00000016420,ENSBTAG00000007909,ENSBTAG00000005474,ENSBTAG00000015252,ENSBTAG00000044059,ENSBTAG00000004388,ENSBTAG00000021761,ENSBTAG00000018245,ENSBTAG00000007966,ENSBTAG00000015053,ENSBTAG00000019114,ENSBTAG00000001537,ENSBTAG00000012498,ENSBTAG00000030817,ENSBTAG00000019028,ENSBTAG00000017165,ENSBTAG00000008062,ENSBTAG00000032962,ENSBTAG00000002303,ENSBTAG00000014663,ENSBTAG00000020726,ENSBTAG00000002283,ENSBTAG00000004475,ENSBTAG00000012332,ENSBTAG00000008527,ENSBTAG00000034373,ENSBTAG00000006138,ENSBTAG00000000815,ENSBTAG00000018369,ENSBTAG00000006161,ENSBTAG00000005580,ENSBTAG00000011316,ENSBTAG00000014620,ENSBTAG00000008756,ENSBTAG00000011619,ENSBTAG00000010402,ENSBTAG00000016260,ENSBTAG00000021048,ENSBTAG00000020737,ENSBTAG00000018655,ENSBTAG00000000023,ENSBTAG00000005734,ENSBTAG00000004785,ENSBTAG00000002923,ENSBTAG00000011598,ENSBTAG00000030670,ENSBTAG00000013242,ENSBTAG00000012976,ENSBTAG00000047998,</Data></Cell>
    <Cell><Data ss:Type="Number">1.5992949999999999E-3</Data></Cell>
    <Cell><Data ss:Type="Number">0.52858635799999998</Data></Cell>
   </Row>
   <Row>
    <Cell><Data ss:Type="String">GO:0006518</Data></Cell>
    <Cell><Data ss:Type="String">peptide metabolic process</Data></Cell>
    <Cell><Data ss:Type="String">biological_process</Data></Cell>
    <Cell><Data ss:Type="Number">400</Data></Cell>
    <Cell ss:StyleID="s64"><Data ss:Type="String">ENSBTAG00000010383,ENSBTAG00000034185,ENSBTAG00000007841,ENSBTAG00000021294,ENSBTAG00000017690,ENSBTAG00000001988,ENSBTAG00000040313,ENSBTAG00000018845,ENSBTAG00000003799,ENSBTAG00000001782,ENSBTAG00000008964,ENSBTAG00000014766,ENSBTAG00000006505,ENSBTAG00000016023,ENSBTAG00000012881,ENSBTAG00000021798,ENSBTAG00000040298,ENSBTAG00000021741,ENSBTAG00000001096,ENSBTAG00000013358,ENSBTAG00000003035,ENSBTAG00000014611,ENSBTAG00000046556,ENSBTAG00000016514,ENSBTAG00000010393,ENSBTAG00000004861,ENSBTAG00000047969,ENSBTAG00000047547,ENSBTAG00000006016,ENSBTAG00000003989,ENSBTAG00000002481,ENSBTAG00000021624,ENSBTAG00000000359,ENSBTAG00000019271,ENSBTAG00000001174,ENSBTAG00000020807,ENSBTAG00000008224,ENSBTAG00000006084,ENSBTAG00000000623,ENSBTAG00000005315,ENSBTAG00000012724,ENSBTAG00000013899,ENSBTAG00000040215,ENSBTAG00000000399,ENSBTAG00000024378,ENSBTAG00000019869,ENSBTAG00000012253,ENSBTAG00000005969,ENSBTAG00000018658,ENSBTAG00000017502,ENSBTAG00000045504,ENSBTAG00000016282,ENSBTAG00000005658,ENSBTAG00000019648,ENSBTAG00000046952,ENSBTAG00000007215,ENSBTAG00000015677,ENSBTAG00000015604,ENSBTAG00000000435,ENSBTAG00000008664,ENSBTAG00000017639,ENSBTAG00000015481,ENSBTAG00000001939,ENSBTAG00000020922,ENSBTAG00000003291,ENSBTAG00000007997,ENSBTAG00000038945,ENSBTAG00000015285,ENSBTAG00000010992,ENSBTAG00000020733,ENSBTAG00000007519,ENSBTAG00000006767,ENSBTAG00000008332,ENSBTAG00000025788,ENSBTAG00000020417,ENSBTAG00000001832,ENSBTAG00000015220,ENSBTAG00000018405,ENSBTAG00000021333,ENSBTAG00000006608,ENSBTAG00000019759,ENSBTAG00000006927,ENSBTAG00000008369,ENSBTAG00000039943,ENSBTAG00000014261,ENSBTAG00000034255,ENSBTAG00000011234,ENSBTAG00000020186,ENSBTAG00000019911,ENSBTAG00000000394,ENSBTAG00000012582,ENSBTAG00000002038,ENSBTAG00000019847,ENSBTAG00000007315,ENSBTAG00000015136,ENSBTAG00000016133,ENSBTAG00000045750,ENSBTAG00000015831,ENSBTAG00000031688,ENSBTAG00000020782,ENSBTAG00000000560,ENSBTAG00000040051,ENSBTAG00000018575,ENSBTAG00000015571,ENSBTAG00000005338,ENSBTAG00000011415,ENSBTAG00000030942,ENSBTAG00000000797,ENSBTAG00000009106,ENSBTAG00000004747,ENSBTAG00000004679,ENSBTAG00000012852,ENSBTAG00000024097,ENSBTAG00000014626,ENSBTAG00000006898,ENSBTAG00000007842,ENSBTAG00000007436,ENSBTAG00000017221,ENSBTAG00000006702,ENSBTAG00000025212,ENSBTAG00000006765,ENSBTAG00000009175,ENSBTAG00000002977,ENSBTAG00000019216,ENSBTAG00000007474,ENSBTAG00000006482,ENSBTAG00000002526,ENSBTAG00000021882,ENSBTAG00000018065,ENSBTAG00000014616,ENSBTAG00000018800,ENSBTAG00000016912,ENSBTAG00000014297,ENSBTAG00000012594,ENSBTAG00000000555,ENSBTAG00000018847,ENSBTAG00000010698,ENSBTAG00000011963,ENSBTAG00000009732,ENSBTAG00000026327,ENSBTAG00000019512,ENSBTAG00000001134,ENSBTAG00000007934,ENSBTAG00000016881,ENSBTAG00000014028,ENSBTAG00000010324,ENSBTAG00000014351,ENSBTAG00000031146,ENSBTAG00000025434,ENSBTAG00000015205,ENSBTAG00000020532,ENSBTAG00000023792,ENSBTAG00000005688,ENSBTAG00000016278,ENSBTAG00000016581,ENSBTAG00000016885,ENSBTAG00000016368,ENSBTAG00000013461,ENSBTAG00000011583,ENSBTAG00000016644,ENSBTAG00000025571,ENSBTAG00000014388,ENSBTAG00000017551,ENSBTAG00000034633,ENSBTAG00000022498,ENSBTAG00000005620,ENSBTAG00000020527,ENSBTAG00000002734,ENSBTAG00000046394,ENSBTAG00000008587,ENSBTAG00000019511,ENSBTAG00000001171,ENSBTAG00000007370,ENSBTAG00000018901,ENSBTAG00000022278,ENSBTAG00000009535,ENSBTAG00000046949,ENSBTAG00000047029,ENSBTAG00000032382,ENSBTAG00000010777,ENSBTAG00000018846,ENSBTAG00000040290,ENSBTAG00000004777,ENSBTAG00000030834,ENSBTAG00000008204,ENSBTAG00000012387,ENSBTAG00000016287,ENSBTAG00000001842,ENSBTAG00000046593,ENSBTAG00000015450,ENSBTAG00000021874,ENSBTAG00000003228,ENSBTAG00000002075,ENSBTAG00000013250,ENSBTAG00000004288,ENSBTAG00000014449,ENSBTAG00000003548,ENSBTAG00000019810,ENSBTAG00000014729,ENSBTAG00000009595,ENSBTAG00000001289,ENSBTAG00000015006,ENSBTAG00000006644,ENSBTAG00000000738,ENSBTAG00000000423,ENSBTAG00000020843,ENSBTAG00000005211,ENSBTAG00000026861,ENSBTAG00000038783,ENSBTAG00000014079,ENSBTAG00000008101,ENSBTAG00000009493,ENSBTAG00000002015,ENSBTAG00000003889,ENSBTAG00000035907,ENSBTAG00000030962,ENSBTAG00000020858,ENSBTAG00000010598,ENSBTAG00000014643,ENSBTAG00000031723,ENSBTAG00000038896,ENSBTAG00000006613,ENSBTAG00000002648,ENSBTAG00000022744,ENSBTAG00000032775,ENSBTAG00000018970,ENSBTAG00000013557,ENSBTAG00000018928,ENSBTAG00000002504,ENSBTAG00000048017,ENSBTAG00000039456,ENSBTAG00000013074,ENSBTAG00000020766,ENSBTAG00000018036,ENSBTAG00000012682,ENSBTAG00000011843,ENSBTAG00000004379,ENSBTAG00000014731,ENSBTAG00000019010,ENSBTAG00000014822,ENSBTAG00000002557,ENSBTAG00000002199,ENSBTAG00000005075,ENSBTAG00000039275,ENSBTAG00000009533,ENSBTAG00000047548,ENSBTAG00000011414,ENSBTAG00000033322,ENSBTAG00000014080,ENSBTAG00000009067,ENSBTAG00000021374,ENSBTAG00000001520,ENSBTAG00000016415,ENSBTAG00000000285,ENSBTAG00000032022,ENSBTAG00000033080,ENSBTAG00000019362,ENSBTAG00000038540,ENSBTAG00000045622,ENSBTAG00000031786,ENSBTAG00000040167,ENSBTAG00000015325,ENSBTAG00000047471,ENSBTAG00000008881,ENSBTAG00000007062,ENSBTAG00000013726,ENSBTAG00000002706,ENSBTAG00000011908,ENSBTAG00000012739,ENSBTAG00000024582,ENSBTAG00000015835,ENSBTAG00000021630,ENSBTAG00000019998,ENSBTAG00000005938,ENSBTAG00000017999,ENSBTAG00000016852,ENSBTAG00000006487,ENSBTAG00000000184,ENSBTAG00000004872,ENSBTAG00000010225,ENSBTAG00000013952,ENSBTAG00000010432,ENSBTAG00000017557,ENSBTAG00000032613,ENSBTAG00000016091,ENSBTAG00000011954,ENSBTAG00000006250,ENSBTAG00000010715,ENSBTAG00000002528,ENSBTAG00000006675,ENSBTAG00000014032,ENSBTAG00000025589,ENSBTAG00000043973,ENSBTAG00000015779,ENSBTAG00000011649,ENSBTAG00000001294,ENSBTAG00000002056,ENSBTAG00000031205,ENSBTAG00000000991,ENSBTAG00000011736,ENSBTAG00000004258,ENSBTAG00000019510,ENSBTAG00000001648,ENSBTAG00000002462,ENSBTAG00000001780,ENSBTAG00000011155,ENSBTAG00000046450,ENSBTAG00000019831,ENSBTAG00000001468,ENSBTAG00000018324,ENSBTAG00000016224,ENSBTAG00000012500,ENSBTAG00000047505,ENSBTAG00000012962,ENSBTAG00000017753,ENSBTAG00000010123,ENSBTAG00000013301,ENSBTAG00000008443,ENSBTAG00000002006,ENSBTAG00000005462,ENSBTAG00000003504,ENSBTAG00000013224,ENSBTAG00000015283,ENSBTAG00000003807,ENSBTAG00000000831,ENSBTAG00000006150,ENSBTAG00000001579,ENSBTAG00000015093,ENSBTAG00000011943,ENSBTAG00000031829,ENSBTAG00000013914,ENSBTAG00000046034,ENSBTAG00000006543,ENSBTAG00000018430,ENSBTAG00000002018,ENSBTAG00000020530,ENSBTAG00000010871,ENSBTAG00000020109,ENSBTAG00000012608,ENSBTAG00000048150,ENSBTAG00000009839,ENSBTAG00000011399,ENSBTAG00000021902,ENSBTAG00000034992,ENSBTAG00000040367,ENSBTAG00000007269,ENSBTAG00000009995,ENSBTAG00000002282,ENSBTAG00000019900,ENSBTAG00000002534,ENSBTAG00000014548,ENSBTAG00000007090,ENSBTAG00000006369,ENSBTAG00000022084,ENSBTAG00000027795,ENSBTAG00000023462,ENSBTAG00000003936,ENSBTAG00000008573,ENSBTAG00000034973,ENSBTAG00000019255,ENSBTAG00000008991,ENSBTAG00000004334,ENSBTAG00000005631,ENSBTAG00000021720,ENSBTAG00000008703,ENSBTAG00000000974,ENSBTAG00000000699,ENSBTAG00000012552,ENSBTAG00000015438,ENSBTAG00000019106,ENSBTAG00000000546,ENSBTAG00000007480,ENSBTAG00000000950,ENSBTAG00000017781,ENSBTAG00000032432,ENSBTAG00000012752,ENSBTAG00000017366,ENSBTAG00000015891,ENSBTAG00000023393,ENSBTAG00000020457,ENSBTAG00000033603,ENSBTAG00000011471,ENSBTAG00000015148,ENSBTAG00000006672,ENSBTAG00000003577,ENSBTAG00000020399,ENSBTAG00000008541,ENSBTAG00000007651,ENSBTAG00000019914,ENSBTAG00000045593,ENSBTAG00000003315,ENSBTAG00000000084,ENSBTAG00000013722,ENSBTAG00000008570,ENSBTAG00000015519,ENSBTAG00000018979,ENSBTAG00000026369,ENSBTAG00000011435,ENSBTAG00000040076,ENSBTAG00000014447,</Data></Cell>
    <Cell><Data ss:Type="Number">1.795154E-3</Data></Cell>
    <Cell><Data ss:Type="Number">0.56572386600000002</Data></Cell>
   </Row>
   <Row>
    <Cell><Data ss:Type="String">GO:0036211</Data></Cell>
    <Cell><Data ss:Type="String">protein modification process</Data></Cell>
    <Cell><Data ss:Type="String">biological_process</Data></Cell>
    <Cell><Data ss:Type="Number">2322</Data></Cell>
    <Cell ss:StyleID="s64"><Data ss:Type="String">ENSBTAG00000014218,ENSBTAG00000001356,ENSBTAG00000004836,ENSBTAG00000002929,ENSBTAG00000020305,ENSBTAG00000019443,ENSBTAG00000003581,ENSBTAG00000000460,ENSBTAG00000011481,ENSBTAG00000002176,ENSBTAG00000009391,ENSBTAG00000006599,ENSBTAG00000001609,ENSBTAG00000017225,ENSBTAG00000001462,ENSBTAG00000004995,ENSBTAG00000005076,ENSBTAG00000021653,ENSBTAG00000014644,ENSBTAG00000005763,ENSBTAG00000005780,ENSBTAG00000019909,ENSBTAG00000000039,ENSBTAG00000014777,ENSBTAG00000047073,ENSBTAG00000006256,ENSBTAG00000018517,ENSBTAG00000015226,ENSBTAG00000002140,ENSBTAG00000015527,ENSBTAG00000005940,ENSBTAG00000015566,ENSBTAG00000017833,ENSBTAG00000033076,ENSBTAG00000021630,ENSBTAG00000015835,ENSBTAG00000007556,ENSBTAG00000011092,ENSBTAG00000017860,ENSBTAG00000005574,ENSBTAG00000009988,ENSBTAG00000015710,ENSBTAG00000012450,ENSBTAG00000015875,ENSBTAG00000031774,ENSBTAG00000010647,ENSBTAG00000021499,ENSBTAG00000020148,ENSBTAG00000000184,ENSBTAG00000012844,ENSBTAG00000026275,ENSBTAG00000009516,ENSBTAG00000011237,ENSBTAG00000007379,ENSBTAG00000012235,ENSBTAG00000005083,ENSBTAG00000037381,ENSBTAG00000018699,ENSBTAG00000007870,ENSBTAG00000004885,ENSBTAG00000008033,ENSBTAG00000016005,ENSBTAG00000004974,ENSBTAG00000003116,ENSBTAG00000046110,ENSBTAG00000005371,ENSBTAG00000008433,ENSBTAG00000037883,ENSBTAG00000046760,ENSBTAG00000002792,ENSBTAG00000027173,ENSBTAG00000011829,ENSBTAG00000018069,ENSBTAG00000020393,ENSBTAG00000002123,ENSBTAG00000004745,ENSBTAG00000021602,ENSBTAG00000013550,ENSBTAG00000001114,ENSBTAG00000010397,ENSBTAG00000006470,ENSBTAG00000017492,ENSBTAG00000032424,ENSBTAG00000018007,ENSBTAG00000021181,ENSBTAG00000005897,ENSBTAG00000013271,ENSBTAG00000020758,ENSBTAG00000015412,ENSBTAG00000003658,ENSBTAG00000014230,ENSBTAG00000018254,ENSBTAG00000016508,ENSBTAG00000018103,ENSBTAG00000032518,ENSBTAG00000002419,ENSBTAG00000021893,ENSBTAG00000002015,ENSBTAG00000003889,ENSBTAG00000007431,ENSBTAG00000020698,ENSBTAG00000001292,ENSBTAG00000001505,ENSBTAG00000007039,ENSBTAG00000024492,ENSBTAG00000018447,ENSBTAG00000005221,ENSBTAG00000017382,ENSBTAG00000006560,ENSBTAG00000001774,ENSBTAG00000000199,ENSBTAG00000045829,ENSBTAG00000014202,ENSBTAG00000020294,ENSBTAG00000018752,ENSBTAG00000010312,ENSBTAG00000002216,ENSBTAG00000020766,ENSBTAG00000006837,ENSBTAG00000002323,ENSBTAG00000046815,ENSBTAG00000046807,ENSBTAG00000016152,ENSBTAG00000005644,ENSBTAG00000019986,ENSBTAG00000002483,ENSBTAG00000016442,ENSBTAG00000019458,ENSBTAG00000031185,ENSBTAG00000005892,ENSBTAG00000033891,ENSBTAG00000001785,ENSBTAG00000018404,ENSBTAG00000017019,ENSBTAG00000012328,ENSBTAG00000020751,ENSBTAG00000000411,ENSBTAG00000017285,ENSBTAG00000005008,ENSBTAG00000006175,ENSBTAG00000015681,ENSBTAG00000040268,ENSBTAG00000000152,ENSBTAG00000008390,ENSBTAG00000013802,ENSBTAG00000019421,ENSBTAG00000013227,ENSBTAG00000044032,ENSBTAG00000016761,ENSBTAG00000012619,ENSBTAG00000007191,ENSBTAG00000021462,ENSBTAG00000019600,ENSBTAG00000019625,ENSBTAG00000012043,ENSBTAG00000001847,ENSBTAG00000005108,ENSBTAG00000020504,ENSBTAG00000018474,ENSBTAG00000013757,ENSBTAG00000016085,ENSBTAG00000014406,ENSBTAG00000003002,ENSBTAG00000015261,ENSBTAG00000007689,ENSBTAG00000003808,ENSBTAG00000012352,ENSBTAG00000006372,ENSBTAG00000002634,ENSBTAG00000011957,ENSBTAG00000010682,ENSBTAG00000008710,ENSBTAG00000004024,ENSBTAG00000001604,ENSBTAG00000006158,ENSBTAG00000021275,ENSBTAG00000047582,ENSBTAG00000010457,ENSBTAG00000027916,ENSBTAG00000011970,ENSBTAG00000003577,ENSBTAG00000027326,ENSBTAG00000014087,ENSBTAG00000005488,ENSBTAG00000020783,ENSBTAG00000001506,ENSBTAG00000000357,ENSBTAG00000001014,ENSBTAG00000002693,ENSBTAG00000016990,ENSBTAG00000004561,ENSBTAG00000026754,ENSBTAG00000018105,ENSBTAG00000005197,ENSBTAG00000011379,ENSBTAG00000006616,ENSBTAG00000021884,ENSBTAG00000001294,ENSBTAG00000047502,ENSBTAG00000011784,ENSBTAG00000004873,ENSBTAG00000008173,ENSBTAG00000016541,ENSBTAG00000001116,ENSBTAG00000014922,ENSBTAG00000008652,ENSBTAG00000016915,ENSBTAG00000017753,ENSBTAG00000032372,ENSBTAG00000011322,ENSBTAG00000010820,ENSBTAG00000016041,ENSBTAG00000032223,ENSBTAG00000004735,ENSBTAG00000004427,ENSBTAG00000005455,ENSBTAG00000002363,ENSBTAG00000003697,ENSBTAG00000046598,ENSBTAG00000008223,ENSBTAG00000010890,ENSBTAG00000006270,ENSBTAG00000006242,ENSBTAG00000003514,ENSBTAG00000019784,ENSBTAG00000013606,ENSBTAG00000016823,ENSBTAG00000048090,ENSBTAG00000003617,ENSBTAG00000019336,ENSBTAG00000003201,ENSBTAG00000015848,ENSBTAG00000015584,ENSBTAG00000007304,ENSBTAG00000020855,ENSBTAG00000019574,ENSBTAG00000018185,ENSBTAG00000023144,ENSBTAG00000010178,ENSBTAG00000015541,ENSBTAG00000047747,ENSBTAG00000007493,ENSBTAG00000001269,ENSBTAG00000012423,ENSBTAG00000018299,ENSBTAG00000031915,ENSBTAG00000010208,ENSBTAG00000012904,ENSBTAG00000039091,ENSBTAG00000001085,ENSBTAG00000019134,ENSBTAG00000005700,ENSBTAG00000000160,ENSBTAG00000013279,ENSBTAG00000007489,ENSBTAG00000001976,ENSBTAG00000008996,ENSBTAG00000002196,ENSBTAG00000005905,ENSBTAG00000017370,ENSBTAG00000006868,ENSBTAG00000009438,ENSBTAG00000016806,ENSBTAG00000001181,ENSBTAG00000002828,ENSBTAG00000020221,ENSBTAG00000019989,ENSBTAG00000001009,ENSBTAG00000004776,ENSBTAG00000004129,ENSBTAG00000013316,ENSBTAG00000021819,ENSBTAG00000014453,ENSBTAG00000010868,ENSBTAG00000012150,ENSBTAG00000019929,ENSBTAG00000020921,ENSBTAG00000005086,ENSBTAG00000017639,ENSBTAG00000016208,ENSBTAG00000022161,ENSBTAG00000021970,ENSBTAG00000014119,ENSBTAG00000019530,ENSBTAG00000002888,ENSBTAG00000001933,ENSBTAG00000007442,ENSBTAG00000033078,ENSBTAG00000007203,ENSBTAG00000010563,ENSBTAG00000016961,ENSBTAG00000000092,ENSBTAG00000022777,ENSBTAG00000002175,ENSBTAG00000008733,ENSBTAG00000011904,ENSBTAG00000013454,ENSBTAG00000010373,ENSBTAG00000014677,ENSBTAG00000010662,ENSBTAG00000018673,ENSBTAG00000014694,ENSBTAG00000015874,ENSBTAG00000006291,ENSBTAG00000010906,ENSBTAG00000012016,ENSBTAG00000007963,ENSBTAG00000014367,ENSBTAG00000001700,ENSBTAG00000019302,ENSBTAG00000011491,ENSBTAG00000007368,ENSBTAG00000006323,ENSBTAG00000015767,ENSBTAG00000021424,ENSBTAG00000037781,ENSBTAG00000008300,ENSBTAG00000047698,ENSBTAG00000005854,ENSBTAG00000018819,ENSBTAG00000019343,ENSBTAG00000019627,ENSBTAG00000020975,ENSBTAG00000008832,ENSBTAG00000003069,ENSBTAG00000012079,ENSBTAG00000017064,ENSBTAG00000011659,ENSBTAG00000002918,ENSBTAG00000007375,ENSBTAG00000016772,ENSBTAG00000005270,ENSBTAG00000005318,ENSBTAG00000010731,ENSBTAG00000006122,ENSBTAG00000000037,ENSBTAG00000010907,ENSBTAG00000031088,ENSBTAG00000001463,ENSBTAG00000000494,ENSBTAG00000002774,ENSBTAG00000048062,ENSBTAG00000004106,ENSBTAG00000003777,ENSBTAG00000005946,ENSBTAG00000014608,ENSBTAG00000004600,ENSBTAG00000010118,ENSBTAG00000005145,ENSBTAG00000017783,ENSBTAG00000010103,ENSBTAG00000002033,ENSBTAG00000006505,ENSBTAG00000007722,ENSBTAG00000045526,ENSBTAG00000014827,ENSBTAG00000016845,ENSBTAG00000014884,ENSBTAG00000018479,ENSBTAG00000009103,ENSBTAG00000046156,ENSBTAG00000009765,ENSBTAG00000012577,ENSBTAG00000019819,ENSBTAG00000002138,ENSBTAG00000001546,ENSBTAG00000000785,ENSBTAG00000046223,ENSBTAG00000014904,ENSBTAG00000005812,ENSBTAG00000026986,ENSBTAG00000012585,ENSBTAG00000044194,ENSBTAG00000015590,ENSBTAG00000003906,ENSBTAG00000026283,ENSBTAG00000002914,ENSBTAG00000012109,ENSBTAG00000014027,ENSBTAG00000009233,ENSBTAG00000018805,ENSBTAG00000046548,ENSBTAG00000047969,ENSBTAG00000017682,ENSBTAG00000016575,ENSBTAG00000016748,ENSBTAG00000027635,ENSBTAG00000018852,ENSBTAG00000010634,ENSBTAG00000020650,ENSBTAG00000017175,ENSBTAG00000009584,ENSBTAG00000002718,ENSBTAG00000004736,ENSBTAG00000006084,ENSBTAG00000008352,ENSBTAG00000007833,ENSBTAG00000008682,ENSBTAG00000010456,ENSBTAG00000002328,ENSBTAG00000009891,ENSBTAG00000008099,ENSBTAG00000017502,ENSBTAG00000018978,ENSBTAG00000005571,ENSBTAG00000002072,ENSBTAG00000017486,ENSBTAG00000046119,ENSBTAG00000030999,ENSBTAG00000009123,ENSBTAG00000014555,ENSBTAG00000001510,ENSBTAG00000007173,ENSBTAG00000006844,ENSBTAG00000012509,ENSBTAG00000005275,ENSBTAG00000001767,ENSBTAG00000011771,ENSBTAG00000043987,ENSBTAG00000018644,ENSBTAG00000003741,ENSBTAG00000004150,ENSBTAG00000038224,ENSBTAG00000008805,ENSBTAG00000016980,ENSBTAG00000012671,ENSBTAG00000009451,ENSBTAG00000014172,ENSBTAG00000005620,ENSBTAG00000016958,ENSBTAG00000009212,ENSBTAG00000004870,ENSBTAG00000003322,ENSBTAG00000010130,ENSBTAG00000008621,ENSBTAG00000007776,ENSBTAG00000021677,ENSBTAG00000005367,ENSBTAG00000013745,ENSBTAG00000009282,ENSBTAG00000047551,ENSBTAG00000013079,ENSBTAG00000019851,ENSBTAG00000009315,ENSBTAG00000011291,ENSBTAG00000021709,ENSBTAG00000021515,ENSBTAG00000003997,ENSBTAG00000002833,ENSBTAG00000006240,ENSBTAG00000031846,ENSBTAG00000011082,ENSBTAG00000047206,ENSBTAG00000012647,ENSBTAG00000017636,ENSBTAG00000021874,ENSBTAG00000038045,ENSBTAG00000003261,ENSBTAG00000015379,ENSBTAG00000005964,ENSBTAG00000011425,ENSBTAG00000004184,ENSBTAG00000020693,ENSBTAG00000013750,ENSBTAG00000001815,ENSBTAG00000003649,ENSBTAG00000006909,ENSBTAG00000017401,ENSBTAG00000004211,ENSBTAG00000009939,ENSBTAG00000001552,ENSBTAG00000014187,ENSBTAG00000001037,ENSBTAG00000024015,ENSBTAG00000000253,ENSBTAG00000012363,ENSBTAG00000023648,ENSBTAG00000024381,ENSBTAG00000011415,ENSBTAG00000003495,ENSBTAG00000027438,ENSBTAG00000012938,ENSBTAG00000015571,ENSBTAG00000020998,ENSBTAG00000009498,ENSBTAG00000034113,ENSBTAG00000014284,ENSBTAG00000006349,ENSBTAG00000014648,ENSBTAG00000007230,ENSBTAG00000005729,ENSBTAG00000017378,ENSBTAG00000016703,ENSBTAG00000003728,ENSBTAG00000014143,ENSBTAG00000022120,ENSBTAG00000034326,ENSBTAG00000002211,ENSBTAG00000014609,ENSBTAG00000005104,ENSBTAG00000047975,ENSBTAG00000034885,ENSBTAG00000021466,ENSBTAG00000030977,ENSBTAG00000027789,ENSBTAG00000019828,ENSBTAG00000038107,ENSBTAG00000045748,ENSBTAG00000003965,ENSBTAG00000003376,ENSBTAG00000020350,ENSBTAG00000016122,ENSBTAG00000011639,ENSBTAG00000017321,ENSBTAG00000018052,ENSBTAG00000046024,ENSBTAG00000018046,ENSBTAG00000010167,ENSBTAG00000011984,ENSBTAG00000038204,ENSBTAG00000012030,ENSBTAG00000008887,ENSBTAG00000033983,ENSBTAG00000021553,ENSBTAG00000008142,ENSBTAG00000000838,ENSBTAG00000007268,ENSBTAG00000047412,ENSBTAG00000006027,ENSBTAG00000011387,ENSBTAG00000008841,ENSBTAG00000015352,ENSBTAG00000008362,ENSBTAG00000002189,ENSBTAG00000046775,ENSBTAG00000016004,ENSBTAG00000014409,ENSBTAG00000006940,ENSBTAG00000010803,ENSBTAG00000020311,ENSBTAG00000014805,ENSBTAG00000046173,ENSBTAG00000011851,ENSBTAG00000002144,ENSBTAG00000014508,ENSBTAG00000036183,ENSBTAG00000018415,ENSBTAG00000025403,ENSBTAG00000034436,ENSBTAG00000034875,ENSBTAG00000009500,ENSBTAG00000009942,ENSBTAG00000004741,ENSBTAG00000009519,ENSBTAG00000019387,ENSBTAG00000007061,ENSBTAG00000002640,ENSBTAG00000008025,ENSBTAG00000009279,ENSBTAG00000013143,ENSBTAG00000003166,ENSBTAG00000013284,ENSBTAG00000024957,ENSBTAG00000004790,ENSBTAG00000006247,ENSBTAG00000005191,ENSBTAG00000002151,ENSBTAG00000017861,ENSBTAG00000013580,ENSBTAG00000012341,ENSBTAG00000004943,ENSBTAG00000020872,ENSBTAG00000006941,ENSBTAG00000009223,ENSBTAG00000009985,ENSBTAG00000017829,ENSBTAG00000000283,ENSBTAG00000015487,ENSBTAG00000043951,ENSBTAG00000016194,ENSBTAG00000014517,ENSBTAG00000013226,ENSBTAG00000009055,ENSBTAG00000002331,ENSBTAG00000045845,ENSBTAG00000008744,ENSBTAG00000014725,ENSBTAG00000040293,ENSBTAG00000004140,ENSBTAG00000044181,ENSBTAG00000006762,ENSBTAG00000004519,ENSBTAG00000005799,ENSBTAG00000017007,ENSBTAG00000003111,ENSBTAG00000015171,ENSBTAG00000020277,ENSBTAG00000000033,ENSBTAG00000005412,ENSBTAG00000032567,ENSBTAG00000001771,ENSBTAG00000015271,ENSBTAG00000006121,ENSBTAG00000004197,ENSBTAG00000012998,ENSBTAG00000021190,ENSBTAG00000000309,ENSBTAG00000003635,ENSBTAG00000020087,ENSBTAG00000020423,ENSBTAG00000015973,ENSBTAG00000007424,ENSBTAG00000016091,ENSBTAG00000000098,ENSBTAG00000020715,ENSBTAG00000010223,ENSBTAG00000047633,ENSBTAG00000000703,ENSBTAG00000027524,ENSBTAG00000003443,ENSBTAG00000015982,ENSBTAG00000012020,ENSBTAG00000020781,ENSBTAG00000008507,ENSBTAG00000014315,ENSBTAG00000019853,ENSBTAG00000000738,ENSBTAG00000014628,ENSBTAG00000002871,ENSBTAG00000011206,ENSBTAG00000032674,ENSBTAG00000006391,ENSBTAG00000004953,ENSBTAG00000004171,ENSBTAG00000014967,ENSBTAG00000003885,ENSBTAG00000007417,ENSBTAG00000021537,ENSBTAG00000012393,ENSBTAG00000021912,ENSBTAG00000002023,ENSBTAG00000004227,ENSBTAG00000001061,ENSBTAG00000023797,ENSBTAG00000010928,ENSBTAG00000005871,ENSBTAG00000021209,ENSBTAG00000007766,ENSBTAG00000012922,ENSBTAG00000020192,ENSBTAG00000009960,ENSBTAG00000000855,ENSBTAG00000016606,ENSBTAG00000002804,ENSBTAG00000006214,ENSBTAG00000007646,ENSBTAG00000045556,ENSBTAG00000008313,ENSBTAG00000000783,ENSBTAG00000019686,ENSBTAG00000021886,ENSBTAG00000012262,ENSBTAG00000008978,ENSBTAG00000024476,ENSBTAG00000010737,ENSBTAG00000003064,ENSBTAG00000002487,ENSBTAG00000009676,ENSBTAG00000003966,ENSBTAG00000009854,ENSBTAG00000003505,ENSBTAG00000020735,ENSBTAG00000047752,ENSBTAG00000047600,ENSBTAG00000016707,ENSBTAG00000000013,ENSBTAG00000013843,ENSBTAG00000021700,ENSBTAG00000020612,ENSBTAG00000010481,ENSBTAG00000011298,ENSBTAG00000011929,ENSBTAG00000002676,ENSBTAG00000046671,ENSBTAG00000013074,ENSBTAG00000014731,ENSBTAG00000016072,ENSBTAG00000009844,ENSBTAG00000011600,ENSBTAG00000020538,ENSBTAG00000002376,ENSBTAG00000004344,ENSBTAG00000003740,ENSBTAG00000000694,ENSBTAG00000021121,ENSBTAG00000014541,ENSBTAG00000013449,ENSBTAG00000011899,ENSBTAG00000007166,ENSBTAG00000000396,ENSBTAG00000006579,ENSBTAG00000018905,ENSBTAG00000020762,ENSBTAG00000010427,ENSBTAG00000019707,ENSBTAG00000001185,ENSBTAG00000021145,ENSBTAG00000006051,ENSBTAG00000007152,ENSBTAG00000012066,ENSBTAG00000007567,ENSBTAG00000001092,ENSBTAG00000020089,ENSBTAG00000003851,ENSBTAG00000014794,ENSBTAG00000020444,ENSBTAG00000009819,ENSBTAG00000001156,ENSBTAG00000047195,ENSBTAG00000008232,ENSBTAG00000015628,ENSBTAG00000012928,ENSBTAG00000010852,ENSBTAG00000007113,ENSBTAG00000019418,ENSBTAG00000002738,ENSBTAG00000009443,ENSBTAG00000024269,ENSBTAG00000015351,ENSBTAG00000009536,ENSBTAG00000018192,ENSBTAG00000020518,ENSBTAG00000007981,ENSBTAG00000004751,ENSBTAG00000000459,ENSBTAG00000033174,ENSBTAG00000009207,ENSBTAG00000005832,ENSBTAG00000022520,ENSBTAG00000000878,ENSBTAG00000012989,ENSBTAG00000002236,ENSBTAG00000020342,ENSBTAG00000017976,ENSBTAG00000003060,ENSBTAG00000002098,ENSBTAG00000015044,ENSBTAG00000047606,ENSBTAG00000019662,ENSBTAG00000008053,ENSBTAG00000008014,ENSBTAG00000007927,ENSBTAG00000025182,ENSBTAG00000016101,ENSBTAG00000013238,ENSBTAG00000016650,ENSBTAG00000002578,ENSBTAG00000009374,ENSBTAG00000008250,ENSBTAG00000011529,ENSBTAG00000018421,ENSBTAG00000011698,ENSBTAG00000020942,ENSBTAG00000009796,ENSBTAG00000005492,ENSBTAG00000047413,ENSBTAG00000006708,ENSBTAG00000039772,ENSBTAG00000017662,ENSBTAG00000004429,ENSBTAG00000016943,ENSBTAG00000002579,ENSBTAG00000006918,ENSBTAG00000025669,ENSBTAG00000010444,ENSBTAG00000001523,ENSBTAG00000012293,ENSBTAG00000004958,ENSBTAG00000014447,ENSBTAG00000000746,ENSBTAG00000026369,ENSBTAG00000022255,ENSBTAG00000019536,ENSBTAG00000010696,ENSBTAG00000017694,ENSBTAG00000004460,ENSBTAG00000013859,ENSBTAG00000005186,ENSBTAG00000039212,ENSBTAG00000016618,ENSBTAG00000007118,ENSBTAG00000001618,ENSBTAG00000008027,ENSBTAG00000006139,ENSBTAG00000005785,ENSBTAG00000012541,ENSBTAG00000044111,ENSBTAG00000016577,ENSBTAG00000007786,ENSBTAG00000008699,ENSBTAG00000019339,ENSBTAG00000013289,ENSBTAG00000005696,ENSBTAG00000020676,ENSBTAG00000001310,ENSBTAG00000009484,ENSBTAG00000008884,ENSBTAG00000020756,ENSBTAG00000010795,ENSBTAG00000002253,ENSBTAG00000020658,ENSBTAG00000017919,ENSBTAG00000000056,ENSBTAG00000015155,ENSBTAG00000007599,ENSBTAG00000008260,ENSBTAG00000013732,ENSBTAG00000002726,ENSBTAG00000012312,ENSBTAG00000000754,ENSBTAG00000016420,ENSBTAG00000021735,ENSBTAG00000013425,ENSBTAG00000021772,ENSBTAG00000023417,ENSBTAG00000016649,ENSBTAG00000013403,ENSBTAG00000005474,ENSBTAG00000010664,ENSBTAG00000013347,ENSBTAG00000010989,ENSBTAG00000016988,ENSBTAG00000030403,ENSBTAG00000015946,ENSBTAG00000012498,ENSBTAG00000001998,ENSBTAG00000008634,ENSBTAG00000016013,ENSBTAG00000011943,ENSBTAG00000007084,ENSBTAG00000040067,ENSBTAG00000002795,ENSBTAG00000044119,ENSBTAG00000008330,ENSBTAG00000000815,ENSBTAG00000010517,ENSBTAG00000011754,ENSBTAG00000046757,ENSBTAG00000013985,ENSBTAG00000006695,ENSBTAG00000010511,ENSBTAG00000000289,ENSBTAG00000010375,ENSBTAG00000016260,ENSBTAG00000001528,ENSBTAG00000005116,ENSBTAG00000011598,ENSBTAG00000015376,ENSBTAG00000020652,ENSBTAG00000000023,ENSBTAG00000007160,ENSBTAG00000002277,ENSBTAG00000018999,ENSBTAG00000016506,ENSBTAG00000008924,ENSBTAG00000019031,ENSBTAG00000006125,ENSBTAG00000015354,ENSBTAG00000009607,ENSBTAG00000045782,ENSBTAG00000038691,ENSBTAG00000017455,ENSBTAG00000018348,ENSBTAG00000001857,ENSBTAG00000015296,ENSBTAG00000010866,ENSBTAG00000011953,ENSBTAG00000008736,ENSBTAG00000003417,ENSBTAG00000011126,ENSBTAG00000018028,ENSBTAG00000024974,ENSBTAG00000030179,ENSBTAG00000014792,ENSBTAG00000001485,ENSBTAG00000001514,ENSBTAG00000008371,ENSBTAG00000014181,ENSBTAG00000020417,ENSBTAG00000001083,ENSBTAG00000002978,ENSBTAG00000011228,ENSBTAG00000032140,ENSBTAG00000011909,ENSBTAG00000025426,ENSBTAG00000014393,ENSBTAG00000000414,ENSBTAG00000008378,ENSBTAG00000021333,ENSBTAG00000005503,ENSBTAG00000026003,ENSBTAG00000020578,ENSBTAG00000011578,ENSBTAG00000012003,ENSBTAG00000004497,ENSBTAG00000037640,ENSBTAG00000003994,ENSBTAG00000007953,ENSBTAG00000005393,ENSBTAG00000015255,ENSBTAG00000000163,ENSBTAG00000000827,ENSBTAG00000016430,ENSBTAG00000034848,ENSBTAG00000003626,ENSBTAG00000017582,ENSBTAG00000019382,ENSBTAG00000004078,ENSBTAG00000013098,ENSBTAG00000002347,ENSBTAG00000012866,ENSBTAG00000019963,ENSBTAG00000014917,ENSBTAG00000014461,ENSBTAG00000003219,ENSBTAG00000001195,ENSBTAG00000001444,ENSBTAG00000008868,ENSBTAG00000013874,ENSBTAG00000039951,ENSBTAG00000034689,ENSBTAG00000004706,ENSBTAG00000011916,ENSBTAG00000005160,ENSBTAG00000001503,ENSBTAG00000005469,ENSBTAG00000005792,ENSBTAG00000010821,ENSBTAG00000020928,ENSBTAG00000002078,ENSBTAG00000018747,ENSBTAG00000011742,ENSBTAG00000001632,ENSBTAG00000015969,ENSBTAG00000020865,ENSBTAG00000015240,ENSBTAG00000034531,ENSBTAG00000000992,ENSBTAG00000007784,ENSBTAG00000020791,ENSBTAG00000018569,ENSBTAG00000015072,ENSBTAG00000018464,ENSBTAG00000006828,ENSBTAG00000014784,ENSBTAG00000019161,ENSBTAG00000031184,ENSBTAG00000021741,ENSBTAG00000020093,ENSBTAG00000007876,ENSBTAG00000006797,ENSBTAG00000000717,ENSBTAG00000046556,ENSBTAG00000013410,ENSBTAG00000004061,ENSBTAG00000014841,ENSBTAG00000047860,ENSBTAG00000015181,ENSBTAG00000001403,ENSBTAG00000000308,ENSBTAG00000009156,ENSBTAG00000021872,ENSBTAG00000004767,ENSBTAG00000011434,ENSBTAG00000032059,ENSBTAG00000013498,ENSBTAG00000009996,ENSBTAG00000012335,ENSBTAG00000000060,ENSBTAG00000012007,ENSBTAG00000035827,ENSBTAG00000013057,ENSBTAG00000009232,ENSBTAG00000011709,ENSBTAG00000020296,ENSBTAG00000006817,ENSBTAG00000007884,ENSBTAG00000043992,ENSBTAG00000018851,ENSBTAG00000019674,ENSBTAG00000004215,ENSBTAG00000001393,ENSBTAG00000036127,ENSBTAG00000005476,ENSBTAG00000008172,ENSBTAG00000002381,ENSBTAG00000013469,ENSBTAG00000044129,ENSBTAG00000032800,ENSBTAG00000010357,ENSBTAG00000043989,ENSBTAG00000012111,ENSBTAG00000016709,ENSBTAG00000018181,ENSBTAG00000027375,ENSBTAG00000021069,ENSBTAG00000019136,ENSBTAG00000016344,ENSBTAG00000008202,ENSBTAG00000003257,ENSBTAG00000011098,ENSBTAG00000015000,ENSBTAG00000015713,ENSBTAG00000012653,ENSBTAG00000019680,ENSBTAG00000026915,ENSBTAG00000009139,ENSBTAG00000019857,ENSBTAG00000002224,ENSBTAG00000003607,ENSBTAG00000020199,ENSBTAG00000018093,ENSBTAG00000017430,ENSBTAG00000013294,ENSBTAG00000010152,ENSBTAG00000002645,ENSBTAG00000008150,ENSBTAG00000038117,ENSBTAG00000020485,ENSBTAG00000011601,ENSBTAG00000003326,ENSBTAG00000001171,ENSBTAG00000020634,ENSBTAG00000001069,ENSBTAG00000026243,ENSBTAG00000002682,ENSBTAG00000000563,ENSBTAG00000001221,ENSBTAG00000001692,ENSBTAG00000007008,ENSBTAG00000001058,ENSBTAG00000004878,ENSBTAG00000030540,ENSBTAG00000019866,ENSBTAG00000021900,ENSBTAG00000009864,ENSBTAG00000013060,ENSBTAG00000014691,ENSBTAG00000017679,ENSBTAG00000020957,ENSBTAG00000035735,ENSBTAG00000016984,ENSBTAG00000002736,ENSBTAG00000001499,ENSBTAG00000014881,ENSBTAG00000046123,ENSBTAG00000019317,ENSBTAG00000016413,ENSBTAG00000006551,ENSBTAG00000023832,ENSBTAG00000012441,ENSBTAG00000018535,ENSBTAG00000013860,ENSBTAG00000021811,ENSBTAG00000003587,ENSBTAG00000008301,ENSBTAG00000007047,ENSBTAG00000011539,ENSBTAG00000011213,ENSBTAG00000001952,ENSBTAG00000000113,ENSBTAG00000038990,ENSBTAG00000008112,ENSBTAG00000013149,ENSBTAG00000016169,ENSBTAG00000007211,ENSBTAG00000009106,ENSBTAG00000047339,ENSBTAG00000003543,ENSBTAG00000045554,ENSBTAG00000005141,ENSBTAG00000007814,ENSBTAG00000019745,ENSBTAG00000003695,ENSBTAG00000010279,ENSBTAG00000006853,ENSBTAG00000007275,ENSBTAG00000019757,ENSBTAG00000018286,ENSBTAG00000003901,ENSBTAG00000009084,ENSBTAG00000002855,ENSBTAG00000007818,ENSBTAG00000020510,ENSBTAG00000011042,ENSBTAG00000021214,ENSBTAG00000014064,ENSBTAG00000004064,ENSBTAG00000013645,ENSBTAG00000014514,ENSBTAG00000018848,ENSBTAG00000019522,ENSBTAG00000008441,ENSBTAG00000017664,ENSBTAG00000044135,ENSBTAG00000017422,ENSBTAG00000021068,ENSBTAG00000004135,ENSBTAG00000002744,ENSBTAG00000039153,ENSBTAG00000019704,ENSBTAG00000014384,ENSBTAG00000013880,ENSBTAG00000002835,ENSBTAG00000007148,ENSBTAG00000001987,ENSBTAG00000018239,ENSBTAG00000011761,ENSBTAG00000008948,ENSBTAG00000019512,ENSBTAG00000018422,ENSBTAG00000006013,ENSBTAG00000014351,ENSBTAG00000020451,ENSBTAG00000010372,ENSBTAG00000000222,ENSBTAG00000004471,ENSBTAG00000020273,ENSBTAG00000016441,ENSBTAG00000004015,ENSBTAG00000014987,ENSBTAG00000010978,ENSBTAG00000008925,ENSBTAG00000010639,ENSBTAG00000007952,ENSBTAG00000012349,ENSBTAG00000038477,ENSBTAG00000010919,ENSBTAG00000000005,ENSBTAG00000001936,ENSBTAG00000021634,ENSBTAG00000010195,ENSBTAG00000010428,ENSBTAG00000006657,ENSBTAG00000021549,ENSBTAG00000017469,ENSBTAG00000024929,ENSBTAG00000015686,ENSBTAG00000021575,ENSBTAG00000009738,ENSBTAG00000007559,ENSBTAG00000008816,ENSBTAG00000015228,ENSBTAG00000020536,ENSBTAG00000011244,ENSBTAG00000039391,ENSBTAG00000020787,ENSBTAG00000016711,ENSBTAG00000004658,ENSBTAG00000019188,ENSBTAG00000025441,ENSBTAG00000021910,ENSBTAG00000015325,ENSBTAG00000018424,ENSBTAG00000014567,ENSBTAG00000017002,ENSBTAG00000007635,ENSBTAG00000023814,ENSBTAG00000001367,ENSBTAG00000006601,ENSBTAG00000040559,ENSBTAG00000006649,ENSBTAG00000007584,ENSBTAG00000012590,ENSBTAG00000006740,ENSBTAG00000005803,ENSBTAG00000006640,ENSBTAG00000019754,ENSBTAG00000046967,ENSBTAG00000011456,ENSBTAG00000020133,ENSBTAG00000005497,ENSBTAG00000022381,ENSBTAG00000004901,ENSBTAG00000008338,ENSBTAG00000045608,ENSBTAG00000006882,ENSBTAG00000003476,ENSBTAG00000045585,ENSBTAG00000014930,ENSBTAG00000015312,ENSBTAG00000006563,ENSBTAG00000001186,ENSBTAG00000012943,ENSBTAG00000021771,ENSBTAG00000015069,ENSBTAG00000001736,ENSBTAG00000038235,ENSBTAG00000025612,ENSBTAG00000000131,ENSBTAG00000046097,ENSBTAG00000015355,ENSBTAG00000001076,ENSBTAG00000016307,ENSBTAG00000026716,ENSBTAG00000045990,ENSBTAG00000008227,ENSBTAG00000000306,ENSBTAG00000005313,ENSBTAG00000012702,ENSBTAG00000016355,ENSBTAG00000003001,ENSBTAG00000013010,ENSBTAG00000012148,ENSBTAG00000001030,ENSBTAG00000027991,ENSBTAG00000012219,ENSBTAG00000005754,ENSBTAG00000023182,ENSBTAG00000000579,ENSBTAG00000008409,ENSBTAG00000016156,ENSBTAG00000000231,ENSBTAG00000019611,ENSBTAG00000004172,ENSBTAG00000033690,ENSBTAG00000047877,ENSBTAG00000017459,ENSBTAG00000020535,ENSBTAG00000008759,ENSBTAG00000000501,ENSBTAG00000016797,ENSBTAG00000013961,ENSBTAG00000018524,ENSBTAG00000008497,ENSBTAG00000014981,ENSBTAG00000000696,ENSBTAG00000016612,ENSBTAG00000019722,ENSBTAG00000020561,ENSBTAG00000010789,ENSBTAG00000010515,ENSBTAG00000001708,ENSBTAG00000005967,ENSBTAG00000019780,ENSBTAG00000014023,ENSBTAG00000000545,ENSBTAG00000020257,ENSBTAG00000016456,ENSBTAG00000006095,ENSBTAG00000007586,ENSBTAG00000024822,ENSBTAG00000004037,ENSBTAG00000000743,ENSBTAG00000007840,ENSBTAG00000014430,ENSBTAG00000003819,ENSBTAG00000009198,ENSBTAG00000024715,ENSBTAG00000048283,ENSBTAG00000022744,ENSBTAG00000005958,ENSBTAG00000047326,ENSBTAG00000013793,ENSBTAG00000000626,ENSBTAG00000002920,ENSBTAG00000013038,ENSBTAG00000032923,ENSBTAG00000020736,ENSBTAG00000006619,ENSBTAG00000011572,ENSBTAG00000018802,ENSBTAG00000010720,ENSBTAG00000008807,ENSBTAG00000013096,ENSBTAG00000021795,ENSBTAG00000007821,ENSBTAG00000037523,ENSBTAG00000031402,ENSBTAG00000019537,ENSBTAG00000023163,ENSBTAG00000000223,ENSBTAG00000001364,ENSBTAG00000032477,ENSBTAG00000011022,ENSBTAG00000023039,ENSBTAG00000026977,ENSBTAG00000007589,ENSBTAG00000005272,ENSBTAG00000006197,ENSBTAG00000002024,ENSBTAG00000039978,ENSBTAG00000008987,ENSBTAG00000002796,ENSBTAG00000020761,ENSBTAG00000015828,ENSBTAG00000000679,ENSBTAG00000003916,ENSBTAG00000020777,ENSBTAG00000009987,ENSBTAG00000047400,ENSBTAG00000013632,ENSBTAG00000024044,ENSBTAG00000021830,ENSBTAG00000012106,ENSBTAG00000009091,ENSBTAG00000046142,ENSBTAG00000013568,ENSBTAG00000008131,ENSBTAG00000020796,ENSBTAG00000011041,ENSBTAG00000019685,ENSBTAG00000007259,ENSBTAG00000016557,ENSBTAG00000001671,ENSBTAG00000040128,ENSBTAG00000001570,ENSBTAG00000010497,ENSBTAG00000006771,ENSBTAG00000020661,ENSBTAG00000010506,ENSBTAG00000014958,ENSBTAG00000007284,ENSBTAG00000000511,ENSBTAG00000047314,ENSBTAG00000012939,ENSBTAG00000019255,ENSBTAG00000011406,ENSBTAG00000005136,ENSBTAG00000017514,ENSBTAG00000005870,ENSBTAG00000019652,ENSBTAG00000008703,ENSBTAG00000019832,ENSBTAG00000019667,ENSBTAG00000005581,ENSBTAG00000010763,ENSBTAG00000037756,ENSBTAG00000021251,ENSBTAG00000014818,ENSBTAG00000003054,ENSBTAG00000020613,ENSBTAG00000005691,ENSBTAG00000018037,ENSBTAG00000016151,ENSBTAG00000005092,ENSBTAG00000014463,ENSBTAG00000047727,ENSBTAG00000045887,ENSBTAG00000020619,ENSBTAG00000005434,ENSBTAG00000013507,ENSBTAG00000005062,ENSBTAG00000031632,ENSBTAG00000035706,ENSBTAG00000019723,ENSBTAG00000013225,ENSBTAG00000000205,ENSBTAG00000006367,ENSBTAG00000003835,ENSBTAG00000004147,ENSBTAG00000033603,ENSBTAG00000020457,ENSBTAG00000010514,ENSBTAG00000012848,ENSBTAG00000011744,ENSBTAG00000009928,ENSBTAG00000015119,ENSBTAG00000046092,ENSBTAG00000017271,ENSBTAG00000013023,ENSBTAG00000040076,ENSBTAG00000005293,ENSBTAG00000002295,ENSBTAG00000045892,ENSBTAG00000014401,ENSBTAG00000019845,ENSBTAG00000005514,ENSBTAG00000008403,ENSBTAG00000019554,ENSBTAG00000033333,ENSBTAG00000005364,ENSBTAG00000020115,ENSBTAG00000007397,ENSBTAG00000011249,ENSBTAG00000011620,ENSBTAG00000008837,ENSBTAG00000006056,ENSBTAG00000044023,ENSBTAG00000004351,ENSBTAG00000008098,ENSBTAG00000001508,ENSBTAG00000013545,ENSBTAG00000001694,ENSBTAG00000010126,ENSBTAG00000032405,ENSBTAG00000045779,ENSBTAG00000012074,ENSBTAG00000012500,ENSBTAG00000020119,ENSBTAG00000017764,ENSBTAG00000010368,ENSBTAG00000014005,ENSBTAG00000000031,ENSBTAG00000002006,ENSBTAG00000012687,ENSBTAG00000009782,ENSBTAG00000000625,ENSBTAG00000010123,ENSBTAG00000011454,ENSBTAG00000021920,ENSBTAG00000010030,ENSBTAG00000007961,ENSBTAG00000012673,ENSBTAG00000040282,ENSBTAG00000001862,ENSBTAG00000021025,ENSBTAG00000034776,ENSBTAG00000000405,ENSBTAG00000025035,ENSBTAG00000005519,ENSBTAG00000014349,ENSBTAG00000000911,ENSBTAG00000012971,ENSBTAG00000006962,ENSBTAG00000013957,ENSBTAG00000004695,ENSBTAG00000026403,ENSBTAG00000017493,ENSBTAG00000010855,ENSBTAG00000018263,ENSBTAG00000014459,ENSBTAG00000001668,ENSBTAG00000007544,ENSBTAG00000010543,ENSBTAG00000024950,ENSBTAG00000018841,ENSBTAG00000009278,ENSBTAG00000045998,ENSBTAG00000012667,ENSBTAG00000002763,ENSBTAG00000018935,ENSBTAG00000022808,ENSBTAG00000016477,ENSBTAG00000000871,ENSBTAG00000017745,ENSBTAG00000011287,ENSBTAG00000002107,ENSBTAG00000027612,ENSBTAG00000022622,ENSBTAG00000011944,ENSBTAG00000016764,ENSBTAG00000000988,ENSBTAG00000007687,ENSBTAG00000003075,ENSBTAG00000002826,ENSBTAG00000007741,ENSBTAG00000009998,ENSBTAG00000020859,ENSBTAG00000036009,ENSBTAG00000016264,ENSBTAG00000014791,ENSBTAG00000038945,ENSBTAG00000020943,ENSBTAG00000013798,ENSBTAG00000017892,ENSBTAG00000021298,ENSBTAG00000021705,ENSBTAG00000019938,ENSBTAG00000016323,ENSBTAG00000019584,ENSBTAG00000010992,ENSBTAG00000011798,ENSBTAG00000004806,ENSBTAG00000009948,ENSBTAG00000010149,ENSBTAG00000002883,ENSBTAG00000019595,ENSBTAG00000006591,ENSBTAG00000007826,ENSBTAG00000044208,ENSBTAG00000001019,ENSBTAG00000026819,ENSBTAG00000012004,ENSBTAG00000022689,ENSBTAG00000039634,ENSBTAG00000012088,ENSBTAG00000004401,ENSBTAG00000016661,ENSBTAG00000015632,ENSBTAG00000019234,ENSBTAG00000019179,ENSBTAG00000014456,ENSBTAG00000045832,ENSBTAG00000003076,ENSBTAG00000009916,ENSBTAG00000030180,ENSBTAG00000020102,ENSBTAG00000007133,ENSBTAG00000047134,ENSBTAG00000008762,ENSBTAG00000013133,ENSBTAG00000025964,ENSBTAG00000008248,ENSBTAG00000007237,ENSBTAG00000016981,ENSBTAG00000012101,ENSBTAG00000008719,ENSBTAG00000045955,ENSBTAG00000005278,ENSBTAG00000025250,ENSBTAG00000001311,ENSBTAG00000023445,ENSBTAG00000021505,ENSBTAG00000010408,ENSBTAG00000017943,ENSBTAG00000033339,ENSBTAG00000008318,ENSBTAG00000012052,ENSBTAG00000003536,ENSBTAG00000002081,ENSBTAG00000007139,ENSBTAG00000011820,ENSBTAG00000046176,ENSBTAG00000018966,ENSBTAG00000004331,ENSBTAG00000001844,ENSBTAG00000008321,ENSBTAG00000007932,ENSBTAG00000003586,ENSBTAG00000002699,ENSBTAG00000001663,ENSBTAG00000017346,ENSBTAG00000007164,ENSBTAG00000003837,ENSBTAG00000019409,ENSBTAG00000022699,ENSBTAG00000002126,ENSBTAG00000011580,ENSBTAG00000016338,ENSBTAG00000013782,ENSBTAG00000019838,ENSBTAG00000020286,ENSBTAG00000012749,ENSBTAG00000017750,ENSBTAG00000013555,ENSBTAG00000012615,ENSBTAG00000006233,ENSBTAG00000013244,ENSBTAG00000012117,ENSBTAG00000012697,ENSBTAG00000013065,ENSBTAG00000006811,ENSBTAG00000002919,ENSBTAG00000005578,ENSBTAG00000024199,ENSBTAG00000001634,ENSBTAG00000012827,ENSBTAG00000016663,ENSBTAG00000012637,ENSBTAG00000019933,ENSBTAG00000010524,ENSBTAG00000008773,ENSBTAG00000016746,ENSBTAG00000017155,ENSBTAG00000040014,ENSBTAG00000008973,ENSBTAG00000018205,ENSBTAG00000021504,ENSBTAG00000001096,ENSBTAG00000016253,ENSBTAG00000000570,ENSBTAG00000005356,ENSBTAG00000020378,ENSBTAG00000004861,ENSBTAG00000010351,ENSBTAG00000005847,ENSBTAG00000020161,ENSBTAG00000044105,ENSBTAG00000005869,ENSBTAG00000010504,ENSBTAG00000013813,ENSBTAG00000019456,ENSBTAG00000021168,ENSBTAG00000021158,ENSBTAG00000003276,ENSBTAG00000004587,ENSBTAG00000012724,ENSBTAG00000015520,ENSBTAG00000012771,ENSBTAG00000016412,ENSBTAG00000019029,ENSBTAG00000005078,ENSBTAG00000008136,ENSBTAG00000024918,ENSBTAG00000018796,ENSBTAG00000010106,ENSBTAG00000014429,ENSBTAG00000025148,ENSBTAG00000019648,ENSBTAG00000015538,ENSBTAG00000003561,ENSBTAG00000004269,ENSBTAG00000011446,ENSBTAG00000023179,ENSBTAG00000011857,ENSBTAG00000007256,ENSBTAG00000009962,ENSBTAG00000018921,ENSBTAG00000014158,ENSBTAG00000001412,ENSBTAG00000017739,ENSBTAG00000014710,ENSBTAG00000019073,ENSBTAG00000021717,ENSBTAG00000011562,ENSBTAG00000005263,ENSBTAG00000006609,ENSBTAG00000008008,ENSBTAG00000005970,ENSBTAG00000009638,ENSBTAG00000007662,ENSBTAG00000009578,ENSBTAG00000003016,ENSBTAG00000034936,ENSBTAG00000009381,ENSBTAG00000015720,ENSBTAG00000003147,ENSBTAG00000012176,ENSBTAG00000024542,ENSBTAG00000004115,ENSBTAG00000000837,ENSBTAG00000002941,ENSBTAG00000021249,ENSBTAG00000033806,ENSBTAG00000008303,ENSBTAG00000016572,ENSBTAG00000003051,ENSBTAG00000011484,ENSBTAG00000014700,ENSBTAG00000002940,ENSBTAG00000004021,ENSBTAG00000007797,ENSBTAG00000040350,ENSBTAG00000006193,ENSBTAG00000030255,ENSBTAG00000019075,ENSBTAG00000020883,ENSBTAG00000019944,ENSBTAG00000003365,ENSBTAG00000002853,ENSBTAG00000000646,ENSBTAG00000012216,ENSBTAG00000011849,ENSBTAG00000002950,ENSBTAG00000002495,ENSBTAG00000039552,ENSBTAG00000006919,ENSBTAG00000001451,ENSBTAG00000039346,ENSBTAG00000011876,ENSBTAG00000021216,ENSBTAG00000047135,ENSBTAG00000001321,ENSBTAG00000019907,ENSBTAG00000004749,ENSBTAG00000016558,ENSBTAG00000021588,ENSBTAG00000047129,ENSBTAG00000020412,ENSBTAG0000047930,ENSBTAG00000023374,ENSBTAG00000015150,ENSBTAG00000012761,ENSBTAG00000000476,ENSBTAG00000018127,ENSBTAG00000039513,ENSBTAG00000022681,ENSBTAG00000003815,ENSBTAG00000044019,ENSBTAG00000025443,ENSBTAG00000018596,ENSBTAG00000009447,ENSBTAG00000009742,ENSBTAG00000021557,ENSBTAG00000040253,ENSBTAG00000000220,ENSBTAG00000014159,ENSBTAG00000026585,ENSBTAG00000008596,ENSBTAG00000004780,ENSBTAG00000021260,ENSBTAG00000046467,ENSBTAG00000012789,ENSBTAG00000002960,ENSBTAG00000018884,ENSBTAG00000009343,ENSBTAG00000005481,ENSBTAG00000019946,ENSBTAG00000000978,ENSBTAG00000005657,ENSBTAG00000006085,ENSBTAG00000021846,ENSBTAG00000001530,ENSBTAG00000004875,ENSBTAG00000014059,ENSBTAG00000005533,ENSBTAG00000013421,ENSBTAG00000007428,ENSBTAG00000039727,ENSBTAG00000011382,ENSBTAG00000012048,ENSBTAG00000046672,ENSBTAG00000007413,ENSBTAG00000015266,ENSBTAG00000019855,ENSBTAG00000006420,ENSBTAG00000024869,ENSBTAG00000021913,ENSBTAG00000004378,ENSBTAG00000008753,ENSBTAG00000009175,ENSBTAG00000014943,ENSBTAG00000034827,ENSBTAG00000</Data></Cell>
    <Cell><Data ss:Type="Number">1.821133E-3</Data></Cell>
    <Cell><Data ss:Type="Number">0.56086753300000003</Data></Cell>
   </Row>
   <Row>
    <Cell><Data ss:Type="String">GO:0006464</Data></Cell>
    <Cell><Data ss:Type="String">cellular protein modification process</Data></Cell>
    <Cell><Data ss:Type="String">biological_process</Data></Cell>
    <Cell><Data ss:Type="Number">2322</Data></Cell>
    <Cell ss:StyleID="s64"><Data ss:Type="String">ENSBTAG00000004052,ENSBTAG00000017550,ENSBTAG00000015599,ENSBTAG00000013066,ENSBTAG00000004597,ENSBTAG00000016528,ENSBTAG00000007498,ENSBTAG00000016010,ENSBTAG00000014451,ENSBTAG00000018142,ENSBTAG00000021183,ENSBTAG00000013724,ENSBTAG00000006938,ENSBTAG00000026319,ENSBTAG00000007336,ENSBTAG00000020815,ENSBTAG00000007309,ENSBTAG00000035587,ENSBTAG00000004826,ENSBTAG00000005865,ENSBTAG00000016103,ENSBTAG00000020410,ENSBTAG00000013721,ENSBTAG00000037464,ENSBTAG00000040477,ENSBTAG00000031688,ENSBTAG00000027825,ENSBTAG00000004120,ENSBTAG00000019273,ENSBTAG00000004514,ENSBTAG00000045571,ENSBTAG00000031590,ENSBTAG00000005039,ENSBTAG00000013863,ENSBTAG00000046286,ENSBTAG00000046922,ENSBTAG00000010815,ENSBTAG00000046604,ENSBTAG00000006388,ENSBTAG00000013169,ENSBTAG00000037826,ENSBTAG00000010649,ENSBTAG00000016737,ENSBTAG00000009357,ENSBTAG00000001425,ENSBTAG00000011000,ENSBTAG00000008240,ENSBTAG00000003291,ENSBTAG00000007605,ENSBTAG00000000437,ENSBTAG00000009036,ENSBTAG00000039246,ENSBTAG00000016254,ENSBTAG00000002965,ENSBTAG00000009657,ENSBTAG00000009859,ENSBTAG00000011990,ENSBTAG00000013322,ENSBTAG00000008921,ENSBTAG00000010401,ENSBTAG00000009797,ENSBTAG00000001567,ENSBTAG00000003409,ENSBTAG00000012355,ENSBTAG00000019013,ENSBTAG00000017718,ENSBTAG00000017051,ENSBTAG00000012060,ENSBTAG00000022238,ENSBTAG00000011865,ENSBTAG00000009586,ENSBTAG00000007519,ENSBTAG00000005838,ENSBTAG00000003564,ENSBTAG00000007177,ENSBTAG00000015241,ENSBTAG00000003642,ENSBTAG00000001749,ENSBTAG00000005456,ENSBTAG00000020301,ENSBTAG00000013380,ENSBTAG00000048308,ENSBTAG00000003954,ENSBTAG00000002083,ENSBTAG00000031524,ENSBTAG00000010349,ENSBTAG00000016775,ENSBTAG00000017788,ENSBTAG00000018739,ENSBTAG00000017457,ENSBTAG00000005454,ENSBTAG00000007780,ENSBTAG00000020936,ENSBTAG00000003362,ENSBTAG00000001141,ENSBTAG00000019795,ENSBTAG00000039916,ENSBTAG00000019474,ENSBTAG00000048063,ENSBTAG00000010042,ENSBTAG00000012146,ENSBTAG00000011634,ENSBTAG00000002148,ENSBTAG00000020961,ENSBTAG00000002664,ENSBTAG00000011439,ENSBTAG00000010132,ENSBTAG00000018198,ENSBTAG00000002315,ENSBTAG00000006359,ENSBTAG00000020244,ENSBTAG00000009749,ENSBTAG00000001770,ENSBTAG00000008827,ENSBTAG00000005676,ENSBTAG00000015311,ENSBTAG00000011479,ENSBTAG00000008951,ENSBTAG00000023947,ENSBTAG00000030162,ENSBTAG00000018898,ENSBTAG00000006508,ENSBTAG00000047392,ENSBTAG00000016594,ENSBTAG00000006686,ENSBTAG00000026320,ENSBTAG00000012564,ENSBTAG00000000120,ENSBTAG00000020947,ENSBTAG00000047567,ENSBTAG00000000782,ENSBTAG00000014611,ENSBTAG00000000789,ENSBTAG00000017060,ENSBTAG00000003035,ENSBTAG00000011205,ENSBTAG00000003644,ENSBTAG00000018806,ENSBTAG00000021798,ENSBTAG00000020073,ENSBTAG00000007438,ENSBTAG00000017907,ENSBTAG00000004216,ENSBTAG00000012772,ENSBTAG00000001704,ENSBTAG00000013621,ENSBTAG00000021697,ENSBTAG00000008718,ENSBTAG00000015377,ENSBTAG00000005756,ENSBTAG00000011332,ENSBTAG00000016332,ENSBTAG00000035007,ENSBTAG00000001826,ENSBTAG00000016045,ENSBTAG00000012944,ENSBTAG00000048195,ENSBTAG00000013821,ENSBTAG00000005828,ENSBTAG00000015401,ENSBTAG00000015106,ENSBTAG00000016198,ENSBTAG00000003548,ENSBTAG00000019277,ENSBTAG00000008319,ENSBTAG00000021506,ENSBTAG00000020614,ENSBTAG00000014038,ENSBTAG00000025029,ENSBTAG00000017280,ENSBTAG00000001586,ENSBTAG00000015165,ENSBTAG00000023963,ENSBTAG00000006646,ENSBTAG00000000751,ENSBTAG00000019049,ENSBTAG00000020696,ENSBTAG00000000128,ENSBTAG00000010303,ENSBTAG00000009065,ENSBTAG00000015046,ENSBTAG00000015249,ENSBTAG00000001533,ENSBTAG00000009966,ENSBTAG00000015535,ENSBTAG00000010727,ENSBTAG00000002704,ENSBTAG00000005664,ENSBTAG00000027932,ENSBTAG00000007370,ENSBTAG00000007880,ENSBTAG00000011350,ENSBTAG00000012047,ENSBTAG00000031052,ENSBTAG00000037383,ENSBTAG00000014495,ENSBTAG00000002345,ENSBTAG00000021769,ENSBTAG00000003255,ENSBTAG00000045989,ENSBTAG00000016336,ENSBTAG00000000671,ENSBTAG00000006080,ENSBTAG00000005376,ENSBTAG00000000343,ENSBTAG00000020079,ENSBTAG00000016231,ENSBTAG00000021521,ENSBTAG00000012698,ENSBTAG00000003184,ENSBTAG00000010184,ENSBTAG00000019281,ENSBTAG00000005861,ENSBTAG00000030317,ENSBTAG00000003817,ENSBTAG00000001144,ENSBTAG00000031309,ENSBTAG00000004906,ENSBTAG00000006683,ENSBTAG00000001707,ENSBTAG00000021364,ENSBTAG00000004956,ENSBTAG00000004495,ENSBTAG00000001717,ENSBTAG00000021691,ENSBTAG00000017597,ENSBTAG00000015205,ENSBTAG00000033422,ENSBTAG00000001178,ENSBTAG00000017023,ENSBTAG00000040055,ENSBTAG00000033255,ENSBTAG00000033708,ENSBTAG00000009789,ENSBTAG00000004114,ENSBTAG00000012368,ENSBTAG00000047982,ENSBTAG00000009427,ENSBTAG00000010388,ENSBTAG00000006697,ENSBTAG00000007986,ENSBTAG00000017922,ENSBTAG00000012375,ENSBTAG00000001529,ENSBTAG00000004394,ENSBTAG00000015007,ENSBTAG00000013958,ENSBTAG00000000653,ENSBTAG00000021911,ENSBTAG00000017179,ENSBTAG00000017697,ENSBTAG00000046077,ENSBTAG00000017448,ENSBTAG00000000753,ENSBTAG00000008611,ENSBTAG00000003186,ENSBTAG00000007501,ENSBTAG00000003565,ENSBTAG00000021105,ENSBTAG00000001274,ENSBTAG00000015368,ENSBTAG00000019076,ENSBTAG00000019214,ENSBTAG00000003245,ENSBTAG00000009547,ENSBTAG00000013236,ENSBTAG00000015385,ENSBTAG00000017037,ENSBTAG00000003624,ENSBTAG00000040555,ENSBTAG00000004991,ENSBTAG00000020984,ENSBTAG00000014502,ENSBTAG00000000201,ENSBTAG00000018775,ENSBTAG00000007395,ENSBTAG00000046708,ENSBTAG00000002086,ENSBTAG00000047702,ENSBTAG00000045696,ENSBTAG00000013277,ENSBTAG00000000773,ENSBTAG00000011356,ENSBTAG00000011969,ENSBTAG00000008079,ENSBTAG00000016769,ENSBTAG00000009400,ENSBTAG00000006995,ENSBTAG00000011111,ENSBTAG00000043959,ENSBTAG00000006894,ENSBTAG00000002185,ENSBTAG00000017618,ENSBTAG00000003325,ENSBTAG00000009332,ENSBTAG00000000436,ENSBTAG00000021756,ENSBTAG00000011699,ENSBTAG00000002431,ENSBTAG00000017827,ENSBTAG00000025413,ENSBTAG00000020379,ENSBTAG00000012475,ENSBTAG00000007569,ENSBTAG00000014239,ENSBTAG00000013166,ENSBTAG00000021442,ENSBTAG00000010161,ENSBTAG00000003920,ENSBTAG00000014227,ENSBTAG00000018888,ENSBTAG00000009455,ENSBTAG00000021686,ENSBTAG00000001241,ENSBTAG00000030976,ENSBTAG00000009478,ENSBTAG00000010460,ENSBTAG00000046750,ENSBTAG00000007189,ENSBTAG00000015437,ENSBTAG00000039784,ENSBTAG00000012858,ENSBTAG00000037735,ENSBTAG00000013081,ENSBTAG00000009938,ENSBTAG00000009545,ENSBTAG00000008963,ENSBTAG00000031439,ENSBTAG00000009211,ENSBTAG00000047598,ENSBTAG00000018834,ENSBTAG00000016328,ENSBTAG00000000428,ENSBTAG00000006688,ENSBTAG00000004895,ENSBTAG00000009330,ENSBTAG00000020665,ENSBTAG00000000317,ENSBTAG00000046644,ENSBTAG00000005912,ENSBTAG00000006045,ENSBTAG00000011628,ENSBTAG00000009035,ENSBTAG00000019966,ENSBTAG00000016846,ENSBTAG00000017689,ENSBTAG00000019908,ENSBTAG00000003952,ENSBTAG00000001017,ENSBTAG00000003745,ENSBTAG00000017418,ENSBTAG00000005207,ENSBTAG00000032021,ENSBTAG00000013009,ENSBTAG00000013125,ENSBTAG00000020904,ENSBTAG00000010176,ENSBTAG00000025400,ENSBTAG00000047543,ENSBTAG00000007825,ENSBTAG00000015882,ENSBTAG00000018252,ENSBTAG00000019077,ENSBTAG00000013976,ENSBTAG00000004909,ENSBTAG00000016290,ENSBTAG00000030182,ENSBTAG00000008429,ENSBTAG00000021420,ENSBTAG00000017103,ENSBTAG00000032247,ENSBTAG00000005826,ENSBTAG00000023377,ENSBTAG00000006003,ENSBTAG00000008359,ENSBTAG00000014366,ENSBTAG00000000725,ENSBTAG00000021422,ENSBTAG00000006422,ENSBTAG00000013716,ENSBTAG00000006276,ENSBTAG00000005444,ENSBTAG00000018984,ENSBTAG00000015715,ENSBTAG00000020428,ENSBTAG00000001937,ENSBTAG00000020923,ENSBTAG00000012090,ENSBTAG00000024485,ENSBTAG00000012987,ENSBTAG00000014911,ENSBTAG00000009165,ENSBTAG00000000377,ENSBTAG00000014947,ENSBTAG00000008466,ENSBTAG00000009907,ENSBTAG00000008535,ENSBTAG00000015457,ENSBTAG00000021087,ENSBTAG00000018114,ENSBTAG00000003092,ENSBTAG00000021918,ENSBTAG00000018774,ENSBTAG00000007109,ENSBTAG00000009153,ENSBTAG00000016105,ENSBTAG00000027625,ENSBTAG00000019155,ENSBTAG00000044082,ENSBTAG00000035662,ENSBTAG00000012119,ENSBTAG00000004877,ENSBTAG00000018749,ENSBTAG00000008151,ENSBTAG00000010772,ENSBTAG00000019086,ENSBTAG00000020272,ENSBTAG00000005928,ENSBTAG00000031716,ENSBTAG00000002725,ENSBTAG00000017431,ENSBTAG00000011011,ENSBTAG00000038149,ENSBTAG00000006501,ENSBTAG00000019964,ENSBTAG00000002948,ENSBTAG00000016830,ENSBTAG00000021953,ENSBTAG00000002625,ENSBTAG00000018223,ENSBTAG00000005815,ENSBTAG00000020490,ENSBTAG00000035705,ENSBTAG00000033502,ENSBTAG00000008147,ENSBTAG00000002435,ENSBTAG00000010007,ENSBTAG00000010957,ENSBTAG00000021556,ENSBTAG00000009070,ENSBTAG00000016532,ENSBTAG00000005111,ENSBTAG00000012599,ENSBTAG00000019617,ENSBTAG00000021157,ENSBTAG00000019470,ENSBTAG00000015618,ENSBTAG00000004709,ENSBTAG00000000218,ENSBTAG00000012534,ENSBTAG00000008167,ENSBTAG00000011808,ENSBTAG00000012120,ENSBTAG00000043994,ENSBTAG00000011658,ENSBTAG00000010069,ENSBTAG00000024633,ENSBTAG00000001225,ENSBTAG00000010013,ENSBTAG00000005012,ENSBTAG00000000877,ENSBTAG00000031724,ENSBTAG00000006345,ENSBTAG00000040418,ENSBTAG00000045902,ENSBTAG00000014992,ENSBTAG00000006572,ENSBTAG00000031387,ENSBTAG00000020399,ENSBTAG00000005049,ENSBTAG00000017626,ENSBTAG00000007476,ENSBTAG00000008269,ENSBTAG00000005824,ENSBTAG00000020283,ENSBTAG00000020034,ENSBTAG00000001895,ENSBTAG00000004907,ENSBTAG00000013336,ENSBTAG00000015195,ENSBTAG00000018744,ENSBTAG00000001941,ENSBTAG00000005903,ENSBTAG00000012519,ENSBTAG00000017061,ENSBTAG00000008195,ENSBTAG00000010805,ENSBTAG00000023734,ENSBTAG00000016007,ENSBTAG00000011437,ENSBTAG00000016799,ENSBTAG00000027937,ENSBTAG00000010254,ENSBTAG00000004911,ENSBTAG00000000139,ENSBTAG00000008350,ENSBTAG00000019658,ENSBTAG00000006234,ENSBTAG00000014548,ENSBTAG00000033679,ENSBTAG00000020312,ENSBTAG00000018996,ENSBTAG00000014966,ENSBTAG00000044044,ENSBTAG00000004475,ENSBTAG00000012587,ENSBTAG00000020136,ENSBTAG00000003842,ENSBTAG00000025462,ENSBTAG00000009912,ENSBTAG00000019028,ENSBTAG00000002698,ENSBTAG00000012550,ENSBTAG00000013790,ENSBTAG00000007966,ENSBTAG00000002095,ENSBTAG00000021761,ENSBTAG00000009097,ENSBTAG00000020498,ENSBTAG00000018655,ENSBTAG00000020829,ENSBTAG00000013935,ENSBTAG00000032527,ENSBTAG00000019871,ENSBTAG00000014825,ENSBTAG00000016499,ENSBTAG00000019143,ENSBTAG00000020938,ENSBTAG00000015026,ENSBTAG00000014205,ENSBTAG00000006161,ENSBTAG00000009681,ENSBTAG00000021527,ENSBTAG00000013951,ENSBTAG00000039827,ENSBTAG00000007347,ENSBTAG00000017085,ENSBTAG00000005250,ENSBTAG00000008938,ENSBTAG00000046629,ENSBTAG00000023867,ENSBTAG00000021675,ENSBTAG00000008436,ENSBTAG00000031385,ENSBTAG00000020850,ENSBTAG00000000628,ENSBTAG00000003455,ENSBTAG00000032650,ENSBTAG00000009426,ENSBTAG00000003798,ENSBTAG00000015779,ENSBTAG00000020472,ENSBTAG00000021695,ENSBTAG00000002730,ENSBTAG00000014053,ENSBTAG00000046730,ENSBTAG00000000512,ENSBTAG00000015273,ENSBTAG00000000149,ENSBTAG00000018000,ENSBTAG00000009709,ENSBTAG00000025372,ENSBTAG00000020059,ENSBTAG00000046416,ENSBTAG00000002500,ENSBTAG00000003336,ENSBTAG00000008650,ENSBTAG00000012744,ENSBTAG00000003430,ENSBTAG00000017943,ENSBTAG00000005278,ENSBTAG00000045955,ENSBTAG00000025250,ENSBTAG00000010408,ENSBTAG00000021505,ENSBTAG00000023445,ENSBTAG00000001311,ENSBTAG00000016981,ENSBTAG00000007237,ENSBTAG00000012101,ENSBTAG00000008719,ENSBTAG00000008762,ENSBTAG00000013133,ENSBTAG00000025964,ENSBTAG00000047134,ENSBTAG00000008248,ENSBTAG00000007133,ENSBTAG00000020102,ENSBTAG00000030180,ENSBTAG00000003076,ENSBTAG00000009916,ENSBTAG00000016338,ENSBTAG00000013782,ENSBTAG00000011580,ENSBTAG00000019838,ENSBTAG00000003837,ENSBTAG00000007164,ENSBTAG00000002126,ENSBTAG00000022699,ENSBTAG00000019409,ENSBTAG00000017346,ENSBTAG00000001663,ENSBTAG00000003586,ENSBTAG00000002699,ENSBTAG00000008321,ENSBTAG00000007932,ENSBTAG00000004331,ENSBTAG00000001844,ENSBTAG00000007139,ENSBTAG00000011820,ENSBTAG00000002081,ENSBTAG00000012052,ENSBTAG00000003536,ENSBTAG00000018966,ENSBTAG00000046176,ENSBTAG00000008318,ENSBTAG00000033339,ENSBTAG00000009948,ENSBTAG00000011798,ENSBTAG00000004806,ENSBTAG00000010149,ENSBTAG00000019584,ENSBTAG00000010992,ENSBTAG00000021298,ENSBTAG00000016323,ENSBTAG00000019938,ENSBTAG00000021705,ENSBTAG00000038945,ENSBTAG00000013798,ENSBTAG00000017892,ENSBTAG00000020943,ENSBTAG00000014791,ENSBTAG00000036009,ENSBTAG00000020859,ENSBTAG00000016264,ENSBTAG00000009998,ENSBTAG00000007741,ENSBTAG00000045832,ENSBTAG00000014456,ENSBTAG00000015632,ENSBTAG00000016661,ENSBTAG00000019234,ENSBTAG00000019179,ENSBTAG00000012088,ENSBTAG00000004401,ENSBTAG00000022689,ENSBTAG00000039634,ENSBTAG00000012004,ENSBTAG00000007826,ENSBTAG00000044208,ENSBTAG00000026819,ENSBTAG00000001019,ENSBTAG00000006591,ENSBTAG00000019595,ENSBTAG00000002883,ENSBTAG00000015520,ENSBTAG00000012771,ENSBTAG00000012724,ENSBTAG00000004587,ENSBTAG00000003276,ENSBTAG00000021158,ENSBTAG00000021168,ENSBTAG00000019456,ENSBTAG00000001412,ENSBTAG00000023179,ENSBTAG00000004269,ENSBTAG00000011446,ENSBTAG00000018921,ENSBTAG00000007256,ENSBTAG00000009962,ENSBTAG00000014158,ENSBTAG00000011857,ENSBTAG00000019648,ENSBTAG00000025148,ENSBTAG00000003561,ENSBTAG00000015538,ENSBTAG00000014429,ENSBTAG00000008136,ENSBTAG00000010106,ENSBTAG00000018796,ENSBTAG00000024918,ENSBTAG00000005078,ENSBTAG00000019029,ENSBTAG00000016412,ENSBTAG00000016746,ENSBTAG00000012637,ENSBTAG00000008773,ENSBTAG00000019933,ENSBTAG00000010524,ENSBTAG00000012827,ENSBTAG00000016663,ENSBTAG00000001634,ENSBTAG00000002919,ENSBTAG00000013065,ENSBTAG00000006811,ENSBTAG00000005578,ENSBTAG00000024199,ENSBTAG00000012697,ENSBTAG00000006233,ENSBTAG00000012117,ENSBTAG00000013244,ENSBTAG00000020286,ENSBTAG00000012615,ENSBTAG00000013555,ENSBTAG00000017750,ENSBTAG00000012749,ENSBTAG00000013813,ENSBTAG00000010504,ENSBTAG00000005869,ENSBTAG00000044105,ENSBTAG00000020161,ENSBTAG00000004861,ENSBTAG00000020378,ENSBTAG00000005356,ENSBTAG00000005847,ENSBTAG00000010351,ENSBTAG00000000570,ENSBTAG00000016253,ENSBTAG00000001096,ENSBTAG00000021504,ENSBTAG00000040014,ENSBTAG00000018205,ENSBTAG00000008973,ENSBTAG00000017155,ENSBTAG00000019907,ENSBTAG00000001321,ENSBTAG00000004749,ENSBTAG00000047135,ENSBTAG00000021216,ENSBTAG00000039346,ENSBTAG00000001451,ENSBTAG00000011876,ENSBTAG00000002495,ENSBTAG00000006919,ENSBTAG00000039552,ENSBTAG00000002853,ENSBTAG00000000646,ENSBTAG00000012216,ENSBTAG00000002950,ENSBTAG00000011849,ENSBTAG00000006193,ENSBTAG00000040350,ENSBTAG00000019944,ENSBTAG00000020883,ENSBTAG00000003365,ENSBTAG00000019075,ENSBTAG00000030255,ENSBTAG00000002940,ENSBTAG00000007797,ENSBTAG00000004021,ENSBTAG00000009447,ENSBTAG00000018596,ENSBTAG00000009742,ENSBTAG00000044019,ENSBTAG00000025443,ENSBTAG00000003815,ENSBTAG00000018127,ENSBTAG00000000476,ENSBTAG00000012761,ENSBTAG00000015150,ENSBTAG00000023374,ENSBTAG00000022681,ENSBTAG00000039513,ENSBTAG00000047930,ENSBTAG00000021588,ENSBTAG00000016558,ENSBTAG00000047129,ENSBTAG00000020412,ENSBTAG00000034936,ENSBTAG00000009381,ENSBTAG00000003016,ENSBTAG00000009578,ENSBTAG00000007662,ENSBTAG00000009638,ENSBTAG00000005970,ENSBTAG00000021717,ENSBTAG00000011562,ENSBTAG00000019073,ENSBTAG00000006609,ENSBTAG00000008008,ENSBTAG00000005263,ENSBTAG00000017739,ENSBTAG00000014710,ENSBTAG00000014700,ENSBTAG00000011484,ENSBTAG00000003051,ENSBTAG00000008303,ENSBTAG00000016572,ENSBTAG00000021249,ENSBTAG00000002941,ENSBTAG00000033806,ENSBTAG00000000837,ENSBTAG00000004115,ENSBTAG00000024542,ENSBTAG00000003147,ENSBTAG00000012176,ENSBTAG00000015720,ENSBTAG00000022036,ENSBTAG00000007513,ENSBTAG00000045904,ENSBTAG00000026796,ENSBTAG00000017376,ENSBTAG00000031918,ENSBTAG00000018636,ENSBTAG00000020848,ENSBTAG00000034827,ENSBTAG00000007993,ENSBTAG00000009736,ENSBTAG00000014943,ENSBTAG00000038062,ENSBTAG00000018153,ENSBTAG00000015076,ENSBTAG00000013916,ENSBTAG00000019864,ENSBTAG00000009376,ENSBTAG00000045604,ENSBTAG00000017505,ENSBTAG00000010191,ENSBTAG00000031564,ENSBTAG00000009677,ENSBTAG00000015387,ENSBTAG00000008353,ENSBTAG00000000902,ENSBTAG00000023407,ENSBTAG00000009037,ENSBTAG00000019298,ENSBTAG00000021767,ENSBTAG00000006081,ENSBTAG00000004875,ENSBTAG00000006085,ENSBTAG00000001530,ENSBTAG00000021846,ENSBTAG00000019946,ENSBTAG00000005481,ENSBTAG00000005657,ENSBTAG00000000978,ENSBTAG00000002960,ENSBTAG00000009343,ENSBTAG00000018884,ENSBTAG00000012789,ENSBTAG00000004780,ENSBTAG00000008596,ENSBTAG00000046467,ENSBTAG00000021260,ENSBTAG00000026585,ENSBTAG00000014159,ENSBTAG00000021557,ENSBTAG00000040253,ENSBTAG00000000220,ENSBTAG00000009175,ENSBTAG00000008753,ENSBTAG00000004378,ENSBTAG00000021913,ENSBTAG00000024869,ENSBTAG00000019855,ENSBTAG00000006420,ENSBTAG00000046672,ENSBTAG00000015266,ENSBTAG00000007413,ENSBTAG00000039727,ENSBTAG00000012048,ENSBTAG00000011382,ENSBTAG00000005533,ENSBTAG00000014059,ENSBTAG00000013421,ENSBTAG00000007428,ENSBTAG00000001186,ENSBTAG00000006563,ENSBTAG00000015312,ENSBTAG00000045585,ENSBTAG00000003476,ENSBTAG00000014930,ENSBTAG00000006882,ENSBTAG00000022381,ENSBTAG00000004901,ENSBTAG00000020133,ENSBTAG00000005497,ENSBTAG00000045608,ENSBTAG00000008338,ENSBTAG00000019754,ENSBTAG00000011456,ENSBTAG00000046967,ENSBTAG00000005803,ENSBTAG00000006740,ENSBTAG00000006640,ENSBTAG00000027991,ENSBTAG00000001030,ENSBTAG00000005313,ENSBTAG00000012702,ENSBTAG00000012148,ENSBTAG00000003001,ENSBTAG00000016355,ENSBTAG00000013010,ENSBTAG00000000306,ENSBTAG00000008227,ENSBTAG00000045990,ENSBTAG00000001076,ENSBTAG00000015355,ENSBTAG00000046097,ENSBTAG00000016307,ENSBTAG00000026716,ENSBTAG00000038235,ENSBTAG00000000131,ENSBTAG00000025612,ENSBTAG00000001736,ENSBTAG00000012943,ENSBTAG00000015069,ENSBTAG00000021771,ENSBTAG00000011244,ENSBTAG00000039391,ENSBTAG00000020787,ENSBTAG00000020536,ENSBTAG00000015228,ENSBTAG00000008816,ENSBTAG00000007559,ENSBTAG00000009738,ENSBTAG00000015686,ENSBTAG00000021575,ENSBTAG00000021549,ENSBTAG00000017469,ENSBTAG00000024929,ENSBTAG00000021634,ENSBTAG00000006657,ENSBTAG00000010195,ENSBTAG00000010428,ENSBTAG00000001936,ENSBTAG00000000005,ENSBTAG00000006649,ENSBTAG00000040559,ENSBTAG00000012590,ENSBTAG00000007584,ENSBTAG00000006601,ENSBTAG00000023814,ENSBTAG00000001367,ENSBTAG00000007635,ENSBTAG00000014567,ENSBTAG00000017002,ENSBTAG00000018424,ENSBTAG00000021910,ENSBTAG00000015325,ENSBTAG00000025441,ENSBTAG00000016711,ENSBTAG00000019188,ENSBTAG00000004658,ENSBTAG00000020736,ENSBTAG00000006619,ENSBTAG00000011572,ENSBTAG00000002920,ENSBTAG00000013038,ENSBTAG00000032923,ENSBTAG00000013793,ENSBTAG00000047326,ENSBTAG00000022744,ENSBTAG00000005958,ENSBTAG00000000626,ENSBTAG00000014430,ENSBTAG00000048283,ENSBTAG00000003819,ENSBTAG00000024715,ENSBTAG00000009198,ENSBTAG00000007840,ENSBTAG00000000743,ENSBTAG00000004037,ENSBTAG00000000223,ENSBTAG00000001364,ENSBTAG00000023163,ENSBTAG00000031402,ENSBTAG00000019537,ENSBTAG00000021795,ENSBTAG00000007821,ENSBTAG00000013096,ENSBTAG00000037523,ENSBTAG00000008807,ENSBTAG00000010720,ENSBTAG00000018802,ENSBTAG00000008497,ENSBTAG00000014981,ENSBTAG00000013961,ENSBTAG00000018524,ENSBTAG00000000501,ENSBTAG00000008759,ENSBTAG00000016797,ENSBTAG00000047877,ENSBTAG00000033690,ENSBTAG00000020535,ENSBTAG00000017459,ENSBTAG00000019611,ENSBTAG00000004172,ENSBTAG00000016156,ENSBTAG00000000231,ENSBTAG00000000579,ENSBTAG00000023182,ENSBTAG00000008409,ENSBTAG00000005754,ENSBTAG00000012219,ENSBTAG00000016456,ENSBTAG00000006095,ENSBTAG00000024822,ENSBTAG00000007586,ENSBTAG00000020257,ENSBTAG00000000545,ENSBTAG00000019780,ENSBTAG00000005967,ENSBTAG00000014023,ENSBTAG00000001708,ENSBTAG00000010515,ENSBTAG00000020561,ENSBTAG00000019722,ENSBTAG00000010789,ENSBTAG00000016612,ENSBTAG00000000696,ENSBTAG00000000205,ENSBTAG00000006367,ENSBTAG00000019723,ENSBTAG00000035706,ENSBTAG00000031632,ENSBTAG00000013225,ENSBTAG00000013507,ENSBTAG00000005434,ENSBTAG00000005062,ENSBTAG00000047727,ENSBTAG00000045887,ENSBTAG00000014463,ENSBTAG00000005092,ENSBTAG00000020619,ENSBTAG00000005691,ENSBTAG00000016151,ENSBTAG00000018037,ENSBTAG00000020613,ENSBTAG00000021251,ENSBTAG00000014818,ENSBTAG00000003054,ENSBTAG00000037756,ENSBTAG00000005581,ENSBTAG00000010763,ENSBTAG00000045892,ENSBTAG00000005293,ENSBTAG00000040076,ENSBTAG00000002295,ENSBTAG00000013023,ENSBTAG00000015119,ENSBTAG00000009928,ENSBTAG00000017271,ENSBTAG00000046092,ENSBTAG00000012848,ENSBTAG00000011744,ENSBTAG00000010514,ENSBTAG00000033603,ENSBTAG00000020457,ENSBTAG00000003835,ENSBTAG00000004147,ENSBTAG00000009091,ENSBTAG00000046142,ENSBTAG00000013568,ENSBTAG00000021830,ENSBTAG00000012106,ENSBTAG00000024044,ENSBTAG00000013632,ENSBTAG00000047400,ENSBTAG00000009987,ENSBTAG00000020777,ENSBTAG00000003916,ENSBTAG00000015828,ENSBTAG00000020761,ENSBTAG00000000679,ENSBTAG00000006197,ENSBTAG00000007589,ENSBTAG00000026977,ENSBTAG00000005272,ENSBTAG00000002796,ENSBTAG00000008987,ENSBTAG00000039978,ENSBTAG00000002024,ENSBTAG00000023039,ENSBTAG00000011022,ENSBTAG00000032477,ENSBTAG00000008703,ENSBTAG00000019652,ENSBTAG00000005870,ENSBTAG00000019667,ENSBTAG00000019832,ENSBTAG00000005136,ENSBTAG00000011406,ENSBTAG00000017514,ENSBTAG00000000511,ENSBTAG00000047314,ENSBTAG00000012939,ENSBTAG00000019255,ENSBTAG00000014958,ENSBTAG00000010506,ENSBTAG00000020661,ENSBTAG00000007284,ENSBTAG00000010497,ENSBTAG00000006771,ENSBTAG00000007259,ENSBTAG00000016557,ENSBTAG00000019685,ENSBTAG00000040128,ENSBTAG00000001570,ENSBTAG00000001671,ENSBTAG00000011041,ENSBTAG00000020796,ENSBTAG00000008131,ENSBTAG00000045998,ENSBTAG00000012667,ENSBTAG00000018841,ENSBTAG00000009278,ENSBTAG00000010543,ENSBTAG00000014459,ENSBTAG00000001668,ENSBTAG00000007544,ENSBTAG00000024950,ENSBTAG00000010855,ENSBTAG00000018263,ENSBTAG00000004695,ENSBTAG00000017493,ENSBTAG00000026403,ENSBTAG00000013957,ENSBTAG00000006962,ENSBTAG00000000911,ENSBTAG00000012971,ENSBTAG00000003075,ENSBTAG00000002826,ENSBTAG00000022622,ENSBTAG00000027612,ENSBTAG00000002107,ENSBTAG00000011944,ENSBTAG00000000988,ENSBTAG00000016764,ENSBTAG00000007687,ENSBTAG00000011287,ENSBTAG00000000871,ENSBTAG00000017745,ENSBTAG00000016477,ENSBTAG00000018935,ENSBTAG00000022808,ENSBTAG00000002763,ENSBTAG00000012074,ENSBTAG00000045779,ENSBTAG00000032405,ENSBTAG00000001694,ENSBTAG00000010126,ENSBTAG00000001508,ENSBTAG00000013545,ENSBTAG00000008098,ENSBTAG00000004351,ENSBTAG00000011249,ENSBTAG00000011620,ENSBTAG00000044023,ENSBTAG00000008837,ENSBTAG00000006056,ENSBTAG00000005364,ENSBTAG00000019554,ENSBTAG00000033333,ENSBTAG00000007397,ENSBTAG00000020115,ENSBTAG00000014401,ENSBTAG00000008403,ENSBTAG00000005514,ENSBTAG00000019845,ENSBTAG00000005519,ENSBTAG00000014349,ENSBTAG00000034776,ENSBTAG00000001862,ENSBTAG00000021025,ENSBTAG00000000405,ENSBTAG00000025035,ENSBTAG00000012673,ENSBTAG00000040282,ENSBTAG00000021920,ENSBTAG00000007961,ENSBTAG00000010030,ENSBTAG00000009782,ENSBTAG00000000625,ENSBTAG00000011454,ENSBTAG00000010123,ENSBTAG00000002006,ENSBTAG00000000031,ENSBTAG00000014005,ENSBTAG00000012687,ENSBTAG00000012500,ENSBTAG00000020119,ENSBTAG00000010368,ENSBTAG00000017764,ENSBTAG00000034848,ENSBTAG00000016430,ENSBTAG00000000163,ENSBTAG00000000827,ENSBTAG00000015255,ENSBTAG00000003994,ENSBTAG00000007953,ENSBTAG00000005393,ENSBTAG00000037640,ENSBTAG00000004497,ENSBTAG00000011578,ENSBTAG00000012003,ENSBTAG00000021333,ENSBTAG00000008378,ENSBTAG00000026003,ENSBTAG00000005503,ENSBTAG00000020578,ENSBTAG00000000414,ENSBTAG00000014393,ENSBTAG00000001195,ENSBTAG00000008868,ENSBTAG00000001444,ENSBTAG00000003219,ENSBTAG00000014461,ENSBTAG00000014917,ENSBTAG00000019963,ENSBTAG00000013098,ENSBTAG00000012866,ENSBTAG00000002347,ENSBTAG00000004078,ENSBTAG00000003626,ENSBTAG00000019382,ENSBTAG00000017582,ENSBTAG00000003417,ENSBTAG00000011126,ENSBTAG00000008736,ENSBTAG00000011953,ENSBTAG00000010866,ENSBTAG00000001857,ENSBTAG00000015296,ENSBTAG00000017455,ENSBTAG00000018348,ENSBTAG00000009607,ENSBTAG00000038691,ENSBTAG00000045782,ENSBTAG00000006125,ENSBTAG00000015354,ENSBTAG00000008924,ENSBTAG00000019031,ENSBTAG00000018999,ENSBTAG00000016506,ENSBTAG00000011909,ENSBTAG00000025426,ENSBTAG00000032140,ENSBTAG00000020417,ENSBTAG00000011228,ENSBTAG00000002978,ENSBTAG00000001083,ENSBTAG00000014181,ENSBTAG00000001514,ENSBTAG00000008371,ENSBTAG00000014792,ENSBTAG00000001485,ENSBTAG00000018028,ENSBTAG00000030179,ENSBTAG00000024974,ENSBTAG00000009996,ENSBTAG00000012335,ENSBTAG00000000060,ENSBTAG00000013498,ENSBTAG00000011434,ENSBTAG00000032059,ENSBTAG00000009156,ENSBTAG00000004767,ENSBTAG00000021872,ENSBTAG00000000308,ENSBTAG00000015181,ENSBTAG00000001403,ENSBTAG00000047860,ENSBTAG00000014841,ENSBTAG00000002381,ENSBTAG00000036127,ENSBTAG00000008172,ENSBTAG00000005476,ENSBTAG00000001393,ENSBTAG00000019674,ENSBTAG00000004215,ENSBTAG00000043992,ENSBTAG00000018851,ENSBTAG00000006817,ENSBTAG00000020296,ENSBTAG00000007884,ENSBTAG00000013057,ENSBTAG00000009232,ENSBTAG00000011709,ENSBTAG00000012007,ENSBTAG00000035827,ENSBTAG00000000992,ENSBTAG00000020865,ENSBTAG00000034531,ENSBTAG00000015240,ENSBTAG00000001632,ENSBTAG00000011742,ENSBTAG00000015969,ENSBTAG00000018747,ENSBTAG00000002078,ENSBTAG00000010821,ENSBTAG00000020928,ENSBTAG00000005160,ENSBTAG00000005792,ENSBTAG00000005469,ENSBTAG00000001503,ENSBTAG00000011916,ENSBTAG00000013874,ENSBTAG00000004706,ENSBTAG00000034689,ENSBTAG00000039951,ENSBTAG00000013410,ENSBTAG00000004061,ENSBTAG00000046556,ENSBTAG00000000717,ENSBTAG00000006797,ENSBTAG00000020093,ENSBTAG00000021741,ENSBTAG00000007876,ENSBTAG00000018464,ENSBTAG00000015072,ENSBTAG00000006828,ENSBTAG00000031184,ENSBTAG00000019161,ENSBTAG00000014784,ENSBTAG00000018569,ENSBTAG00000020791,ENSBTAG00000007784,ENSBTAG00000017679,ENSBTAG00000035735,ENSBTAG00000020957,ENSBTAG00000009864,ENSBTAG00000021900,ENSBTAG00000014691,ENSBTAG00000013060,ENSBTAG00000004878,ENSBTAG00000019866,ENSBTAG00000030540,ENSBTAG00000007008,ENSBTAG00000001058,ENSBTAG00000001692,ENSBTAG00000001221,ENSBTAG00000000563,ENSBTAG00000002682,ENSBTAG00000026243,ENSBTAG00000001069,ENSBTAG00000003587,ENSBTAG00000008301,ENSBTAG00000021811,ENSBTAG00000013860,ENSBTAG00000018535,ENSBTAG00000006551,ENSBTAG00000023832,ENSBTAG00000012441,ENSBTAG00000019317,ENSBTAG00000016413,ENSBTAG00000014881,ENSBTAG00000001499,ENSBTAG00000046123,ENSBTAG00000016984,ENSBTAG00000002736,ENSBTAG00000019680,ENSBTAG00000026915,ENSBTAG00000015000,ENSBTAG00000011098,ENSBTAG00000015713,ENSBTAG00000012653,ENSBTAG00000008202,ENSBTAG00000016344,ENSBTAG00000003257,ENSBTAG00000021069,ENSBTAG00000019136,ENSBTAG00000027375,ENSBTAG00000016709,ENSBTAG00000018181,ENSBTAG00000010357,ENSBTAG00000043989,ENSBTAG00000032800,ENSBTAG00000012111,ENSBTAG00000044129,ENSBTAG00000013469,ENSBTAG00000011601,ENSBTAG00000003326,ENSBTAG00000020634,ENSBTAG00000001171,ENSBTAG00000008150,ENSBTAG00000002645,ENSBTAG00000020485,ENSBTAG00000038117,ENSBTAG00000010152,ENSBTAG00000017430,ENSBTAG00000013294,ENSBTAG00000018093,ENSBTAG00000003607,ENSBTAG00000002224,ENSBTAG00000020199,ENSBTAG00000019857,ENSBTAG00000009139,ENSBTAG00000002835,ENSBTAG00000013880,ENSBTAG00000014384,ENSBTAG00000019704,ENSBTAG00000004135,ENSBTAG00000039153,ENSBTAG00000002744,ENSBTAG00000017422,ENSBTAG00000021068,ENSBTAG00000044135,ENSBTAG00000017664,ENSBTAG00000019522,ENSBTAG00000018848,ENSBTAG00000008441,ENSBTAG00000014514,ENSBTAG00000013645,ENSBTAG00000007952,ENSBTAG00000008925,ENSBTAG00000010639,ENSBTAG00000010919,ENSBTAG00000038477,ENSBTAG00000012349,ENSBTAG00000004015,ENSBTAG00000014987,ENSBTAG00000016441,ENSBTAG00000010978,ENSBTAG00000004471,ENSBTAG00000020273,ENSBTAG00000010372,ENSBTAG00000020451,ENSBTAG00000000222,ENSBTAG00000006013,ENSBTAG00000014351,ENSBTAG00000019512,ENSBTAG00000008948,ENSBTAG00000018422,ENSBTAG00000001987,ENSBTAG00000018239,ENSBTAG00000007148,ENSBTAG00000011761,ENSBTAG00000019745,ENSBTAG00000007814,ENSBTAG00000003695,ENSBTAG00000005141,ENSBTAG00000045554,ENSBTAG00000047339,ENSBTAG00000003543,ENSBTAG00000009106,ENSBTAG00000008112,ENSBTAG00000038990,ENSBTAG00000013149,ENSBTAG00000016169,ENSBTAG00000007211,ENSBTAG00000000113,ENSBTAG00000011213,ENSBTAG00000001952,ENSBTAG00000007047,ENSBTAG00000011539,ENSBTAG00000014064,ENSBTAG00000021214,ENSBTAG00000004064,ENSBTAG00000011042,ENSBTAG00000002855,ENSBTAG00000020510,ENSBTAG00000007818,ENSBTAG00000003901,ENSBTAG00000018286,ENSBTAG00000009084,ENSBTAG00000019757,ENSBTAG00000007275,ENSBTAG00000006853,ENSBTAG00000010279,ENSBTAG00000020423,ENSBTAG00000020087,ENSBTAG00000021190,ENSBTAG00000012998,ENSBTAG00000003635,ENSBTAG00000000309,ENSBTAG00000015271,ENSBTAG00000004197,ENSBTAG00000006121,ENSBTAG00000001771,ENSBTAG00000032567,ENSBTAG00000005412,ENSBTAG00000000033,ENSBTAG00000003111,ENSBTAG00000017007,ENSBTAG00000020277,ENSBTAG00000015171,ENSBTAG00000015982,ENSBTAG00000027524,ENSBTAG00000000703,ENSBTAG00000003443,ENSBTAG00000012020,ENSBTAG00000020781,ENSBTAG00000010223,ENSBTAG00000000098,ENSBTAG00000020715,ENSBTAG00000047633,ENSBTAG00000016091,ENSBTAG00000007424,ENSBTAG00000015973,ENSBTAG00000009985,ENSBTAG00000004943,ENSBTAG00000020872,ENSBTAG00000012341,ENSBTAG00000009223,ENSBTAG00000006941,ENSBTAG00000017861,ENSBTAG00000013580,ENSBTAG00000005191,ENSBTAG00000002151,ENSBTAG00000006247,ENSBTAG00000024957,ENSBTAG00000004790,ENSBTAG00000013143,ENSBTAG00000013284,ENSBTAG00000003166,ENSBTAG00000009279,ENSBTAG00000008025,ENSBTAG00000005799,ENSBTAG00000004519,ENSBTAG00000006762,ENSBTAG00000004140,ENSBTAG00000044181,ENSBTAG00000040293,ENSBTAG00000014725,ENSBTAG00000009055,ENSBTAG00000013226,ENSBTAG00000002331,ENSBTAG00000008744,ENSBTAG00000045845,ENSBTAG00000014517,ENSBTAG00000016194,ENSBTAG00000000283,ENSBTAG00000017829,ENSBTAG00000043951,ENSBTAG00000015487,ENSBTAG00000016707,ENSBTAG00000047600,ENSBTAG00000047752,ENSBTAG00000013843,ENSBTAG00000000013,ENSBTAG00000003505,ENSBTAG00000020735,ENSBTAG00000003966,ENSBTAG00000009854,ENSBTAG00000002487,ENSBTAG00000009676,ENSBTAG00000010737,ENSBTAG00000003064,ENSBTAG00000024476,ENSBTAG00000012262,ENSBTAG00000008978,ENSBTAG00000011899,ENSBTAG00000007166,ENSBTAG00000000694,ENSBTAG00000014541,ENSBTAG00000021121,ENSBTAG00000013449,ENSBTAG00000004344,ENSBTAG00000002376,ENSBTAG00000003740,ENSBTAG00000014731,ENSBTAG00000016072,ENSBTAG00000020538,ENSBTAG00000011600,ENSBTAG00000009844,ENSBTAG00000013074,ENSBTAG00000002676,ENSBTAG00000011929,ENSBTAG00000046671,ENSBTAG00000011298,ENSBTAG00000010481,ENSBTAG00000020612,ENSBTAG00000021700,ENSBTAG00000021209,ENSBTAG00000007766,ENSBTAG00000012922,ENSBTAG00000020192,ENSBTAG00000005871,ENSBTAG00000010928,ENSBTAG00000023797,ENSBTAG00000004227,ENSBTAG00000001061,ENSBTAG00000021912,ENSBTAG00000012393,ENSBTAG00000021537,ENSBTAG00000002023,ENSBTAG00000003885,ENSBTAG00000014967,ENSBTAG00000004171,ENSBTAG00000007417,ENSBTAG00000002871,ENSBTAG00000004953,ENSBTAG00000006391,ENSBTAG00000011206,ENSBTAG00000032674,ENSBTAG00000014315,ENSBTAG00000019853,ENSBTAG00000008507,ENSBTAG00000000738,ENSBTAG00000014628,ENSBTAG00000019686,ENSBTAG00000021886,ENSBTAG00000000783,ENSBTAG00000008313,ENSBTAG00000045556,ENSBTAG00000007646,ENSBTAG00000006214,ENSBTAG00000000855,ENSBTAG00000009960,ENSBTAG00000002804,ENSBTAG00000016606,ENSBTAG00000011529,ENSBTAG00000018421,ENSBTAG00000008250,ENSBTAG00000009374,ENSBTAG00000002578,ENSBTAG00000016650,ENSBTAG00000013238,ENSBTAG00000008014,ENSBTAG00000025182,ENSBTAG00000007927,ENSBTAG00000016101,ENSBTAG00000047606,ENSBTAG00000008053,ENSBTAG00000019662,ENSBTAG00000015044,ENSBTAG00000017976,ENSBTAG00000020342,ENSBTAG00000003060,ENSBTAG00000002098,ENSBTAG00000000746,ENSBTAG00000026369,ENSBTAG00000022255,ENSBTAG00000014447,ENSBTAG00000001523,ENSBTAG00000012293,ENSBTAG00000004958,ENSBTAG00000002579,ENSBTAG00000016943,ENSBTAG00000010444,ENSBTAG00000025669,ENSBTAG00000006918,ENSBTAG00000006708,ENSBTAG00000047413,ENSBTAG00000017662,ENSBTAG00000004429,ENSBTAG00000039772,ENSBTAG00000009796,ENSBTAG00000005492,ENSBTAG00000011698,ENSBTAG00000020942,ENSBTAG00000015628,ENSBTAG00000012928,ENSBTAG00000007113,ENSBTAG00000010852,ENSBTAG00000008232,ENSBTAG00000020444,ENSBTAG00000014794,ENSBTAG00000001156,ENSBTAG00000047195,ENSBTAG00000009819,ENSBTAG00000003851,ENSBTAG00000020089,ENSBTAG00000006051,ENSBTAG00000001185,ENSBTAG00000021145,ENSBTAG00000007152,ENSBTAG00000001092,ENSBTAG00000012066,ENSBTAG00000007567,ENSBTAG00000019707,ENSBTAG00000006579,ENSBTAG00000018905,ENSBTAG00000000396,ENSBTAG00000010427,ENSBTAG00000020762,ENSBTAG00000002236,ENSBTAG00000012989,ENSBTAG00000000878,ENSBTAG0000022520,ENSBTAG00000005832,ENSBTAG00000009207,ENSBTAG00000000459,ENSBTAG00000004751,ENSBTAG00000033174,ENSBTAG00000007981,ENSBTAG00000015351,ENSBTAG00000009443,ENSBTAG00000002738,ENSBTAG00000024269,ENSBTAG00000018192,ENSBTAG00000020518,ENSBTAG00000009536,ENSBTAG00000019418,ENSBTAG00000007084,ENSBTAG00000011943,ENSBTAG00000040067,ENSBTAG00000016013,ENSBTAG00000001998,ENSBTAG00000008634,ENSBTAG00000030403,ENSBTAG00000015946,ENSBTAG00000012498,ENSBTAG00000016988,ENSBTAG00000010989,ENSBTAG00000013347,ENSBTAG00000013403,ENSBTAG00000010664,ENSBTAG00000005474,ENSBTAG00000000023,ENSBTAG00000007160,ENSBTAG00000002277,ENSBTAG00000011598,ENSBTAG00000015376,ENSBTAG00000020652,ENSBTAG00000001528,ENSBTAG00000005116,ENSBTAG00000010375,ENSBTAG00000016260,ENSBTAG00000006695,ENSBTAG00000013985,ENSBTAG00000000289,ENSBTAG00000010511,ENSBTAG00000011754,ENSBTAG00000046757,ENSBTAG00000000815,ENSBTAG00000010517,ENSBTAG00000044119,ENSBTAG00000002795,ENSBTAG00000008330,ENSBTAG00000013289,ENSBTAG00000005696,ENSBTAG00000012541,ENSBTAG00000</Data></Cell>
    <Cell><Data ss:Type="Number">1.821133E-3</Data></Cell>
    <Cell><Data ss:Type="Number">0.56086753300000003</Data></Cell>
   </Row>
   <Row>
    <Cell><Data ss:Type="String">GO:0009966</Data></Cell>
    <Cell><Data ss:Type="String">regulation of signal transduction</Data></Cell>
    <Cell><Data ss:Type="String">biological_process</Data></Cell>
    <Cell><Data ss:Type="Number">1572</Data></Cell>
    <Cell ss:StyleID="s64"><Data ss:Type="String">ENSBTAG00000004804,ENSBTAG00000015571,ENSBTAG00000040253,ENSBTAG00000000220,ENSBTAG00000005169,ENSBTAG00000004154,ENSBTAG00000012789,ENSBTAG00000046467,ENSBTAG00000017279,ENSBTAG00000009498,ENSBTAG00000008596,ENSBTAG00000016703,ENSBTAG00000015460,ENSBTAG00000009343,ENSBTAG00000012558,ENSBTAG00000011190,ENSBTAG00000002211,ENSBTAG00000034326,ENSBTAG00000022120,ENSBTAG00000001530,ENSBTAG00000019181,ENSBTAG00000001498,ENSBTAG00000012048,ENSBTAG00000011382,ENSBTAG00000014059,ENSBTAG00000047975,ENSBTAG00000006420,ENSBTAG00000019828,ENSBTAG00000000919,ENSBTAG00000004287,ENSBTAG00000019855,ENSBTAG00000004104,ENSBTAG00000015266,ENSBTAG00000003454,ENSBTAG00000021466,ENSBTAG00000005596,ENSBTAG00000004378,ENSBTAG00000021913,ENSBTAG00000024869,ENSBTAG00000031631,ENSBTAG00000016385,ENSBTAG00000011639,ENSBTAG00000020350,ENSBTAG00000008389,ENSBTAG00000000833,ENSBTAG00000007955,ENSBTAG00000017839,ENSBTAG00000000640,ENSBTAG00000015101,ENSBTAG00000020848,ENSBTAG00000038064,ENSBTAG00000033983,ENSBTAG00000008887,ENSBTAG00000047412,ENSBTAG00000006027,ENSBTAG00000018942,ENSBTAG00000006633,ENSBTAG00000011682,ENSBTAG00000024791,ENSBTAG00000022036,ENSBTAG00000006860,ENSBTAG00000008410,ENSBTAG00000020311,ENSBTAG00000000902,ENSBTAG00000014409,ENSBTAG00000021767,ENSBTAG00000036260,ENSBTAG00000019298,ENSBTAG00000009942,ENSBTAG00000004741,ENSBTAG00000009500,ENSBTAG00000034436,ENSBTAG00000011851,ENSBTAG00000002144,ENSBTAG00000015718,ENSBTAG00000010191,ENSBTAG00000014460,ENSBTAG00000015076,ENSBTAG00000015089,ENSBTAG00000002640,ENSBTAG00000011931,ENSBTAG00000006609,ENSBTAG00000008008,ENSBTAG00000021717,ENSBTAG00000019073,ENSBTAG00000014710,ENSBTAG00000006707,ENSBTAG00000033313,ENSBTAG00000017739,ENSBTAG00000003741,ENSBTAG00000012141,ENSBTAG00000007662,ENSBTAG00000009128,ENSBTAG00000005970,ENSBTAG00000017075,ENSBTAG00000009578,ENSBTAG00000001725,ENSBTAG00000020455,ENSBTAG00000019291,ENSBTAG00000017504,ENSBTAG00000038224,ENSBTAG00000015860,ENSBTAG00000004150,ENSBTAG00000014693,ENSBTAG00000014359,ENSBTAG00000014178,ENSBTAG00000014172,ENSBTAG00000015419,ENSBTAG00000012671,ENSBTAG00000017380,ENSBTAG00000018220,ENSBTAG00000008797,ENSBTAG00000021997,ENSBTAG00000005620,ENSBTAG00000000146,ENSBTAG00000007554,ENSBTAG00000005377,ENSBTAG00000038375,ENSBTAG00000018761,ENSBTAG00000019628,ENSBTAG00000003051,ENSBTAG00000015638,ENSBTAG00000017105,ENSBTAG00000017825,ENSBTAG00000003712,ENSBTAG00000005979,ENSBTAG00000020935,ENSBTAG00000031891,ENSBTAG00000047551,ENSBTAG00000020883,ENSBTAG00000008688,ENSBTAG00000006193,ENSBTAG00000040350,ENSBTAG00000023398,ENSBTAG00000005367,ENSBTAG00000007797,ENSBTAG00000009624,ENSBTAG00000002940,ENSBTAG00000013895,ENSBTAG00000006919,ENSBTAG00000018603,ENSBTAG00000002495,ENSBTAG00000009315,ENSBTAG00000002853,ENSBTAG00000015996,ENSBTAG00000019851,ENSBTAG00000008952,ENSBTAG00000004777,ENSBTAG00000012647,ENSBTAG00000017636,ENSBTAG00000011847,ENSBTAG00000001321,ENSBTAG00000011082,ENSBTAG00000006240,ENSBTAG00000006191,ENSBTAG00000020412,ENSBTAG00000021588,ENSBTAG00000024493,ENSBTAG00000021874,ENSBTAG00000039513,ENSBTAG00000003748,ENSBTAG00000018127,ENSBTAG00000000476,ENSBTAG00000015150,ENSBTAG00000001815,ENSBTAG00000025443,ENSBTAG00000017678,ENSBTAG00000001037,ENSBTAG00000048237,ENSBTAG00000017401,ENSBTAG00000004211,ENSBTAG00000010245,ENSBTAG00000001020,ENSBTAG00000012117,ENSBTAG00000013244,ENSBTAG00000013555,ENSBTAG00000012615,ENSBTAG00000020286,ENSBTAG00000006638,ENSBTAG00000018566,ENSBTAG00000002919,ENSBTAG00000013065,ENSBTAG00000007841,ENSBTAG00000021843,ENSBTAG00000044202,ENSBTAG00000010407,ENSBTAG00000006505,ENSBTAG00000019983,ENSBTAG00000022671,ENSBTAG00000017155,ENSBTAG00000014884,ENSBTAG00000016738,ENSBTAG00000014827,ENSBTAG00000000570,ENSBTAG00000015532,ENSBTAG00000008571,ENSBTAG00000005812,ENSBTAG00000001096,ENSBTAG00000021504,ENSBTAG00000015834,ENSBTAG00000018954,ENSBTAG00000004755,ENSBTAG00000008625,ENSBTAG00000012720,ENSBTAG00000000684,ENSBTAG00000010351,ENSBTAG00000046339,ENSBTAG00000046470,ENSBTAG00000020378,ENSBTAG00000005356,ENSBTAG00000031388,ENSBTAG00000016728,ENSBTAG00000012109,ENSBTAG00000026283,ENSBTAG00000044105,ENSBTAG00000018852,ENSBTAG00000018571,ENSBTAG00000004279,ENSBTAG00000016575,ENSBTAG00000011819,ENSBTAG00000019456,ENSBTAG00000004736,ENSBTAG00000003276,ENSBTAG00000020704,ENSBTAG00000020650,ENSBTAG00000000238,ENSBTAG00000019094,ENSBTAG00000008682,ENSBTAG00000007833,ENSBTAG00000012724,ENSBTAG00000004587,ENSBTAG00000006084,ENSBTAG00000012771,ENSBTAG00000001500,ENSBTAG00000018003,ENSBTAG00000009101,ENSBTAG00000017746,ENSBTAG00000001050,ENSBTAG00000040296,ENSBTAG00000047085,ENSBTAG00000014492,ENSBTAG00000016412,ENSBTAG00000024772,ENSBTAG00000005429,ENSBTAG00000010875,ENSBTAG00000024918,ENSBTAG00000008136,ENSBTAG00000005140,ENSBTAG00000011247,ENSBTAG00000005078,ENSBTAG00000014583,ENSBTAG00000015538,ENSBTAG00000019648,ENSBTAG00000013873,ENSBTAG00000005018,ENSBTAG00000014429,ENSBTAG00000006844,ENSBTAG00000009663,ENSBTAG00000009123,ENSBTAG00000023179,ENSBTAG00000012343,ENSBTAG00000011446,ENSBTAG00000046119,ENSBTAG00000022161,ENSBTAG00000011937,ENSBTAG00000007741,ENSBTAG00000014119,ENSBTAG00000014791,ENSBTAG00000005650,ENSBTAG00000008424,ENSBTAG00000036009,ENSBTAG00000020859,ENSBTAG00000016723,ENSBTAG00000044171,ENSBTAG00000000816,ENSBTAG00000006360,ENSBTAG00000017892,ENSBTAG00000010149,ENSBTAG00000000092,ENSBTAG00000009948,ENSBTAG00000010992,ENSBTAG00000010563,ENSBTAG00000014237,ENSBTAG00000010667,ENSBTAG00000009199,ENSBTAG00000010373,ENSBTAG00000005077,ENSBTAG00000013454,ENSBTAG00000020688,ENSBTAG00000008733,ENSBTAG00000032132,ENSBTAG00000002883,ENSBTAG00000002630,ENSBTAG00000033967,ENSBTAG00000031532,ENSBTAG00000016574,ENSBTAG00000023416,ENSBTAG00000018352,ENSBTAG00000001019,ENSBTAG00000026819,ENSBTAG00000044208,ENSBTAG00000017450,ENSBTAG00000006789,ENSBTAG00000005230,ENSBTAG00000017622,ENSBTAG00000006948,ENSBTAG00000002721,ENSBTAG00000015938,ENSBTAG00000014145,ENSBTAG00000002411,ENSBTAG00000014698,ENSBTAG00000012088,ENSBTAG00000012004,ENSBTAG00000015582,ENSBTAG00000007384,ENSBTAG00000006366,ENSBTAG00000006291,ENSBTAG00000003040,ENSBTAG00000045832,ENSBTAG00000021570,ENSBTAG00000014456,ENSBTAG00000019234,ENSBTAG00000007933,ENSBTAG00000015632,ENSBTAG00000012191,ENSBTAG00000019302,ENSBTAG00000018711,ENSBTAG00000030180,ENSBTAG00000001700,ENSBTAG00000010361,ENSBTAG00000014391,ENSBTAG00000005120,ENSBTAG00000008248,ENSBTAG00000000735,ENSBTAG00000013133,ENSBTAG00000047134,ENSBTAG00000006014,ENSBTAG00000020102,ENSBTAG00000010408,ENSBTAG00000023445,ENSBTAG00000025250,ENSBTAG00000011234,ENSBTAG00000008719,ENSBTAG00000010694,ENSBTAG00000021424,ENSBTAG00000019627,ENSBTAG00000019343,ENSBTAG00000018819,ENSBTAG00000005854,ENSBTAG00000047698,ENSBTAG00000008300,ENSBTAG00000018966,ENSBTAG00000011820,ENSBTAG00000002081,ENSBTAG00000008832,ENSBTAG00000014249,ENSBTAG00000010888,ENSBTAG00000015979,ENSBTAG00000004221,ENSBTAG00000020975,ENSBTAG00000005138,ENSBTAG00000017592,ENSBTAG00000003199,ENSBTAG00000013412,ENSBTAG00000031444,ENSBTAG00000045812,ENSBTAG00000014224,ENSBTAG00000017346,ENSBTAG00000010731,ENSBTAG00000034891,ENSBTAG00000005318,ENSBTAG00000012361,ENSBTAG00000002699,ENSBTAG00000020837,ENSBTAG00000020782,ENSBTAG00000007375,ENSBTAG00000019838,ENSBTAG00000010915,ENSBTAG00000016338,ENSBTAG00000011580,ENSBTAG00000000494,ENSBTAG00000001463,ENSBTAG00000022699,ENSBTAG00000003837,ENSBTAG00000009679,ENSBTAG00000046768,ENSBTAG00000007164,ENSBTAG00000020115,ENSBTAG00000021223,ENSBTAG00000009302,ENSBTAG00000033333,ENSBTAG00000018026,ENSBTAG00000003650,ENSBTAG00000005514,ENSBTAG00000014401,ENSBTAG00000006616,ENSBTAG00000004351,ENSBTAG00000016951,ENSBTAG00000008173,ENSBTAG00000005280,ENSBTAG00000008837,ENSBTAG00000006056,ENSBTAG00000007867,ENSBTAG00000011784,ENSBTAG00000011620,ENSBTAG00000001694,ENSBTAG00000013545,ENSBTAG00000046302,ENSBTAG00000001508,ENSBTAG00000014186,ENSBTAG00000016097,ENSBTAG00000047766,ENSBTAG00000016915,ENSBTAG00000014824,ENSBTAG00000011155,ENSBTAG00000031777,ENSBTAG00000022244,ENSBTAG00000020119,ENSBTAG00000046202,ENSBTAG00000017753,ENSBTAG00000020642,ENSBTAG00000014270,ENSBTAG00000010820,ENSBTAG00000010123,ENSBTAG00000017573,ENSBTAG00000000625,ENSBTAG00000012687,ENSBTAG00000011322,ENSBTAG00000002006,ENSBTAG00000015381,ENSBTAG00000000031,ENSBTAG00000046598,ENSBTAG00000040282,ENSBTAG00000001950,ENSBTAG00000004427,ENSBTAG00000010030,ENSBTAG00000021920,ENSBTAG00000014349,ENSBTAG00000020540,ENSBTAG00000021472,ENSBTAG00000005572,ENSBTAG00000008223,ENSBTAG00000015584,ENSBTAG00000003201,ENSBTAG00000005761,ENSBTAG00000000073,ENSBTAG00000019336,ENSBTAG00000007851,ENSBTAG00000047747,ENSBTAG00000015541,ENSBTAG00000012409,ENSBTAG00000047107,ENSBTAG00000013463,ENSBTAG00000010543,ENSBTAG00000002080,ENSBTAG00000001668,ENSBTAG00000007544,ENSBTAG00000000160,ENSBTAG00000005700,ENSBTAG00000020270,ENSBTAG00000005550,ENSBTAG00000017370,ENSBTAG00000002863,ENSBTAG00000020221,ENSBTAG00000033137,ENSBTAG00000015125,ENSBTAG00000016806,ENSBTAG00000007334,ENSBTAG00000006868,ENSBTAG00000009512,ENSBTAG00000016864,ENSBTAG00000011287,ENSBTAG00000004129,ENSBTAG00000008544,ENSBTAG00000001009,ENSBTAG00000017745,ENSBTAG00000003098,ENSBTAG00000003075,ENSBTAG00000020921,ENSBTAG00000019929,ENSBTAG00000004499,ENSBTAG00000007687,ENSBTAG00000010868,ENSBTAG00000022622,ENSBTAG00000002107,ENSBTAG00000008987,ENSBTAG00000008228,ENSBTAG00000033890,ENSBTAG00000000395,ENSBTAG00000009798,ENSBTAG00000024552,ENSBTAG00000016739,ENSBTAG00000004007,ENSBTAG00000020267,ENSBTAG00000047599,ENSBTAG00000005892,ENSBTAG00000020761,ENSBTAG00000000411,ENSBTAG00000017285,ENSBTAG00000013632,ENSBTAG00000047400,ENSBTAG00000027017,ENSBTAG00000030278,ENSBTAG00000012328,ENSBTAG00000015366,ENSBTAG00000039574,ENSBTAG00000007895,ENSBTAG00000003044,ENSBTAG00000021830,ENSBTAG00000002821,ENSBTAG00000016761,ENSBTAG00000013227,ENSBTAG00000008131,ENSBTAG00000011024,ENSBTAG00000019421,ENSBTAG00000016399,ENSBTAG00000013802,ENSBTAG00000010497,ENSBTAG00000010977,ENSBTAG00000014554,ENSBTAG00000020053,ENSBTAG00000040128,ENSBTAG00000001570,ENSBTAG00000038974,ENSBTAG00000007191,ENSBTAG00000021462,ENSBTAG00000019255,ENSBTAG00000012939,ENSBTAG00000005108,ENSBTAG00000014751,ENSBTAG00000046935,ENSBTAG00000003895,ENSBTAG00000020661,ENSBTAG00000008703,ENSBTAG00000018799,ENSBTAG00000018474,ENSBTAG00000017514,ENSBTAG00000010529,ENSBTAG00000006068,ENSBTAG00000016085,ENSBTAG00000014406,ENSBTAG00000011643,ENSBTAG00000020566,ENSBTAG00000005581,ENSBTAG00000010763,ENSBTAG00000005691,ENSBTAG00000016341,ENSBTAG00000001295,ENSBTAG00000017437,ENSBTAG00000017086,ENSBTAG00000047727,ENSBTAG00000045887,ENSBTAG00000005092,ENSBTAG00000016462,ENSBTAG00000027916,ENSBTAG00000006367,ENSBTAG00000031861,ENSBTAG00000010457,ENSBTAG00000021064,ENSBTAG00000017026,ENSBTAG00000047582,ENSBTAG00000021275,ENSBTAG00000035706,ENSBTAG00000031632,ENSBTAG00000005947,ENSBTAG00000020783,ENSBTAG00000020457,ENSBTAG00000031575,ENSBTAG00000004147,ENSBTAG00000046630,ENSBTAG00000008259,ENSBTAG00000024406,ENSBTAG00000003835,ENSBTAG00000003610,ENSBTAG00000004041,ENSBTAG00000001242,ENSBTAG00000001014,ENSBTAG00000001506,ENSBTAG00000035858,ENSBTAG00000020759,ENSBTAG00000015717,ENSBTAG00000009928,ENSBTAG00000015326,ENSBTAG00000045892,ENSBTAG00000040361,ENSBTAG00000016061,ENSBTAG00000018979,ENSBTAG00000005197,ENSBTAG00000018105,ENSBTAG00000006221,ENSBTAG00000026754,ENSBTAG00000003012,ENSBTAG00000011626,ENSBTAG00000040569,ENSBTAG00000010322,ENSBTAG00000008409,ENSBTAG00000016564,ENSBTAG00000037883,ENSBTAG00000020140,ENSBTAG00000005665,ENSBTAG00000008433,ENSBTAG00000012219,ENSBTAG00000038154,ENSBTAG00000018069,ENSBTAG00000015307,ENSBTAG00000004789,ENSBTAG00000001805,ENSBTAG00000047680,ENSBTAG00000011829,ENSBTAG00000019611,ENSBTAG00000000231,ENSBTAG00000027173,ENSBTAG00000016156,ENSBTAG00000020535,ENSBTAG00000017459,ENSBTAG00000020647,ENSBTAG00000047877,ENSBTAG00000019980,ENSBTAG00000008497,ENSBTAG00000032424,ENSBTAG00000040607,ENSBTAG00000018524,ENSBTAG00000006870,ENSBTAG00000020758,ENSBTAG00000013271,ENSBTAG00000003658,ENSBTAG00000000696,ENSBTAG00000019805,ENSBTAG00000009806,ENSBTAG00000008942,ENSBTAG00000032518,ENSBTAG00000010789,ENSBTAG00000047706,ENSBTAG00000018103,ENSBTAG00000012511,ENSBTAG00000001292,ENSBTAG00000014023,ENSBTAG00000014482,ENSBTAG00000015274,ENSBTAG00000018965,ENSBTAG00000005967,ENSBTAG00000005933,ENSBTAG00000020980,ENSBTAG00000003889,ENSBTAG00000008717,ENSBTAG00000007586,ENSBTAG00000001505,ENSBTAG00000004761,ENSBTAG00000019220,ENSBTAG00000006472,ENSBTAG00000007840,ENSBTAG00000014643,ENSBTAG00000001551,ENSBTAG00000004037,ENSBTAG00000001273,ENSBTAG00000013793,ENSBTAG00000047326,ENSBTAG00000005958,ENSBTAG00000001774,ENSBTAG00000006560,ENSBTAG00000024715,ENSBTAG00000003819,ENSBTAG00000014202,ENSBTAG00000011572,ENSBTAG00000020736,ENSBTAG00000031145,ENSBTAG00000004588,ENSBTAG00000016906,ENSBTAG00000011585,ENSBTAG00000007509,ENSBTAG00000017222,ENSBTAG00000020294,ENSBTAG00000008779,ENSBTAG00000021358,ENSBTAG00000010720,ENSBTAG00000046815,ENSBTAG00000020766,ENSBTAG00000031402,ENSBTAG00000003436,ENSBTAG00000016152,ENSBTAG00000019940,ENSBTAG00000003806,ENSBTAG00000021795,ENSBTAG00000046807,ENSBTAG00000037765,ENSBTAG00000016164,ENSBTAG00000000223,ENSBTAG00000016442,ENSBTAG00000002483,ENSBTAG00000000256,ENSBTAG00000019986,ENSBTAG00000014011,ENSBTAG00000012212,ENSBTAG00000000415,ENSBTAG00000014218,ENSBTAG00000015217,ENSBTAG00000000005,ENSBTAG00000019443,ENSBTAG00000015686,ENSBTAG00000002929,ENSBTAG00000004836,ENSBTAG00000021549,ENSBTAG00000001609,ENSBTAG00000006599,ENSBTAG00000007559,ENSBTAG00000020202,ENSBTAG00000008766,ENSBTAG00000010193,ENSBTAG00000039324,ENSBTAG00000021661,ENSBTAG00000015228,ENSBTAG00000001462,ENSBTAG00000005009,ENSBTAG00000025441,ENSBTAG00000005763,ENSBTAG00000031396,ENSBTAG00000005076,ENSBTAG00000016711,ENSBTAG00000018424,ENSBTAG00000021467,ENSBTAG00000006526,ENSBTAG00000017289,ENSBTAG00000015325,ENSBTAG00000001367,ENSBTAG00000023814,ENSBTAG00000018438,ENSBTAG00000025129,ENSBTAG00000005748,ENSBTAG00000008600,ENSBTAG00000017002,ENSBTAG00000007062,ENSBTAG00000006256,ENSBTAG00000018159,ENSBTAG00000006601,ENSBTAG00000012499,ENSBTAG00000008097,ENSBTAG00000046967,ENSBTAG00000008939,ENSBTAG00000019754,ENSBTAG00000006640,ENSBTAG00000007262,ENSBTAG00000006882,ENSBTAG00000026232,ENSBTAG00000008338,ENSBTAG00000025837,ENSBTAG00000007492,ENSBTAG00000019915,ENSBTAG00000007245,ENSBTAG00000015312,ENSBTAG00000015710,ENSBTAG00000009988,ENSBTAG00000005574,ENSBTAG00000010785,ENSBTAG00000019067,ENSBTAG00000017860,ENSBTAG00000007120,ENSBTAG00000046580,ENSBTAG00000010647,ENSBTAG00000018248,ENSBTAG00000005314,ENSBTAG00000022314,ENSBTAG00000012450,ENSBTAG00000015875,ENSBTAG00000001341,ENSBTAG00000026275,ENSBTAG00000018157,ENSBTAG00000016878,ENSBTAG00000000184,ENSBTAG00000021771,ENSBTAG00000020148,ENSBTAG00000012943,ENSBTAG00000021499,ENSBTAG00000011215,ENSBTAG00000002357,ENSBTAG00000047654,ENSBTAG00000011642,ENSBTAG00000046789,ENSBTAG00000001076,ENSBTAG00000046097,ENSBTAG00000008302,ENSBTAG00000012235,ENSBTAG00000007602,ENSBTAG00000007379,ENSBTAG00000011237,ENSBTAG00000038235,ENSBTAG00000003001,ENSBTAG00000016683,ENSBTAG00000001404,ENSBTAG00000016918,ENSBTAG00000001136,ENSBTAG00000001210,ENSBTAG00000021617,ENSBTAG00000046110,ENSBTAG00000003397,ENSBTAG00000010644,ENSBTAG00000021306,ENSBTAG00000004472,ENSBTAG00000013236,ENSBTAG00000000113,ENSBTAG00000007047,ENSBTAG00000011539,ENSBTAG00000010531,ENSBTAG00000003624,ENSBTAG00000015385,ENSBTAG00000013869,ENSBTAG00000009106,ENSBTAG00000007501,ENSBTAG00000008611,ENSBTAG00000019076,ENSBTAG00000015368,ENSBTAG00000023172,ENSBTAG00000016169,ENSBTAG00000031476,ENSBTAG00000021105,ENSBTAG00000038990,ENSBTAG00000010976,ENSBTAG00000045554,ENSBTAG00000003986,ENSBTAG00000019634,ENSBTAG00000004280,ENSBTAG00000031507,ENSBTAG00000000753,ENSBTAG00000017697,ENSBTAG00000003935,ENSBTAG00000016573,ENSBTAG00000013988,ENSBTAG00000007814,ENSBTAG00000005141,ENSBTAG00000006853,ENSBTAG00000010279,ENSBTAG00000014299,ENSBTAG00000013451,ENSBTAG00000004508,ENSBTAG00000013277,ENSBTAG00000015879,ENSBTAG00000007275,ENSBTAG00000011969,ENSBTAG00000007842,ENSBTAG00000007319,ENSBTAG00000007395,ENSBTAG00000002855,ENSBTAG00000005622,ENSBTAG00000014064,ENSBTAG00000012674,ENSBTAG00000046986,ENSBTAG00000023843,ENSBTAG00000008441,ENSBTAG00000006692,ENSBTAG00000009691,ENSBTAG00000019665,ENSBTAG00000004495,ENSBTAG00000013645,ENSBTAG00000019592,ENSBTAG00000021068,ENSBTAG00000006683,ENSBTAG00000017422,ENSBTAG00000017664,ENSBTAG00000010394,ENSBTAG00000010948,ENSBTAG00000020422,ENSBTAG00000013700,ENSBTAG00000019872,ENSBTAG00000013880,ENSBTAG00000003184,ENSBTAG00000012698,ENSBTAG00000021521,ENSBTAG00000021343,ENSBTAG00000018422,ENSBTAG00000015007,ENSBTAG00000008948,ENSBTAG00000000653,ENSBTAG00000011761,ENSBTAG00000022799,ENSBTAG00000018239,ENSBTAG00000013958,ENSBTAG00000007148,ENSBTAG00000033248,ENSBTAG00000011100,ENSBTAG00000004114,ENSBTAG00000012368,ENSBTAG00000047982,ENSBTAG00000006697,ENSBTAG00000010919,ENSBTAG00000012349,ENSBTAG00000015205,ENSBTAG00000010639,ENSBTAG00000033708,ENSBTAG00000016441,ENSBTAG00000019006,ENSBTAG00000027932,ENSBTAG00000015046,ENSBTAG00000015543,ENSBTAG00000016512,ENSBTAG00000015535,ENSBTAG00000038264,ENSBTAG00000003257,ENSBTAG00000005443,ENSBTAG00000016344,ENSBTAG00000000128,ENSBTAG00000009696,ENSBTAG00000027375,ENSBTAG00000007900,ENSBTAG00000010303,ENSBTAG00000009065,ENSBTAG00000014182,ENSBTAG00000026915,ENSBTAG00000001586,ENSBTAG00000012295,ENSBTAG00000008585,ENSBTAG00000017798,ENSBTAG00000008126,ENSBTAG00000020079,ENSBTAG00000023920,ENSBTAG00000037429,ENSBTAG00000018588,ENSBTAG00000009139,ENSBTAG00000015537,ENSBTAG00000009292,ENSBTAG00000003255,ENSBTAG00000014189,ENSBTAG00000020199,ENSBTAG00000003607,ENSBTAG00000010671,ENSBTAG00000017850,ENSBTAG00000010152,ENSBTAG00000020617,ENSBTAG00000002493,ENSBTAG00000015133,ENSBTAG00000037383,ENSBTAG00000021769,ENSBTAG00000003326,ENSBTAG00000020485,ENSBTAG00000005448,ENSBTAG00000011350,ENSBTAG00000000563,ENSBTAG00000011332,ENSBTAG00000003018,ENSBTAG00000019080,ENSBTAG00000001069,ENSBTAG00000015377,ENSBTAG00000019716,ENSBTAG00000001221,ENSBTAG00000039441,ENSBTAG00000018274,ENSBTAG00000019866,ENSBTAG00000004216,ENSBTAG00000021697,ENSBTAG00000035735,ENSBTAG00000020957,ENSBTAG00000017679,ENSBTAG00000014691,ENSBTAG00000008319,ENSBTAG00000001499,ENSBTAG00000017280,ENSBTAG00000021506,ENSBTAG00000020614,ENSBTAG00000001034,ENSBTAG00000003548,ENSBTAG00000016413,ENSBTAG00000016198,ENSBTAG00000004554,ENSBTAG00000021071,ENSBTAG00000015114,ENSBTAG00000012441,ENSBTAG00000023832,ENSBTAG00000008301,ENSBTAG00000001826,ENSBTAG00000016045,ENSBTAG00000000616,ENSBTAG00000013860,ENSBTAG00000003449,ENSBTAG00000030162,ENSBTAG00000015805,ENSBTAG00000012032,ENSBTAG00000017204,ENSBTAG00000012389,ENSBTAG00000018747,ENSBTAG00000005469,ENSBTAG00000011479,ENSBTAG00000023947,ENSBTAG00000001503,ENSBTAG00000015311,ENSBTAG00000002315,ENSBTAG00000015969,ENSBTAG00000010532,ENSBTAG00000021766,ENSBTAG00000001632,ENSBTAG00000011742,ENSBTAG00000020244,ENSBTAG00000004100,ENSBTAG00000008814,ENSBTAG00000000992,ENSBTAG00000016944,ENSBTAG00000034531,ENSBTAG00000020309,ENSBTAG00000032515,ENSBTAG00000032848,ENSBTAG00000020865,ENSBTAG00000003907,ENSBTAG00000009991,ENSBTAG00000039819,ENSBTAG00000006588,ENSBTAG00000004912,ENSBTAG00000020791,ENSBTAG00000013982,ENSBTAG00000021798,ENSBTAG00000020124,ENSBTAG00000031184,ENSBTAG00000019161,ENSBTAG00000006489,ENSBTAG00000020252,ENSBTAG00000013943,ENSBTAG00000015072,ENSBTAG00000046556,ENSBTAG00000014611,ENSBTAG00000004305,ENSBTAG00000047567,ENSBTAG00000000782,ENSBTAG00000014030,ENSBTAG00000013029,ENSBTAG00000017039,ENSBTAG00000006686,ENSBTAG00000038141,ENSBTAG00000038222,ENSBTAG00000013407,ENSBTAG00000038659,ENSBTAG00000010349,ENSBTAG00000031524,ENSBTAG00000014841,ENSBTAG00000004767,ENSBTAG00000021872,ENSBTAG00000005745,ENSBTAG00000019121,ENSBTAG00000003954,ENSBTAG00000000308,ENSBTAG00000001749,ENSBTAG00000003642,ENSBTAG00000013498,ENSBTAG00000013781,ENSBTAG00000004940,ENSBTAG00000000060,ENSBTAG00000001817,ENSBTAG00000001332,ENSBTAG00000009523,ENSBTAG00000009996,ENSBTAG00000000399,ENSBTAG00000019058,ENSBTAG00000005154,ENSBTAG00000007177,ENSBTAG00000032808,ENSBTAG00000012007,ENSBTAG00000047613,ENSBTAG00000001141,ENSBTAG00000039916,ENSBTAG00000004208,ENSBTAG00000011634,ENSBTAG00000006817,ENSBTAG00000048063,ENSBTAG00000007996,ENSBTAG00000004432,ENSBTAG00000006071,ENSBTAG00000010998,ENSBTAG00000012774,ENSBTAG00000020936,ENSBTAG00000018423,ENSBTAG00000009565,ENSBTAG00000017266,ENSBTAG00000015604,ENSBTAG00000006589,ENSBTAG00000008924,ENSBTAG00000025130,ENSBTAG00000032152,ENSBTAG00000014788,ENSBTAG00000011990,ENSBTAG00000014465,ENSBTAG00000018999,ENSBTAG00000017574,ENSBTAG00000000818,ENSBTAG00000045782,ENSBTAG00000006569,ENSBTAG00000047225,ENSBTAG00000008121,ENSBTAG00000000437,ENSBTAG00000003519,ENSBTAG00000017455,ENSBTAG00000007758,ENSBTAG00000011126,ENSBTAG00000011953,ENSBTAG00000010866,ENSBTAG00000016625,ENSBTAG00000007519,ENSBTAG00000019219,ENSBTAG00000014792,ENSBTAG00000003439,ENSBTAG00000030179,ENSBTAG00000003564,ENSBTAG00000005838,ENSBTAG00000014181,ENSBTAG00000014124,ENSBTAG00000017718,ENSBTAG00000000942,ENSBTAG00000007860,ENSBTAG00000013401,ENSBTAG00000018408,ENSBTAG00000021351,ENSBTAG00000001083,ENSBTAG00000020417,ENSBTAG00000015433,ENSBTAG00000008723,ENSBTAG00000011909,ENSBTAG00000001567,ENSBTAG00000003409,ENSBTAG00000012355,ENSBTAG00000013107,ENSBTAG00000005503,ENSBTAG00000008378,ENSBTAG00000021333,ENSBTAG00000021823,ENSBTAG00000010612,ENSBTAG00000018225,ENSBTAG00000037640,ENSBTAG00000015910,ENSBTAG00000021183,ENSBTAG00000012784,ENSBTAG00000007336,ENSBTAG00000011578,ENSBTAG00000006899,ENSBTAG00000007498,ENSBTAG00000020173,ENSBTAG00000012790,ENSBTAG00000007953,ENSBTAG00000039160,ENSBTAG00000003994,ENSBTAG00000021334,ENSBTAG00000034848,ENSBTAG00000004052,ENSBTAG00000000827,ENSBTAG00000016528,ENSBTAG00000015599,ENSBTAG00000000163,ENSBTAG00000013066,ENSBTAG00000046604,ENSBTAG00000011602,ENSBTAG00000014645,ENSBTAG00000011338,ENSBTAG00000013863,ENSBTAG00000004514,ENSBTAG00000022039,ENSBTAG00000046922,ENSBTAG00000007101,ENSBTAG00000013721,ENSBTAG00000019963,ENSBTAG00000006631,ENSBTAG00000007159,ENSBTAG00000021904,ENSBTAG00000019719,ENSBTAG00000008868,ENSBTAG00000001444,ENSBTAG00000035587,ENSBTAG00000020410,ENSBTAG00000007490,ENSBTAG00000013859,ENSBTAG00000004275,ENSBTAG00000003455,ENSBTAG00000009426,ENSBTAG00000010371,ENSBTAG00000013287,ENSBTAG00000032591,ENSBTAG00000010696,ENSBTAG00000015779,ENSBTAG00000020850,ENSBTAG00000020406,ENSBTAG00000007118,ENSBTAG00000002391,ENSBTAG00000016618,ENSBTAG00000012321,ENSBTAG00000006139,ENSBTAG00000023867,ENSBTAG00000046629,ENSBTAG00000008027,ENSBTAG00000021675,ENSBTAG00000046155,ENSBTAG00000008938,ENSBTAG00000018381,ENSBTAG00000012931,ENSBTAG00000027312,ENSBTAG00000019339,ENSBTAG00000016577,ENSBTAG00000011748,ENSBTAG00000012541,ENSBTAG00000015591,ENSBTAG00000003430,ENSBTAG00000020756,ENSBTAG00000040605,ENSBTAG00000012889,ENSBTAG00000007708,ENSBTAG00000020676,ENSBTAG00000000056,ENSBTAG00000040419,ENSBTAG00000018994,ENSBTAG00000003336,ENSBTAG00000002500,ENSBTAG00000046669,ENSBTAG00000016835,ENSBTAG00000013103,ENSBTAG00000013732,ENSBTAG00000007599,ENSBTAG00000002628,ENSBTAG00000003807,ENSBTAG00000005741,ENSBTAG00000003510,ENSBTAG00000016420,ENSBTAG00000006939,ENSBTAG00000000312,ENSBTAG00000007909,ENSBTAG00000010664,ENSBTAG00000039652,ENSBTAG00000015413,ENSBTAG00000012550,ENSBTAG00000010989,ENSBTAG00000013347,ENSBTAG00000020000,ENSBTAG00000021761,ENSBTAG00000013790,ENSBTAG00000001537,ENSBTAG00000007156,ENSBTAG00000002095,ENSBTAG00000019028,ENSBTAG00000023002,ENSBTAG00000005762,ENSBTAG00000031171,ENSBTAG00000032962,ENSBTAG00000045738,ENSBTAG00000016988,ENSBTAG00000006268,ENSBTAG00000002303,ENSBTAG00000013824,ENSBTAG00000040067,ENSBTAG00000020726,ENSBTAG00000004475,ENSBTAG00000007084,ENSBTAG00000046979,ENSBTAG00000025462,ENSBTAG00000003842,ENSBTAG00000034373,ENSBTAG00000039827,ENSBTAG00000021527,ENSBTAG00000011754,ENSBTAG00000000815,ENSBTAG00000010271,ENSBTAG00000015154,ENSBTAG00000040028,ENSBTAG00000010402,ENSBTAG00000021048,ENSBTAG00000016260,ENSBTAG00000018655,ENSBTAG00000005633,ENSBTAG00000010812,ENSBTAG00000015376,ENSBTAG00000014825,ENSBTAG00000012976,ENSBTAG00000011598,ENSBTAG00000032527,ENSBTAG00000002923,ENSBTAG00000005903,ENSBTAG00000019707,ENSBTAG00000001941,ENSBTAG00000012519,ENSBTAG00000004511,ENSBTAG00000014752,ENSBTAG00000006507,ENSBTAG00000012066,ENSBTAG00000000764,ENSBTAG00000021145,ENSBTAG00000047195,ENSBTAG00000012567,ENSBTAG00000004907,ENSBTAG00000046037,ENSBTAG00000008269,ENSBTAG00000007802,ENSBTAG00000010852,ENSBTAG00000030705,ENSBTAG00000015628,ENSBTAG00000007476,ENSBTAG00000017151,ENSBTAG00000002907,ENSBTAG00000008232,ENSBTAG00000020283,ENSBTAG00000020034,ENSBTAG00000020518,ENSBTAG00000019692,ENSBTAG00000002738,ENSBTAG00000044044,ENSBTAG00000002534,ENSBTAG00000020312,ENSBTAG00000018996,ENSBTAG00000033174,ENSBTAG00000004911,ENSBTAG00000019793,ENSBTAG00000000139,ENSBTAG00000007356,ENSBTAG00000007981,ENSBTAG00000016799,ENSBTAG00000027937,ENSBTAG00000021837,ENSBTAG00000000878,ENSBTAG00000022520,ENSBTAG00000005832,ENSBTAG00000010254,ENSBTAG00000001835,ENSBTAG00000008525,ENSBTAG00000015044,ENSBTAG00000002098,ENSBTAG00000015724,ENSBTAG00000001333,ENSBTAG00000020342,ENSBTAG00000017976,ENSBTAG00000003060,ENSBTAG00000019617,ENSBTAG00000000546,ENSBTAG00000005850,ENSBTAG00000005111,ENSBTAG00000013238,ENSBTAG00000012599,ENSBTAG00000015600,ENSBTAG00000016221,ENSBTAG00000008014,ENSBTAG00000016101,ENSBTAG00000010865,ENSBTAG00000007927,ENSBTAG00000002435,ENSBTAG00000002578,ENSBTAG00000009070,ENSBTAG00000017541,ENSBTAG00000021556,ENSBTAG00000005815,ENSBTAG00000046493,ENSBTAG00000011529,ENSBTAG00000018223,ENSBTAG00000004017,ENSBTAG00000020490,ENSBTAG00000034435,ENSBTAG00000008250,ENSBTAG00000040418,ENSBTAG00000005492,ENSBTAG00000015609,ENSBTAG00000040507,ENSBTAG00000020601,ENSBTAG00000031724,ENSBTAG00000023731,ENSBTAG00000008505,ENSBTAG00000006572,ENSBTAG00000014992,ENSBTAG00000020671,ENSBTAG00000010444,ENSBTAG00000031544,ENSBTAG00000003298,ENSBTAG00000004429,ENSBTAG00000039772,ENSBTAG00000005012,ENSBTAG00000010013,ENSBTAG00000047413,ENSBTAG00000011808,ENSBTAG00000000218,ENSBTAG00000012293,ENSBTAG00000047217,ENSBTAG00000010069,ENSBTAG00000043994,ENSBTAG00000022255,ENSBTAG00000010792,ENSBTAG00000019470,ENSBTAG00000011149,ENSBTAG00000020755,ENSBTAG00000004709,ENSBTAG00000015618,ENSBTAG00000046744,ENSBTAG00000019086,ENSBTAG00000000630,ENSBTAG00000017751,ENSBTAG00000000738,ENSBTAG00000019853,ENSBTAG00000014315,ENSBTAG00000007019,ENSBTAG00000008507,ENSBTAG00000008151,ENSBTAG00000007417,ENSBTAG00000021568,ENSBTAG00000001061,ENSBTAG00000024144,ENSBTAG00000004877,ENSBTAG00000005793,ENSBTAG00000002023,ENSBTAG00000005413,ENSBTAG00000021912,ENSBTAG00000012393,ENSBTAG00000031231,ENSBTAG00000021537,ENSBTAG00000007357,ENSBTAG00000007766,ENSBTAG00000021209,ENSBTAG00000005871,ENSBTAG00000003914,ENSBTAG00000019155,ENSBTAG00000002804,ENSBTAG00000019545,ENSBTAG00000009960,ENSBTAG00000002625,ENSBTAG00000000855,ENSBTAG00000016071,ENSBTAG00000012817,ENSBTAG00000010047,ENSBTAG00000018454,ENSBTAG00000007923,ENSBTAG00000009493,ENSBTAG00000012505,ENSBTAG00000000783,ENSBTAG00000019964,ENSBTAG00000038149,ENSBTAG00000022819,ENSBTAG00000035907,ENSBTAG00000000641,ENSBTAG00000021886,ENSBTAG00000011721,ENSBTAG00000017431,ENSBTAG00000012973,ENSBTAG00000014911,ENSBTAG00000017537,ENSBTAG00000022169,ENSBTAG00000002487,ENSBTAG00000009676,ENSBTAG00000010737,ENSBTAG00000000957,ENSBTAG00000020923,ENSBTAG00000006276,ENSBTAG00000003966,ENSBTAG00000013843,ENSBTAG00000011416,ENSBTAG00000000013,ENSBTAG00000047600,ENSBTAG00000003237,ENSBTAG00000011298,ENSBTAG00000021141,ENSBTAG00000002727,ENSBTAG00000014091,ENSBTAG00000027625,ENSBTAG00000020547,ENSBTAG00000021700,ENSBTAG00000018912,ENSBTAG00000021574,ENSBTAG00000012543,ENSBTAG00000046671,ENSBTAG00000018114,ENSBTAG00000013256,ENSBTAG00000009844,ENSBTAG00000022147,ENSBTAG00000016072,ENSBTAG00000008535,ENSBTAG00000013884,ENSBTAG00000015457,ENSBTAG00000015009,ENSBTAG00000014541,ENSBTAG00000001282,ENSBTAG00000021087,ENSBTAG00000003166,ENSBTAG00000013284,ENSBTAG00000002878,ENSBTAG00000013143,ENSBTAG00000009279,ENSBTAG00000019771,ENSBTAG00000006715,ENSBTAG00000019966,ENSBTAG00000015347,ENSBTAG00000006998,ENSBTAG00000003952,ENSBTAG00000024957,ENSBTAG00000004505,ENSBTAG00000000317,ENSBTAG00000046644,ENSBTAG00000020665,ENSBTAG00000011224,ENSBTAG00000011628,ENSBTAG00000006045,ENSBTAG00000019967,ENSBTAG00000000428,ENSBTAG00000020872,ENSBTAG00000004895,ENSBTAG00000019498,ENSBTAG00000017804,ENSBTAG00000014945,ENSBTAG00000021328,ENSBTAG00000008429,ENSBTAG00000017103,ENSBTAG00000021097,ENSBTAG00000000283,ENSBTAG00000021420,ENSBTAG00000014517,ENSBTAG00000017855,ENSBTAG00000006663,ENSBTAG00000014725,ENSBTAG00000021131,ENSBTAG00000045845,ENSBTAG00000002606,ENSBTAG00000020035,ENSBTAG00000018201,ENSBTAG00000044181,ENSBTAG00000013125,ENSBTAG00000025644,ENSBTAG00000014291,ENSBTAG00000012739,ENSBTAG00000005769,ENSBTAG00000009851,ENSBTAG00000014798,ENSBTAG00000013166,ENSBTAG00000021827,ENSBTAG00000009368,ENSBTAG00000007569,ENSBTAG00000013155,ENSBTAG00000008076,ENSBTAG00000015126,ENSBTAG00000020277,ENSBTAG00000003111,ENSBTAG00000017007,ENSBTAG00000010161,ENSBTAG00000033352,ENSBTAG00000001771,ENSBTAG00000002431,ENSBTAG00000005453,ENSBTAG00000008839,ENSBTAG00000032567,ENSBTAG00000012475,ENSBTAG00000003635,ENSBTAG00000039435,ENSBTAG00000004822,ENSBTAG00000003329,ENSBTAG00000021190,ENSBTAG00000021756,ENSBTAG00000006121,ENSBTAG00000010874,ENSBTAG00000011699,ENSBTAG00000017729,ENSBTAG00000015271,ENSBTAG00000000436,ENSBTAG00000024688,ENSBTAG00000002132,ENSBTAG00000017618,ENSBTAG00000031725,ENSBTAG00000007424,ENSBTAG00000016328,ENSBTAG00000015973,ENSBTAG00000011734,ENSBTAG00000039784,ENSBTAG00000037735,ENSBTAG00000019072,ENSBTAG00000018300,ENSBTAG00000017812,ENSBTAG00000009938,ENSBTAG00000009568,ENSBTAG00000017397,ENSBTAG00000020426,ENSBTAG00000009478,ENSBTAG00000010223,ENSBTAG00000005043,ENSBTAG00000005670,ENSBTAG00000008040,ENSBTAG00000011683,ENSBTAG00000012020,ENSBTAG00000010091,ENSBTAG00000014227,ENSBTAG00000015982,ENSBTAG00000001241,ENSBTAG00000000964,ENSBTAG00000018645,</Data></Cell>
    <Cell><Data ss:Type="Number">2.2134059999999998E-3</Data></Cell>
    <Cell><Data ss:Type="Number">0.62487232000000004</Data></Cell>
   </Row>
   <Row>
    <Cell><Data ss:Type="String">GO:0016043</Data></Cell>
    <Cell><Data ss:Type="String">cellular component organization</Data></Cell>
    <Cell><Data ss:Type="String">biological_process</Data></Cell>
    <Cell><Data ss:Type="Number">3407</Data></Cell>
[truncated: 1,774,895 more chars]
