# Supplementary material for: Differentially expressed microRNAs between cattleyak and yak testis
Source: Sci Rep. 2018 Jan 12;8:592. doi: 10.1038/s41598-017-18607-0 (PMC5766512; doi:10.1038/s41598-017-18607-0)
Supplement: Supplementary file 3 — Table S6 [file 41598_2017_18607_MOESM3_ESM.xml]

<?xml version="1.0" encoding="UTF-8"?>
<?mso-application progid="Excel.Sheet"?><Workbook xmlns:o="urn:schemas-microsoft-com:office:office" xmlns:x="urn:schemas-microsoft-com:office:excel" xmlns:html="http://www.w3.org/TR/REC-html40" xmlns:ss="urn:schemas-microsoft-com:office:spreadsheet" xmlns:dt="uuid:C2F41010-65B3-11d1-A29F-00AA00C14882">
 <DocumentProperties xmlns="urn:schemas-microsoft-com:office:office">
  <LastAuthor>FtpDown</LastAuthor>
  <Created>2017-09-22T06:41:55Z</Created>
  <LastSaved>2017-09-30T06:37:08Z</LastSaved>
  <Version>11.5606</Version>
 </DocumentProperties>
 <CustomDocumentProperties xmlns="urn:schemas-microsoft-com:office:office">
  <KSOProductBuildVer dt:dt="string">2052-10.1.0.6749</KSOProductBuildVer>
 </CustomDocumentProperties>
 <ExcelWorkbook xmlns="urn:schemas-microsoft-com:office:excel">
  <WindowHeight>8370</WindowHeight>
  <WindowWidth>20385</WindowWidth>
  <WindowTopX>0</WindowTopX>
  <WindowTopY>0</WindowTopY>
  <ProtectStructure>False</ProtectStructure>
  <ProtectWindows>False</ProtectWindows>
  <DisplayInkNotes>False</DisplayInkNotes>
 </ExcelWorkbook>
 <Styles>
  <Style ss:ID="Default" ss:Name="Normal">
   <Alignment ss:Vertical="Center"/>
   <Borders/>
   <Font ss:FontName="宋体" x:CharSet="134" ss:Size="12"/>
   <Interior/>
   <NumberFormat/>
   <Protection/>
  </Style>
  <Style ss:ID="s64">
   <NumberFormat/>
  </Style>
  <Style ss:ID="s65">
   <NumberFormat ss:Format="Scientific"/>
  </Style>
 </Styles>
 <Worksheet ss:Name="GO_target_gene_novel_miRNA">
  <Table ss:ExpandedColumnCount="7" ss:ExpandedRowCount="576" x:FullColumns="1" x:FullRows="1" ss:DefaultColumnWidth="54" ss:DefaultRowHeight="14.25">
   <Column ss:Index="2" ss:AutoFitWidth="0" ss:Width="324"/>
   <Column ss:AutoFitWidth="0" ss:Width="134.25"/>
   <Column ss:Index="6" ss:Width="75.75" ss:Span="1"/>
   <Row>
    <Cell><Data ss:Type="String">GO_ID</Data></Cell>
    <Cell><Data ss:Type="String">GO_term</Data></Cell>
    <Cell><Data ss:Type="String">TYPE</Data></Cell>
    <Cell><Data ss:Type="String">DIFF_GENE_IN_GO</Data></Cell>
    <Cell><Data ss:Type="String">DIFF_GENE_list</Data></Cell>
    <Cell><Data ss:Type="String">Pvalue</Data></Cell>
    <Cell><Data ss:Type="String">FDR</Data></Cell>
   </Row>
   <Row>
    <Cell><Data ss:Type="String">GO:0007186</Data></Cell>
    <Cell><Data ss:Type="String">G-protein coupled receptor signaling pathway</Data></Cell>
    <Cell><Data ss:Type="String">biological_process</Data></Cell>
    <Cell><Data ss:Type="Number">229</Data></Cell>
    <Cell ss:StyleID="s64"><Data ss:Type="String">ENSBTAG00000010791,ENSBTAG00000038472,ENSBTAG00000006221,ENSBTAG00000017043,ENSBTAG00000004048,ENSBTAG00000038761,ENSBTAG00000005581,ENSBTAG00000012002,ENSBTAG00000018419,ENSBTAG00000034366,ENSBTAG00000018799,ENSBTAG00000039315,ENSBTAG00000007642,ENSBTAG00000047585,ENSBTAG00000017041,ENSBTAG00000047599,ENSBTAG00000004449,ENSBTAG00000004129,ENSBTAG00000004499,ENSBTAG00000048129,ENSBTAG00000027223,ENSBTAG00000037811,ENSBTAG00000013017,ENSBTAG00000048313,ENSBTAG00000026859,ENSBTAG00000038309,ENSBTAG00000010123,ENSBTAG00000000617,ENSBTAG00000046845,ENSBTAG00000013636,ENSBTAG00000046938,ENSBTAG00000040056,ENSBTAG00000001447,ENSBTAG00000005280,ENSBTAG00000010026,ENSBTAG00000010475,ENSBTAG00000017684,ENSBTAG00000038317,ENSBTAG00000009143,ENSBTAG00000002035,ENSBTAG00000024231,ENSBTAG00000007635,ENSBTAG00000016948,ENSBTAG00000010930,ENSBTAG00000012499,ENSBTAG00000004653,ENSBTAG00000018424,ENSBTAG00000039052,ENSBTAG00000037489,ENSBTAG00000010347,ENSBTAG00000045806,ENSBTAG00000005299,ENSBTAG00000002647,ENSBTAG00000004541,ENSBTAG00000048282,ENSBTAG00000021147,ENSBTAG00000030286,ENSBTAG00000018893,ENSBTAG00000038641,ENSBTAG00000019596,ENSBTAG00000005410,ENSBTAG00000038562,ENSBTAG00000019980,ENSBTAG00000004789,ENSBTAG00000038278,ENSBTAG00000040185,ENSBTAG00000039901,ENSBTAG00000006738,ENSBTAG00000011992,ENSBTAG00000038606,ENSBTAG00000026481,ENSBTAG00000006634,ENSBTAG00000014100,ENSBTAG00000017380,ENSBTAG00000047336,ENSBTAG00000013003,ENSBTAG00000046278,ENSBTAG00000009519,ENSBTAG00000009942,ENSBTAG00000014381,ENSBTAG00000015185,ENSBTAG00000011396,ENSBTAG00000014828,ENSBTAG00000011382,ENSBTAG00000014059,ENSBTAG00000031832,ENSBTAG00000038567,ENSBTAG00000048099,ENSBTAG00000021846,ENSBTAG00000012140,ENSBTAG00000021764,ENSBTAG00000012361,ENSBTAG00000001761,ENSBTAG00000037647,ENSBTAG00000018966,ENSBTAG00000001067,ENSBTAG00000000897,ENSBTAG00000024423,ENSBTAG00000016826,ENSBTAG00000014497,ENSBTAG00000005464,ENSBTAG00000031835,ENSBTAG00000016574,ENSBTAG00000018705,ENSBTAG00000016187,ENSBTAG00000006031,ENSBTAG00000014972,ENSBTAG00000004796,ENSBTAG00000025288,ENSBTAG00000038249,ENSBTAG00000006785,ENSBTAG00000047056,ENSBTAG00000026548,ENSBTAG00000020952,ENSBTAG00000031330,ENSBTAG00000016485,ENSBTAG00000012181,ENSBTAG00000039214,ENSBTAG00000013191,ENSBTAG00000015609,ENSBTAG00000001804,ENSBTAG00000014992,ENSBTAG00000013536,ENSBTAG00000002505,ENSBTAG00000003675,ENSBTAG00000023556,ENSBTAG00000021837,ENSBTAG00000005832,ENSBTAG00000009872,ENSBTAG00000002738,ENSBTAG00000017980,ENSBTAG00000007981,ENSBTAG00000048233,ENSBTAG00000002238,ENSBTAG00000046894,ENSBTAG00000021048,ENSBTAG00000002923,ENSBTAG00000047912,ENSBTAG00000046917,ENSBTAG00000013810,ENSBTAG00000013732,ENSBTAG00000001388,ENSBTAG00000035696,ENSBTAG00000037822,ENSBTAG00000008938,ENSBTAG00000016577,ENSBTAG00000047472,ENSBTAG00000013400,ENSBTAG00000013047,ENSBTAG00000046932,ENSBTAG00000018777,ENSBTAG00000002606,ENSBTAG00000004347,ENSBTAG00000045656,ENSBTAG00000038911,ENSBTAG00000010251,ENSBTAG00000040280,ENSBTAG00000013791,ENSBTAG00000037577,ENSBTAG00000018912,ENSBTAG00000017475,ENSBTAG00000000813,ENSBTAG00000012737,ENSBTAG00000016629,ENSBTAG00000020645,ENSBTAG00000046651,ENSBTAG00000046825,ENSBTAG00000018989,ENSBTAG00000000381,ENSBTAG00000008857,ENSBTAG00000045684,ENSBTAG00000008507,ENSBTAG00000017751,ENSBTAG00000002908,ENSBTAG00000039405,ENSBTAG00000007175,ENSBTAG00000017280,ENSBTAG00000002163,ENSBTAG00000006734,ENSBTAG00000047485,ENSBTAG00000019371,ENSBTAG00000017239,ENSBTAG00000013014,ENSBTAG00000008255,ENSBTAG00000020485,ENSBTAG00000037429,ENSBTAG00000023920,ENSBTAG00000016344,ENSBTAG00000006261,ENSBTAG00000003370,ENSBTAG00000047188,ENSBTAG00000009366,ENSBTAG00000032800,ENSBTAG00000013442,ENSBTAG00000018804,ENSBTAG00000047049,ENSBTAG00000017240,ENSBTAG00000010738,ENSBTAG00000037820,ENSBTAG00000014645,ENSBTAG00000039509,ENSBTAG00000015268,ENSBTAG00000039160,ENSBTAG00000034848,ENSBTAG00000012305,ENSBTAG00000048154,ENSBTAG00000023542,ENSBTAG00000003791,ENSBTAG00000047182,ENSBTAG00000004760,ENSBTAG00000035084,ENSBTAG00000018999,ENSBTAG00000047927,ENSBTAG00000019038,ENSBTAG00000012538,ENSBTAG00000013548,ENSBTAG00000018134,ENSBTAG00000040252,ENSBTAG00000001141,ENSBTAG00000019230,ENSBTAG00000013498,ENSBTAG00000038444,ENSBTAG00000038659,ENSBTAG00000046090,ENSBTAG00000043954,ENSBTAG00000008814,ENSBTAG00000045691,ENSBTAG00000030162,ENSBTAG00000013879,</Data></Cell>
    <Cell ss:StyleID="s65"><Data ss:Type="Number">2.9870887888573601E-25</Data></Cell>
    <Cell ss:StyleID="s65"><Data ss:Type="Number">2.8518551327799999E-22</Data></Cell>
   </Row>
   <Row>
    <Cell><Data ss:Type="String">GO:0048856</Data></Cell>
    <Cell><Data ss:Type="String">anatomical structure development</Data></Cell>
    <Cell><Data ss:Type="String">biological_process</Data></Cell>
    <Cell><Data ss:Type="Number">1262</Data></Cell>
    <Cell ss:StyleID="s64"><Data ss:Type="String">ENSBTAG00000017038,ENSBTAG00000002977,ENSBTAG00000013076,ENSBTAG00000009832,ENSBTAG00000003619,ENSBTAG00000039581,ENSBTAG00000013015,ENSBTAG00000000369,ENSBTAG00000031707,ENSBTAG00000014597,ENSBTAG00000004193,ENSBTAG00000000130,ENSBTAG00000009084,ENSBTAG00000000362,ENSBTAG00000024240,ENSBTAG00000014299,ENSBTAG00000013451,ENSBTAG00000007814,ENSBTAG00000011640,ENSBTAG00000025210,ENSBTAG00000045554,ENSBTAG00000047339,ENSBTAG00000038990,ENSBTAG00000012222,ENSBTAG00000023172,ENSBTAG00000008908,ENSBTAG00000000113,ENSBTAG00000015194,ENSBTAG00000004015,ENSBTAG00000020341,ENSBTAG00000009780,ENSBTAG00000019791,ENSBTAG00000044166,ENSBTAG00000030667,ENSBTAG00000000342,ENSBTAG00000001473,ENSBTAG00000019512,ENSBTAG00000001987,ENSBTAG00000009665,ENSBTAG00000016343,ENSBTAG00000007246,ENSBTAG00000003845,ENSBTAG00000032092,ENSBTAG00000003462,ENSBTAG00000038716,ENSBTAG00000012941,ENSBTAG00000017422,ENSBTAG00000021068,ENSBTAG00000009625,ENSBTAG00000004970,ENSBTAG00000019665,ENSBTAG00000008054,ENSBTAG00000000264,ENSBTAG00000003238,ENSBTAG00000020634,ENSBTAG00000005980,ENSBTAG00000007976,ENSBTAG00000013294,ENSBTAG00000018093,ENSBTAG00000007530,ENSBTAG00000023907,ENSBTAG00000009139,ENSBTAG00000008202,ENSBTAG00000020054,ENSBTAG00000016344,ENSBTAG00000003257,ENSBTAG00000014619,ENSBTAG00000031824,ENSBTAG00000024449,ENSBTAG00000003134,ENSBTAG00000043989,ENSBTAG00000018483,ENSBTAG00000011397,ENSBTAG00000010426,ENSBTAG00000021416,ENSBTAG00000002251,ENSBTAG00000013485,ENSBTAG00000010229,ENSBTAG00000023832,ENSBTAG00000039231,ENSBTAG00000046996,ENSBTAG00000032017,ENSBTAG00000013060,ENSBTAG00000019866,ENSBTAG00000011613,ENSBTAG00000001058,ENSBTAG00000002177,ENSBTAG00000001692,ENSBTAG00000002682,ENSBTAG00000013407,ENSBTAG00000014886,ENSBTAG00000046556,ENSBTAG00000016514,ENSBTAG00000002414,ENSBTAG00000021741,ENSBTAG00000006588,ENSBTAG00000003826,ENSBTAG00000016023,ENSBTAG00000001768,ENSBTAG00000009703,ENSBTAG00000020791,ENSBTAG00000008814,ENSBTAG00000002996,ENSBTAG00000011742,ENSBTAG00000035998,ENSBTAG00000015969,ENSBTAG00000012284,ENSBTAG00000003449,ENSBTAG00000001545,ENSBTAG00000031001,ENSBTAG00000009565,ENSBTAG00000006008,ENSBTAG00000013222,ENSBTAG00000004215,ENSBTAG00000018134,ENSBTAG00000047774,ENSBTAG00000018358,ENSBTAG00000015988,ENSBTAG00000043971,ENSBTAG00000004767,ENSBTAG00000005929,ENSBTAG00000012125,ENSBTAG00000015181,ENSBTAG00000006253,ENSBTAG00000001403,ENSBTAG00000011909,ENSBTAG00000015843,ENSBTAG00000008723,ENSBTAG00000002356,ENSBTAG00000017439,ENSBTAG00000020417,ENSBTAG00000002564,ENSBTAG00000014738,ENSBTAG00000007860,ENSBTAG00000006378,ENSBTAG00000015015,ENSBTAG00000030179,ENSBTAG00000023452,ENSBTAG00000045552,ENSBTAG00000001857,ENSBTAG00000003791,ENSBTAG00000015904,ENSBTAG00000015296,ENSBTAG00000013491,ENSBTAG00000006618,ENSBTAG00000003479,ENSBTAG00000048151,ENSBTAG00000017584,ENSBTAG00000021427,ENSBTAG00000008090,ENSBTAG00000025762,ENSBTAG00000012538,ENSBTAG00000008664,ENSBTAG00000019888,ENSBTAG00000017282,ENSBTAG00000008868,ENSBTAG00000011032,ENSBTAG00000001764,ENSBTAG00000010690,ENSBTAG00000021904,ENSBTAG00000006631,ENSBTAG00000011706,ENSBTAG00000012866,ENSBTAG00000014645,ENSBTAG00000014272,ENSBTAG00000019081,ENSBTAG00000034848,ENSBTAG00000004922,ENSBTAG00000000163,ENSBTAG00000039160,ENSBTAG00000010548,ENSBTAG00000011578,ENSBTAG00000046545,ENSBTAG00000008378,ENSBTAG00000020578,ENSBTAG00000009502,ENSBTAG00000018225,ENSBTAG00000013145,ENSBTAG00000016420,ENSBTAG00000003072,ENSBTAG00000000469,ENSBTAG00000030575,ENSBTAG00000007708,ENSBTAG00000000413,ENSBTAG00000005730,ENSBTAG00000016577,ENSBTAG00000015581,ENSBTAG00000005038,ENSBTAG00000002391,ENSBTAG00000007118,ENSBTAG00000022890,ENSBTAG00000010696,ENSBTAG00000017694,ENSBTAG00000010371,ENSBTAG00000011598,ENSBTAG00000030670,ENSBTAG00000004785,ENSBTAG00000002923,ENSBTAG00000008756,ENSBTAG00000001528,ENSBTAG00000021048,ENSBTAG00000011619,ENSBTAG00000023891,ENSBTAG00000010271,ENSBTAG00000000815,ENSBTAG00000010517,ENSBTAG00000024137,ENSBTAG00000012332,ENSBTAG00000010896,ENSBTAG00000008749,ENSBTAG00000032884,ENSBTAG00000032962,ENSBTAG00000000831,ENSBTAG00000013347,ENSBTAG00000001537,ENSBTAG00000018245,ENSBTAG00000037726,ENSBTAG00000012777,ENSBTAG00000008525,ENSBTAG00000000878,ENSBTAG00000009207,ENSBTAG00000005832,ENSBTAG00000021176,ENSBTAG00000000459,ENSBTAG00000004751,ENSBTAG00000022575,ENSBTAG00000006017,ENSBTAG00000019692,ENSBTAG00000002738,ENSBTAG00000009443,ENSBTAG00000016024,ENSBTAG00000009871,ENSBTAG00000011327,ENSBTAG00000000687,ENSBTAG00000017731,ENSBTAG00000004879,ENSBTAG00000015436,ENSBTAG00000002444,ENSBTAG00000047272,ENSBTAG00000011044,ENSBTAG00000013362,ENSBTAG00000016299,ENSBTAG00000011431,ENSBTAG00000001424,ENSBTAG00000014900,ENSBTAG00000016607,ENSBTAG00000003298,ENSBTAG00000010444,ENSBTAG00000015058,ENSBTAG00000008333,ENSBTAG00000047413,ENSBTAG00000015609,ENSBTAG00000001126,ENSBTAG00000000784,ENSBTAG00000003894,ENSBTAG00000008505,ENSBTAG00000001981,ENSBTAG00000000288,ENSBTAG00000002799,ENSBTAG00000039599,ENSBTAG00000003675,ENSBTAG00000019686,ENSBTAG00000005286,ENSBTAG00000019052,ENSBTAG00000021694,ENSBTAG00000015965,ENSBTAG00000009960,ENSBTAG00000009615,ENSBTAG00000017081,ENSBTAG00000012817,ENSBTAG00000002139,ENSBTAG00000023806,ENSBTAG00000001061,ENSBTAG00000040193,ENSBTAG00000005916,ENSBTAG00000006504,ENSBTAG00000019853,ENSBTAG00000008507,ENSBTAG00000020198,ENSBTAG00000033801,ENSBTAG00000019010,ENSBTAG00000003094,ENSBTAG00000030432,ENSBTAG00000046671,ENSBTAG00000013607,ENSBTAG00000014137,ENSBTAG00000019495,ENSBTAG00000001400,ENSBTAG00000017475,ENSBTAG00000009676,ENSBTAG00000010737,ENSBTAG00000005198,ENSBTAG00000019097,ENSBTAG00000000632,ENSBTAG00000010490,ENSBTAG00000011908,ENSBTAG00000020262,ENSBTAG00000006642,ENSBTAG00000005769,ENSBTAG00000002606,ENSBTAG00000045845,ENSBTAG00000016006,ENSBTAG00000017180,ENSBTAG00000007383,ENSBTAG00000001189,ENSBTAG00000014737,ENSBTAG00000006751,ENSBTAG00000012537,ENSBTAG00000019242,ENSBTAG00000016230,ENSBTAG00000027524,ENSBTAG00000017956,ENSBTAG00000018431,ENSBTAG00000007424,ENSBTAG00000015271,ENSBTAG00000024688,ENSBTAG00000009845,ENSBTAG00000020277,ENSBTAG00000018052,ENSBTAG00000022886,ENSBTAG00000020350,ENSBTAG00000016122,ENSBTAG00000014828,ENSBTAG00000003376,ENSBTAG00000016234,ENSBTAG00000008492,ENSBTAG00000003345,ENSBTAG00000015801,ENSBTAG00000021466,ENSBTAG00000022044,ENSBTAG00000021458,ENSBTAG00000002211,ENSBTAG00000012558,ENSBTAG00000020147,ENSBTAG00000038496,ENSBTAG00000004154,ENSBTAG00000002014,ENSBTAG00000044121,ENSBTAG00000002947,ENSBTAG00000012116,ENSBTAG00000012938,ENSBTAG00000021764,ENSBTAG00000006335,ENSBTAG00000012575,ENSBTAG00000016161,ENSBTAG00000019616,ENSBTAG00000048123,ENSBTAG00000004896,ENSBTAG00000016849,ENSBTAG00000010798,ENSBTAG00000001346,ENSBTAG00000010945,ENSBTAG00000020489,ENSBTAG00000009942,ENSBTAG00000010661,ENSBTAG00000036183,ENSBTAG00000014508,ENSBTAG00000011851,ENSBTAG00000006804,ENSBTAG00000013170,ENSBTAG00000021128,ENSBTAG00000004650,ENSBTAG00000021553,ENSBTAG00000008887,ENSBTAG00000012030,ENSBTAG00000033983,ENSBTAG00000008295,ENSBTAG00000024773,ENSBTAG00000014278,ENSBTAG00000005979,ENSBTAG00000010130,ENSBTAG00000008621,ENSBTAG00000022058,ENSBTAG00000014169,ENSBTAG00000014675,ENSBTAG00000006532,ENSBTAG00000008129,ENSBTAG00000046512,ENSBTAG00000002392,ENSBTAG00000010386,ENSBTAG00000015860,ENSBTAG00000038224,ENSBTAG00000019679,ENSBTAG00000001511,ENSBTAG00000000507,ENSBTAG00000001080,ENSBTAG00000019518,ENSBTAG00000003893,ENSBTAG00000024015,ENSBTAG00000004211,ENSBTAG00000006218,ENSBTAG00000006909,ENSBTAG00000018784,ENSBTAG00000000601,ENSBTAG00000031846,ENSBTAG00000011082,ENSBTAG00000012647,ENSBTAG00000017636,ENSBTAG00000002227,ENSBTAG00000004314,ENSBTAG00000019883,ENSBTAG00000004777,ENSBTAG00000015996,ENSBTAG00000013745,ENSBTAG00000021744,ENSBTAG00000045905,ENSBTAG00000015590,ENSBTAG00000018729,ENSBTAG00000008571,ENSBTAG00000046223,ENSBTAG00000001546,ENSBTAG00000008552,ENSBTAG00000016913,ENSBTAG00000004694,ENSBTAG00000016933,ENSBTAG00000045526,ENSBTAG00000009019,ENSBTAG00000001305,ENSBTAG00000018845,ENSBTAG00000007841,ENSBTAG00000005145,ENSBTAG00000003777,ENSBTAG00000003101,ENSBTAG00000000057,ENSBTAG00000007173,ENSBTAG00000014612,ENSBTAG00000006844,ENSBTAG00000015405,ENSBTAG00000012778,ENSBTAG00000021193,ENSBTAG00000002072,ENSBTAG00000007648,ENSBTAG00000006999,ENSBTAG00000015160,ENSBTAG00000018576,ENSBTAG00000015802,ENSBTAG00000006084,ENSBTAG00000011124,ENSBTAG00000013391,ENSBTAG00000021972,ENSBTAG00000002474,ENSBTAG00000001729,ENSBTAG00000014698,ENSBTAG00000016732,ENSBTAG00000040093,ENSBTAG00000016197,ENSBTAG00000045895,ENSBTAG00000031532,ENSBTAG00000019359,ENSBTAG00000005077,ENSBTAG00000021133,ENSBTAG00000002586,ENSBTAG00000019153,ENSBTAG00000002041,ENSBTAG00000010563,ENSBTAG00000000816,ENSBTAG00000013314,ENSBTAG00000013078,ENSBTAG00000004796,ENSBTAG00000011197,ENSBTAG00000016187,ENSBTAG00000014972,ENSBTAG00000006031,ENSBTAG00000002774,ENSBTAG00000004783,ENSBTAG00000005318,ENSBTAG00000014834,ENSBTAG00000020782,ENSBTAG00000031454,ENSBTAG00000013861,ENSBTAG00000027020,ENSBTAG00000019627,ENSBTAG00000005445,ENSBTAG00000008300,ENSBTAG00000038168,ENSBTAG00000006558,ENSBTAG00000013069,ENSBTAG00000002335,ENSBTAG00000021424,ENSBTAG00000002051,ENSBTAG00000019759,ENSBTAG00000019310,ENSBTAG00000016331,ENSBTAG00000009034,ENSBTAG00000012082,ENSBTAG00000008695,ENSBTAG00000046598,ENSBTAG00000010820,ENSBTAG00000011322,ENSBTAG00000018993,ENSBTAG00000017753,ENSBTAG00000014270,ENSBTAG00000016915,ENSBTAG00000014922,ENSBTAG00000012656,ENSBTAG00000048067,ENSBTAG00000011784,ENSBTAG00000005280,ENSBTAG00000011581,ENSBTAG00000019712,ENSBTAG00000012150,ENSBTAG00000013984,ENSBTAG00000004129,ENSBTAG00000009438,ENSBTAG00000000329,ENSBTAG00000016334,ENSBTAG00000000160,ENSBTAG00000002539,ENSBTAG00000018825,ENSBTAG00000005953,ENSBTAG00000001579,ENSBTAG00000018730,ENSBTAG00000019115,ENSBTAG00000015980,ENSBTAG00000015541,ENSBTAG00000047747,ENSBTAG00000016823,ENSBTAG00000021713,ENSBTAG00000019336,ENSBTAG00000004292,ENSBTAG00000016046,ENSBTAG00000013812,ENSBTAG00000008991,ENSBTAG00000005108,ENSBTAG00000004930,ENSBTAG00000015789,ENSBTAG00000032071,ENSBTAG00000012919,ENSBTAG00000018498,ENSBTAG00000010663,ENSBTAG00000011662,ENSBTAG00000013227,ENSBTAG00000019421,ENSBTAG00000026768,ENSBTAG00000012328,ENSBTAG00000015366,ENSBTAG00000012715,ENSBTAG00000017019,ENSBTAG00000005892,ENSBTAG00000016972,ENSBTAG00000000395,ENSBTAG00000010107,ENSBTAG00000021224,ENSBTAG00000047872,ENSBTAG00000006221,ENSBTAG00000047202,ENSBTAG00000012897,ENSBTAG00000006990,ENSBTAG00000019914,ENSBTAG00000021867,ENSBTAG00000021633,ENSBTAG00000001506,ENSBTAG00000014835,ENSBTAG00000001014,ENSBTAG00000020783,ENSBTAG00000045877,ENSBTAG00000004119,ENSBTAG00000015637,ENSBTAG00000014229,ENSBTAG00000016462,ENSBTAG00000007393,ENSBTAG00000020340,ENSBTAG00000001854,ENSBTAG00000016542,ENSBTAG00000004086,ENSBTAG00000016309,ENSBTAG00000004739,ENSBTAG00000014406,ENSBTAG00000046332,ENSBTAG00000024061,ENSBTAG00000003061,ENSBTAG00000020436,ENSBTAG00000007117,ENSBTAG00000018965,ENSBTAG00000008283,ENSBTAG00000008101,ENSBTAG00000018103,ENSBTAG00000018254,ENSBTAG00000013662,ENSBTAG00000013550,ENSBTAG00000019596,ENSBTAG00000024888,ENSBTAG00000017032,ENSBTAG00000001173,ENSBTAG00000007517,ENSBTAG00000015307,ENSBTAG00000012137,ENSBTAG00000016564,ENSBTAG00000020760,ENSBTAG00000027181,ENSBTAG00000030671,ENSBTAG00000000706,ENSBTAG00000019986,ENSBTAG00000008448,ENSBTAG00000008437,ENSBTAG00000006029,ENSBTAG00000006837,ENSBTAG00000008374,ENSBTAG00000010312,ENSBTAG00000002216,ENSBTAG00000008105,ENSBTAG00000002504,ENSBTAG00000020294,ENSBTAG00000008779,ENSBTAG00000005985,ENSBTAG00000021844,ENSBTAG00000010477,ENSBTAG00000017382,ENSBTAG00000006560,ENSBTAG00000008075,ENSBTAG00000001273,ENSBTAG00000006989,ENSBTAG00000009362,ENSBTAG00000012499,ENSBTAG00000008647,ENSBTAG00000014882,ENSBTAG00000006526,ENSBTAG00000027327,ENSBTAG00000047238,ENSBTAG00000004488,ENSBTAG00000008336,ENSBTAG00000005780,ENSBTAG00000007439,ENSBTAG00000018094,ENSBTAG00000019192,ENSBTAG00000018272,ENSBTAG00000008728,ENSBTAG00000011414,ENSBTAG00000005299,ENSBTAG00000006410,ENSBTAG00000023192,ENSBTAG00000010347,ENSBTAG00000011345,ENSBTAG00000013124,ENSBTAG00000000124,ENSBTAG00000018267,ENSBTAG00000012609,ENSBTAG00000019734,ENSBTAG00000004885,ENSBTAG00000006424,ENSBTAG00000001250,ENSBTAG00000012235,ENSBTAG00000007379,ENSBTAG00000011237,ENSBTAG00000006720,ENSBTAG00000000184,ENSBTAG00000003418,ENSBTAG00000009870,ENSBTAG00000020148,ENSBTAG00000022114,ENSBTAG00000010647,ENSBTAG00000015875,ENSBTAG00000010785,ENSBTAG00000004884,ENSBTAG00000011092,ENSBTAG00000010101,ENSBTAG00000012694,ENSBTAG00000007492,ENSBTAG00000025477,ENSBTAG00000015835,ENSBTAG00000004117,ENSBTAG00000007395,ENSBTAG00000007319,ENSBTAG00000021523,ENSBTAG00000006052,ENSBTAG00000003108,ENSBTAG00000018019,ENSBTAG00000003027,ENSBTAG00000003186,ENSBTAG00000015005,ENSBTAG00000020709,ENSBTAG00000003245,ENSBTAG00000006855,ENSBTAG00000013236,ENSBTAG00000017037,ENSBTAG00000000613,ENSBTAG00000017023,ENSBTAG00000016549,ENSBTAG00000021373,ENSBTAG00000013275,ENSBTAG00000047982,ENSBTAG00000007986,ENSBTAG00000003207,ENSBTAG00000001139,ENSBTAG00000013958,ENSBTAG00000022799,ENSBTAG00000016920,ENSBTAG00000019461,ENSBTAG00000003184,ENSBTAG00000017571,ENSBTAG00000000819,ENSBTAG00000013315,ENSBTAG00000000939,ENSBTAG00000018247,ENSBTAG00000001801,ENSBTAG00000012047,ENSBTAG00000011770,ENSBTAG00000016716,ENSBTAG00000008542,ENSBTAG00000010671,ENSBTAG00000008126,ENSBTAG00000016378,ENSBTAG00000039973,ENSBTAG00000017113,ENSBTAG00000024107,ENSBTAG00000018578,ENSBTAG00000000128,ENSBTAG00000009065,ENSBTAG00000010303,ENSBTAG00000000085,ENSBTAG00000017251,ENSBTAG00000015249,ENSBTAG00000015535,ENSBTAG00000015543,ENSBTAG00000010716,ENSBTAG00000005664,ENSBTAG00000027932,ENSBTAG00000001826,ENSBTAG00000005828,ENSBTAG00000015106,ENSBTAG00000044035,ENSBTAG00000002075,ENSBTAG00000016198,ENSBTAG00000017280,ENSBTAG00000018125,ENSBTAG00000012772,ENSBTAG00000021697,ENSBTAG00000022779,ENSBTAG00000021576,ENSBTAG00000013221,ENSBTAG00000007592,ENSBTAG00000006686,ENSBTAG00000047567,ENSBTAG00000000782,ENSBTAG00000014611,ENSBTAG00000005461,ENSBTAG00000002580,ENSBTAG00000020252,ENSBTAG00000003640,ENSBTAG00000003035,ENSBTAG00000012881,ENSBTAG00000014636,ENSBTAG00000021798,ENSBTAG00000005910,ENSBTAG00000002664,ENSBTAG00000011439,ENSBTAG00000014766,ENSBTAG00000021766,ENSBTAG00000010532,ENSBTAG00000006359,ENSBTAG00000020056,ENSBTAG00000004249,ENSBTAG00000005676,ENSBTAG00000008951,ENSBTAG00000030162,ENSBTAG00000013534,ENSBTAG00000015805,ENSBTAG00000007187,ENSBTAG00000005788,ENSBTAG00000010689,ENSBTAG00000001141,ENSBTAG00000019474,ENSBTAG00000005470,ENSBTAG00000019895,ENSBTAG00000006904,ENSBTAG00000004177,ENSBTAG00000018445,ENSBTAG00000012210,ENSBTAG00000014676,ENSBTAG00000004294,ENSBTAG00000022004,ENSBTAG00000009260,ENSBTAG00000021707,ENSBTAG00000009846,ENSBTAG00000001567,ENSBTAG00000020459,ENSBTAG00000009704,ENSBTAG00000016625,ENSBTAG00000007519,ENSBTAG00000000244,ENSBTAG00000020916,ENSBTAG00000003232,ENSBTAG00000009357,ENSBTAG00000018214,ENSBTAG00000015939,ENSBTAG00000040338,ENSBTAG00000044118,ENSBTAG00000016254,ENSBTAG00000005016,ENSBTAG00000038461,ENSBTAG00000035084,ENSBTAG00000018160,ENSBTAG00000016103,ENSBTAG00000040053,ENSBTAG00000007101,ENSBTAG00000031688,ENSBTAG00000006729,ENSBTAG00000019273,ENSBTAG00000013499,ENSBTAG00000021639,ENSBTAG00000013863,ENSBTAG00000031519,ENSBTAG00000002816,ENSBTAG00000031567,ENSBTAG00000006021,ENSBTAG00000020173,ENSBTAG00000014915,ENSBTAG00000013247,ENSBTAG00000048154,ENSBTAG00000019785,ENSBTAG00000002750,ENSBTAG00000003510,ENSBTAG00000019742,ENSBTAG00000020155,ENSBTAG00000010878,ENSBTAG00000008938,ENSBTAG00000011451,ENSBTAG00000046629,ENSBTAG00000018334,ENSBTAG00000030646,ENSBTAG00000011419,ENSBTAG00000006520,ENSBTAG00000008436,ENSBTAG00000004555,ENSBTAG00000020850,ENSBTAG00000011756,ENSBTAG00000032650,ENSBTAG00000009159,ENSBTAG00000018900,ENSBTAG00000001885,ENSBTAG00000047998,ENSBTAG00000011316,ENSBTAG00000014620,ENSBTAG00000006161,ENSBTAG00000005580,ENSBTAG00000039827,ENSBTAG00000015784,ENSBTAG00000014665,ENSBTAG00000020965,ENSBTAG00000038976,ENSBTAG00000011789,ENSBTAG00000019028,ENSBTAG00000002303,ENSBTAG00000007156,ENSBTAG00000002095,ENSBTAG00000016800,ENSBTAG00000007909,ENSBTAG00000025424,ENSBTAG00000009872,ENSBTAG00000014232,ENSBTAG00000004768,ENSBTAG00000003636,ENSBTAG00000004936,ENSBTAG00000020316,ENSBTAG00000014966,ENSBTAG00000030705,ENSBTAG00000004036,ENSBTAG00000021151,ENSBTAG00000018787,ENSBTAG00000016246,ENSBTAG00000004907,ENSBTAG00000002407,ENSBTAG00000018449,ENSBTAG00000001941,ENSBTAG00000012519,ENSBTAG00000015618,ENSBTAG00000000540,ENSBTAG00000030258,ENSBTAG00000045902,ENSBTAG00000014992,ENSBTAG00000018223,ENSBTAG00000047362,ENSBTAG00000006264,ENSBTAG00000020031,ENSBTAG00000000698,ENSBTAG00000010255,ENSBTAG00000001081,ENSBTAG00000021396,ENSBTAG00000001619,ENSBTAG00000011011,ENSBTAG00000002742,ENSBTAG00000021494,ENSBTAG00000019964,ENSBTAG00000002948,ENSBTAG00000021953,ENSBTAG00000007390,ENSBTAG00000007357,ENSBTAG00000001539,ENSBTAG00000046208,ENSBTAG00000035662,ENSBTAG00000012119,ENSBTAG00000019916,ENSBTAG00000004864,ENSBTAG00000010772,ENSBTAG00000000279,ENSBTAG00000044091,ENSBTAG00000008116,ENSBTAG00000010251,ENSBTAG00000017627,ENSBTAG00000002440,ENSBTAG00000012250,ENSBTAG00000007109,ENSBTAG00000007740,ENSBTAG00000011360,ENSBTAG00000014596,ENSBTAG00000014741,ENSBTAG00000012921,ENSBTAG00000008132,ENSBTAG00000020923,ENSBTAG00000012987,ENSBTAG00000014291,ENSBTAG00000009851,ENSBTAG00000019077,ENSBTAG00000008429,ENSBTAG00000019498,ENSBTAG00000003140,ENSBTAG00000007364,ENSBTAG00000046054,ENSBTAG00000009330,ENSBTAG00000020355,ENSBTAG00000015751,ENSBTAG00000002878,ENSBTAG00000003745,ENSBTAG00000012211,ENSBTAG00000001241,ENSBTAG00000020426,ENSBTAG00000002988,ENSBTAG00000005702,ENSBTAG00000019848,ENSBTAG00000005490,ENSBTAG00000002733,ENSBTAG00000001592,ENSBTAG00000043959,ENSBTAG00000031279,ENSBTAG00000012475,ENSBTAG00000007569,ENSBTAG00000014239,ENSBTAG00000013155,ENSBTAG00000021827,ENSBTAG00000003553,ENSBTAG00000003920,ENSBTAG00000020125,ENSBTAG00000014127,ENSBTAG00000004754,ENSBTAG00000004378,ENSBTAG00000000919,ENSBTAG00000010073,ENSBTAG00000004092,ENSBTAG00000017361,ENSBTAG00000021327,ENSBTAG00000015266,ENSBTAG00000012048,ENSBTAG00000011382,ENSBTAG00000023529,ENSBTAG00000021846,ENSBTAG00000005190,ENSBTAG00000018270,ENSBTAG00000022826,ENSBTAG00000018884,ENSBTAG00000004484,ENSBTAG00000020407,ENSBTAG00000006835,ENSBTAG00000047924,ENSBTAG00000044068,ENSBTAG00000031849,ENSBTAG00000010220,ENSBTAG00000021841,ENSBTAG00000000902,ENSBTAG00000016124,ENSBTAG00000009873,ENSBTAG00000004203,ENSBTAG00000022036,ENSBTAG00000011682,ENSBTAG00000018942,ENSBTAG00000010346,ENSBTAG00000007955,ENSBTAG00000021815,ENSBTAG00000015908,ENSBTAG00000008493,ENSBTAG00000040126,ENSBTAG00000047944,ENSBTAG00000025405,ENSBTAG00000002941,ENSBTAG00000001821,ENSBTAG00000017200,ENSBTAG00000018303,ENSBTAG00000001024,ENSBTAG00000013153,ENSBTAG00000009868,ENSBTAG00000038272,ENSBTAG00000013003,ENSBTAG00000006609,ENSBTAG00000037604,ENSBTAG00000047956,ENSBTAG00000013165,ENSBTAG00000016050,ENSBTAG00000044019,ENSBTAG00000017678,ENSBTAG00000009125,ENSBTAG00000010786,ENSBTAG00000001010,ENSBTAG00000012761,ENSBTAG00000004196,ENSBTAG00000000888,ENSBTAG00000024493,ENSBTAG00000018375,ENSBTAG00000047135,ENSBTAG00000017348,ENSBTAG00000007244,ENSBTAG00000006738,ENSBTAG00000002300,ENSBTAG00000013895,ENSBTAG00000012089,ENSBTAG00000014809,ENSBTAG00000012061,ENSBTAG00000044105,ENSBTAG00000003049,ENSBTAG00000027080,ENSBTAG00000020378,ENSBTAG00000005847,ENSBTAG00000004381,ENSBTAG00000046421,ENSBTAG00000003608,ENSBTAG00000017155,ENSBTAG00000004337,ENSBTAG00000003446,ENSBTAG00000012181,ENSBTAG00000012615,ENSBTAG00000013555,ENSBTAG00000012749,ENSBTAG00000009663,ENSBTAG00000017680,ENSBTAG00000018921,ENSBTAG00000004710,ENSBTAG00000015538,ENSBTAG00000009961,ENSBTAG00000009482,ENSBTAG00000044097,ENSBTAG00000017685,ENSBTAG00000010875,ENSBTAG00000016894,ENSBTAG00000006324,ENSBTAG00000016412,ENSBTAG00000039261,ENSBTAG00000002651,ENSBTAG00000009017,ENSBTAG00000005155,ENSBTAG00000040147,ENSBTAG00000011819,ENSBTAG00000019234,ENSBTAG00000015938,ENSBTAG00000020194,ENSBTAG00000005557,ENSBTAG00000012004,ENSBTAG00000005230,ENSBTAG00000014543,ENSBTAG00000006591,ENSBTAG00000002630,ENSBTAG00000009249,ENSBTAG00000018743,ENSBTAG00000006978,ENSBTAG00000014589,ENSBTAG00000019838,ENSBTAG00000021397,ENSBTAG00000002473,ENSBTAG00000017346,ENSBTAG00000009186,ENSBTAG00000003586,ENSBTAG00000002699,ENSBTAG00000005138,ENSBTAG00000019781,ENSBTAG00000019782,ENSBTAG00000004331,ENSBTAG00000009180,ENSBTAG00000003579,ENSBTAG00000002068,ENSBTAG00000018966,ENSBTAG00000010717,ENSBTAG00000009655,ENSBTAG00000044046,ENSBTAG00000016791,ENSBTAG00000035544,ENSBTAG00000003334,ENSBTAG00000021999,ENSBTAG00000011420,ENSBTAG00000039223,ENSBTAG00000047134,ENSBTAG00000018564,ENSBTAG00000020102,ENSBTAG00000019633,ENSBTAG00000046677,ENSBTAG00000030180,ENSBTAG00000014391,ENSBTAG00000045547,ENSBTAG00000038428,ENSBTAG00000032558,ENSBTAG00000000405,ENSBTAG00000021920,ENSBTAG00000009436,ENSBTAG00000000625,ENSBTAG00000021508,ENSBTAG00000010123,ENSBTAG00000017764,ENSBTAG00000004593,ENSBTAG00000047794,ENSBTAG00000018914,ENSBTAG00000013334,ENSBTAG00000020030,ENSBTAG00000014824,ENSBTAG00000018169,ENSBTAG00000003401,ENSBTAG00000016030,ENSBTAG00000045779,ENSBTAG00000001694,ENSBTAG00000007887,ENSBTAG00000004258,ENSBTAG00000008886,ENSBTAG00000017355,ENSBTAG00000007867,ENSBTAG00000007658,ENSBTAG00000033562,ENSBTAG00000003075,ENSBTAG00000000988,ENSBTAG00000013556,ENSBTAG00000010230,ENSBTAG00000017802,ENSBTAG00000003098,ENSBTAG00000001271,ENSBTAG00000010884,ENSBTAG00000013109,ENSBTAG00000007192,ENSBTAG00000002763,ENSBTAG00000021696,ENSBTAG00000037811,ENSBTAG00000003526,ENSBTAG00000024950,ENSBTAG00000019347,ENSBTAG00000013017,ENSBTAG00000011890,ENSBTAG00000001396,ENSBTAG00000008063,ENSBTAG00000019832,ENSBTAG00000009748,ENSBTAG00000019644,ENSBTAG00000040031,ENSBTAG00000014512,ENSBTAG00000007421,ENSBTAG00000020053,ENSBTAG00000019167,ENSBTAG00000000078,ENSBTAG00000010244,ENSBTAG00000020223,ENSBTAG00000021336,ENSBTAG00000001481,ENSBTAG00000021538,ENSBTAG00000027017,ENSBTAG00000009987,ENSBTAG00000047599,ENSBTAG00000020267,ENSBTAG00000008987,ENSBTAG00000002796,ENSBTAG00000018373,ENSBTAG00000013023,ENSBTAG00000019129,ENSBTAG00000006877,ENSBTAG00000033603,ENSBTAG00000003835,ENSBTAG00000004688,ENSBTAG00000013225,ENSBTAG00000026953,ENSBTAG00000005062,ENSBTAG00000045887,ENSBTAG00000005092,ENSBTAG00000020619,ENSBTAG00000010241,ENSBTAG00000018037,ENSBTAG00000011352,ENSBTAG00000021251,ENSBTAG00000014818,ENSBTAG00000008028,ENSBTAG00000008113,ENSBTAG00000006095,ENSBTAG00000014023,ENSBTAG00000018179,ENSBTAG00000016696,ENSBTAG00000014421,ENSBTAG00000013755,ENSBTAG00000007344,ENSBTAG00000019183,ENSBTAG00000000696,ENSBTAG00000015432,ENSBTAG00000014605,ENSBTAG00000013961,ENSBTAG00000013591,ENSBTAG00000000176,ENSBTAG00000005082,ENSBTAG00000047877,ENSBTAG00000016758,ENSBTAG00000005998,ENSBTAG00000012219,ENSBTAG00000012212,ENSBTAG00000020560,ENSBTAG00000031402,ENSBTAG00000008579,ENSBTAG00000007821,ENSBTAG00000021795,ENSBTAG00000048140,ENSBTAG00000008520,ENSBTAG00000019940,ENSBTAG00000017776,ENSBTAG00000017222,ENSBTAG00000011585,ENSBTAG00000005404,ENSBTAG00000002850,ENSBTAG00000013793,ENSBTAG00000022744,ENSBTAG00000005958,ENSBTAG00000009256,ENSBTAG00000016465,ENSBTAG00000011412,ENSBTAG00000014949,ENSBTAG00000004037,ENSBTAG00000006649,ENSBTAG00000005714,ENSBTAG00000010129,ENSBTAG00000023814,ENSBTAG00000016948,ENSBTAG00000018424,ENSBTAG00000003395,ENSBTAG00000020780,ENSBTAG00000015325,ENSBTAG00000000575,ENSBTAG00000011001,ENSBTAG00000005009,ENSBTAG00000012849,ENSBTAG00000019188,ENSBTAG00000014112,ENSBTAG00000013989,ENSBTAG00000012584,ENSBTAG00000011962,ENSBTAG00000016692,ENSBTAG00000026851,ENSBTAG00000039958,ENSBTAG00000005313,ENSBTAG00000012148,ENSBTAG00000021923,ENSBTAG00000000306,ENSBTAG00000046097,ENSBTAG00000016307,ENSBTAG00000007602,ENSBTAG00000009305,ENSBTAG00000018161,ENSBTAG00000018157,ENSBTAG00000011215,ENSBTAG00000006563,ENSBTAG00000001712,ENSBTAG00000014930,ENSBTAG00000008755,ENSBTAG00000007245,ENSBTAG00000034287,ENSBTAG00000008097,ENSBTAG00000007262,</Data></Cell>
    <Cell ss:StyleID="s65"><Data ss:Type="Number">4.41340881291552E-11</Data></Cell>
    <Cell ss:StyleID="s65"><Data ss:Type="Number">2.7264481972493399E-8</Data></Cell>
   </Row>
   <Row>
    <Cell><Data ss:Type="String">GO:0044767</Data></Cell>
    <Cell><Data ss:Type="String">single-organism developmental process</Data></Cell>
    <Cell><Data ss:Type="String">biological_process</Data></Cell>
    <Cell><Data ss:Type="Number">1324</Data></Cell>
    <Cell ss:StyleID="s64"><Data ss:Type="String">ENSBTAG00000000687,ENSBTAG00000019821,ENSBTAG00000011327,ENSBTAG00000004879,ENSBTAG00000017731,ENSBTAG00000016299,ENSBTAG00000013362,ENSBTAG00000011044,ENSBTAG00000047272,ENSBTAG00000015436,ENSBTAG00000002444,ENSBTAG00000011431,ENSBTAG00000008525,ENSBTAG00000012777,ENSBTAG00000037726,ENSBTAG00000021176,ENSBTAG00000009207,ENSBTAG00000005832,ENSBTAG00000000878,ENSBTAG00000022575,ENSBTAG00000006017,ENSBTAG00000007981,ENSBTAG00000000459,ENSBTAG00000004751,ENSBTAG00000016024,ENSBTAG00000009871,ENSBTAG00000019692,ENSBTAG00000009443,ENSBTAG00000002738,ENSBTAG00000002799,ENSBTAG00000039599,ENSBTAG00000000288,ENSBTAG00000003675,ENSBTAG00000014900,ENSBTAG00000001424,ENSBTAG00000016607,ENSBTAG00000015058,ENSBTAG00000008333,ENSBTAG00000047413,ENSBTAG00000010444,ENSBTAG00000003298,ENSBTAG00000008505,ENSBTAG00000001981,ENSBTAG00000011698,ENSBTAG00000001126,ENSBTAG00000015609,ENSBTAG00000000784,ENSBTAG00000003894,ENSBTAG00000016577,ENSBTAG00000005730,ENSBTAG00000015581,ENSBTAG00000007118,ENSBTAG00000002391,ENSBTAG00000005038,ENSBTAG00000017694,ENSBTAG00000010371,ENSBTAG00000010696,ENSBTAG00000022890,ENSBTAG00000016420,ENSBTAG00000000469,ENSBTAG00000003072,ENSBTAG00000002253,ENSBTAG00000030575,ENSBTAG00000000413,ENSBTAG00000007708,ENSBTAG00000010896,ENSBTAG00000012332,ENSBTAG00000024137,ENSBTAG00000046979,ENSBTAG00000032962,ENSBTAG00000008749,ENSBTAG00000032884,ENSBTAG00000018245,ENSBTAG00000001537,ENSBTAG00000000831,ENSBTAG00000013347,ENSBTAG00000030670,ENSBTAG00000011598,ENSBTAG00000004785,ENSBTAG00000002923,ENSBTAG00000011619,ENSBTAG00000021048,ENSBTAG00000008756,ENSBTAG00000001528,ENSBTAG00000023891,ENSBTAG00000010271,ENSBTAG00000010517,ENSBTAG00000000815,ENSBTAG00000006751,ENSBTAG00000014737,ENSBTAG00000019242,ENSBTAG00000012537,ENSBTAG00000009279,ENSBTAG00000018112,ENSBTAG00000016230,ENSBTAG00000006642,ENSBTAG00000005769,ENSBTAG00000010490,ENSBTAG00000011908,ENSBTAG00000020262,ENSBTAG00000000632,ENSBTAG00000045845,ENSBTAG00000002606,ENSBTAG00000017180,ENSBTAG00000016006,ENSBTAG00000007383,ENSBTAG00000001189,ENSBTAG00000009845,ENSBTAG00000015271,ENSBTAG00000024688,ENSBTAG00000020277,ENSBTAG00000018431,ENSBTAG00000020781,ENSBTAG00000017956,ENSBTAG00000027524,ENSBTAG00000007424,ENSBTAG00000002139,ENSBTAG00000040193,ENSBTAG00000001061,ENSBTAG00000023806,ENSBTAG00000005916,ENSBTAG00000019853,ENSBTAG00000008507,ENSBTAG00000006504,ENSBTAG00000005286,ENSBTAG00000019686,ENSBTAG00000021694,ENSBTAG00000019052,ENSBTAG00000015965,ENSBTAG00000012817,ENSBTAG00000009615,ENSBTAG00000009960,ENSBTAG00000017475,ENSBTAG00000001400,ENSBTAG00000010737,ENSBTAG00000009676,ENSBTAG00000019097,ENSBTAG00000005198,ENSBTAG00000020198,ENSBTAG00000003094,ENSBTAG00000019010,ENSBTAG00000033801,ENSBTAG00000046671,ENSBTAG00000030432,ENSBTAG00000019495,ENSBTAG00000014137,ENSBTAG00000013607,ENSBTAG00000002921,ENSBTAG00000031824,ENSBTAG00000038264,ENSBTAG00000003257,ENSBTAG00000014619,ENSBTAG00000008202,ENSBTAG00000020054,ENSBTAG00000016344,ENSBTAG00000043989,ENSBTAG00000003134,ENSBTAG00000024449,ENSBTAG00000011397,ENSBTAG00000018483,ENSBTAG00000003238,ENSBTAG00000020634,ENSBTAG00000000264,ENSBTAG00000008054,ENSBTAG00000013294,ENSBTAG00000007976,ENSBTAG00000005980,ENSBTAG00000007530,ENSBTAG00000018093,ENSBTAG00000009139,ENSBTAG00000023907,ENSBTAG00000013060,ENSBTAG00000032017,ENSBTAG00000019866,ENSBTAG00000011613,ENSBTAG00000001692,ENSBTAG00000002177,ENSBTAG00000001058,ENSBTAG00000002682,ENSBTAG00000021416,ENSBTAG00000010426,ENSBTAG00000010229,ENSBTAG00000023832,ENSBTAG00000002251,ENSBTAG00000013485,ENSBTAG00000039231,ENSBTAG00000046996,ENSBTAG00000025210,ENSBTAG00000011640,ENSBTAG00000007814,ENSBTAG00000047339,ENSBTAG00000045554,ENSBTAG00000012222,ENSBTAG00000023172,ENSBTAG00000038990,ENSBTAG00000000113,ENSBTAG00000015194,ENSBTAG00000008908,ENSBTAG00000003619,ENSBTAG00000013076,ENSBTAG00000009832,ENSBTAG00000017038,ENSBTAG00000002977,ENSBTAG00000000369,ENSBTAG00000013015,ENSBTAG00000039581,ENSBTAG00000000362,ENSBTAG00000000130,ENSBTAG00000004193,ENSBTAG00000014597,ENSBTAG00000009084,ENSBTAG00000031707,ENSBTAG00000013451,ENSBTAG00000014299,ENSBTAG00000024240,ENSBTAG00000013880,ENSBTAG00000007246,ENSBTAG00000009665,ENSBTAG00000016343,ENSBTAG00000038716,ENSBTAG00000012941,ENSBTAG00000032092,ENSBTAG00000003845,ENSBTAG00000003462,ENSBTAG00000004970,ENSBTAG00000009625,ENSBTAG00000021068,ENSBTAG00000017422,ENSBTAG00000019665,ENSBTAG00000009691,ENSBTAG00000019791,ENSBTAG00000004015,ENSBTAG00000009780,ENSBTAG00000020341,ENSBTAG00000030667,ENSBTAG00000044166,ENSBTAG00000014434,ENSBTAG00000001473,ENSBTAG00000000342,ENSBTAG00000001987,ENSBTAG00000019512,ENSBTAG00000045552,ENSBTAG00000023452,ENSBTAG00000013491,ENSBTAG00000015296,ENSBTAG00000001857,ENSBTAG00000003791,ENSBTAG00000015904,ENSBTAG00000012538,ENSBTAG00000008090,ENSBTAG00000021427,ENSBTAG00000025762,ENSBTAG00000006618,ENSBTAG00000003479,ENSBTAG00000017584,ENSBTAG00000048151,ENSBTAG00000008664,ENSBTAG00000019888,ENSBTAG00000002356,ENSBTAG00000015843,ENSBTAG00000011909,ENSBTAG00000008723,ENSBTAG00000002564,ENSBTAG00000020417,ENSBTAG00000006378,ENSBTAG00000007860,ENSBTAG00000014738,ENSBTAG00000030179,ENSBTAG00000015015,ENSBTAG00000000163,ENSBTAG00000034848,ENSBTAG00000004922,ENSBTAG00000019081,ENSBTAG00000010548,ENSBTAG00000039160,ENSBTAG00000046545,ENSBTAG00000011578,ENSBTAG00000018225,ENSBTAG00000009502,ENSBTAG00000020578,ENSBTAG00000008378,ENSBTAG00000011032,ENSBTAG00000008868,ENSBTAG00000017282,ENSBTAG00000006631,ENSBTAG00000021904,ENSBTAG00000014917,ENSBTAG00000010690,ENSBTAG00000001764,ENSBTAG00000012866,ENSBTAG00000011706,ENSBTAG00000014272,ENSBTAG00000014645,ENSBTAG00000002996,ENSBTAG00000008814,ENSBTAG00000015969,ENSBTAG00000011742,ENSBTAG00000035998,ENSBTAG00000012284,ENSBTAG00000001545,ENSBTAG00000003449,ENSBTAG00000013407,ENSBTAG00000002414,ENSBTAG00000016514,ENSBTAG00000046556,ENSBTAG00000014886,ENSBTAG00000021741,ENSBTAG00000020791,ENSBTAG00000009703,ENSBTAG00000001768,ENSBTAG00000006588,ENSBTAG00000003826,ENSBTAG00000016023,ENSBTAG00000018358,ENSBTAG00000015988,ENSBTAG00000043971,ENSBTAG00000013498,ENSBTAG00000005929,ENSBTAG00000012125,ENSBTAG00000004767,ENSBTAG00000006253,ENSBTAG00000001403,ENSBTAG00000015181,ENSBTAG00000009565,ENSBTAG00000006008,ENSBTAG00000031001,ENSBTAG00000018134,ENSBTAG00000004215,ENSBTAG00000013222,ENSBTAG00000007884,ENSBTAG00000047774,ENSBTAG00000026768,ENSBTAG00000012328,ENSBTAG00000015366,ENSBTAG00000005892,ENSBTAG00000012715,ENSBTAG00000017019,ENSBTAG00000021224,ENSBTAG00000000395,ENSBTAG00000010107,ENSBTAG00000016972,ENSBTAG00000033890,ENSBTAG00000016046,ENSBTAG00000005108,ENSBTAG00000004930,ENSBTAG00000008991,ENSBTAG00000013812,ENSBTAG00000012919,ENSBTAG00000018498,ENSBTAG00000032071,ENSBTAG00000015789,ENSBTAG00000013227,ENSBTAG00000019421,ENSBTAG00000021468,ENSBTAG00000011662,ENSBTAG00000010663,ENSBTAG00000016462,ENSBTAG00000007393,ENSBTAG00000014229,ENSBTAG00000001854,ENSBTAG00000016542,ENSBTAG00000020340,ENSBTAG00000004739,ENSBTAG00000004086,ENSBTAG00000016309,ENSBTAG00000014406,ENSBTAG00000046332,ENSBTAG00000024061,ENSBTAG00000006221,ENSBTAG00000047872,ENSBTAG00000012897,ENSBTAG00000047202,ENSBTAG00000001014,ENSBTAG00000014835,ENSBTAG00000021633,ENSBTAG00000021867,ENSBTAG00000001506,ENSBTAG00000006990,ENSBTAG00000019914,ENSBTAG00000015637,ENSBTAG00000004119,ENSBTAG00000045877,ENSBTAG00000020783,ENSBTAG00000016915,ENSBTAG00000014922,ENSBTAG00000012656,ENSBTAG00000005280,ENSBTAG00000018897,ENSBTAG00000011784,ENSBTAG00000048067,ENSBTAG00000019712,ENSBTAG00000011581,ENSBTAG00000008695,ENSBTAG00000009034,ENSBTAG00000012082,ENSBTAG00000046598,ENSBTAG00000011322,ENSBTAG00000010820,ENSBTAG00000017753,ENSBTAG00000014270,ENSBTAG00000018993,ENSBTAG00000018825,ENSBTAG00000005953,ENSBTAG00000002539,ENSBTAG00000000160,ENSBTAG00000015980,ENSBTAG00000019115,ENSBTAG00000001579,ENSBTAG00000018730,ENSBTAG00000047747,ENSBTAG00000015541,ENSBTAG00000021713,ENSBTAG00000004292,ENSBTAG00000019336,ENSBTAG00000016823,ENSBTAG00000012150,ENSBTAG00000004129,ENSBTAG00000013984,ENSBTAG00000000329,ENSBTAG00000009438,ENSBTAG00000009602,ENSBTAG00000016334,ENSBTAG00000019192,ENSBTAG00000021020,ENSBTAG00000018094,ENSBTAG00000007439,ENSBTAG00000018272,ENSBTAG00000005299,ENSBTAG00000011414,ENSBTAG00000008728,ENSBTAG00000011345,ENSBTAG00000023192,ENSBTAG00000010347,ENSBTAG00000006410,ENSBTAG00000008647,ENSBTAG00000012499,ENSBTAG00000004059,ENSBTAG00000009362,ENSBTAG00000023429,ENSBTAG00000025129,ENSBTAG00000014882,ENSBTAG00000047238,ENSBTAG00000027327,ENSBTAG00000006526,ENSBTAG00000008336,ENSBTAG00000005780,ENSBTAG00000004488,ENSBTAG00000015875,ENSBTAG00000010647,ENSBTAG00000022114,ENSBTAG00000012694,ENSBTAG00000010101,ENSBTAG00000004884,ENSBTAG00000011092,ENSBTAG00000010785,ENSBTAG00000015835,ENSBTAG00000007492,ENSBTAG00000025477,ENSBTAG00000004117,ENSBTAG00000000124,ENSBTAG00000018267,ENSBTAG00000013124,ENSBTAG00000004885,ENSBTAG00000019734,ENSBTAG00000012609,ENSBTAG00000007379,ENSBTAG00000012235,ENSBTAG00000006720,ENSBTAG00000011237,ENSBTAG00000001250,ENSBTAG00000006424,ENSBTAG00000020148,ENSBTAG00000003418,ENSBTAG00000009870,ENSBTAG00000000184,ENSBTAG00000013550,ENSBTAG00000017032,ENSBTAG00000024888,ENSBTAG00000019596,ENSBTAG00000012137,ENSBTAG00000015307,ENSBTAG00000007517,ENSBTAG00000001173,ENSBTAG00000020760,ENSBTAG00000016564,ENSBTAG00000007117,ENSBTAG00000023928,ENSBTAG00000020436,ENSBTAG00000003061,ENSBTAG00000008283,ENSBTAG00000018965,ENSBTAG00000018103,ENSBTAG00000008101,ENSBTAG00000018254,ENSBTAG00000015083,ENSBTAG00000013662,ENSBTAG00000021844,ENSBTAG00000005985,ENSBTAG00000006560,ENSBTAG00000017382,ENSBTAG00000010477,ENSBTAG00000001273,ENSBTAG00000008075,ENSBTAG00000006989,ENSBTAG00000000706,ENSBTAG00000019986,ENSBTAG00000027181,ENSBTAG00000030671,ENSBTAG00000008448,ENSBTAG00000008437,ENSBTAG00000006029,ENSBTAG00000006837,ENSBTAG00000020294,ENSBTAG00000008779,ENSBTAG00000002504,ENSBTAG00000002216,ENSBTAG00000008105,ENSBTAG00000008374,ENSBTAG00000010312,ENSBTAG00000010386,ENSBTAG00000002392,ENSBTAG00000038224,ENSBTAG00000015860,ENSBTAG00000000507,ENSBTAG00000001511,ENSBTAG00000019679,ENSBTAG00000003039,ENSBTAG00000005979,ENSBTAG00000014278,ENSBTAG00000024773,ENSBTAG00000014169,ENSBTAG00000014675,ENSBTAG00000022058,ENSBTAG00000010130,ENSBTAG00000008621,ENSBTAG00000006532,ENSBTAG00000008129,ENSBTAG00000046512,ENSBTAG00000016958,ENSBTAG00000002227,ENSBTAG00000017636,ENSBTAG00000012647,ENSBTAG00000011082,ENSBTAG00000031846,ENSBTAG00000004777,ENSBTAG00000019883,ENSBTAG00000004314,ENSBTAG00000015996,ENSBTAG00000021744,ENSBTAG00000013745,ENSBTAG00000003893,ENSBTAG00000002340,ENSBTAG00000001080,ENSBTAG00000019518,ENSBTAG00000006218,ENSBTAG00000004211,ENSBTAG00000024015,ENSBTAG00000018784,ENSBTAG00000006909,ENSBTAG00000000601,ENSBTAG00000012558,ENSBTAG00000002211,ENSBTAG00000038496,ENSBTAG00000020147,ENSBTAG00000002014,ENSBTAG00000004154,ENSBTAG00000012938,ENSBTAG00000021764,ENSBTAG00000006335,ENSBTAG00000012116,ENSBTAG00000044121,ENSBTAG00000002947,ENSBTAG00000022886,ENSBTAG00000020350,ENSBTAG00000016122,ENSBTAG00000018052,ENSBTAG00000008492,ENSBTAG00000016234,ENSBTAG00000003376,ENSBTAG00000014828,ENSBTAG00000015801,ENSBTAG00000021466,ENSBTAG00000003345,ENSBTAG00000004287,ENSBTAG00000021458,ENSBTAG00000022044,ENSBTAG00000021128,ENSBTAG00000013170,ENSBTAG00000033983,ENSBTAG00000008887,ENSBTAG00000012030,ENSBTAG00000004650,ENSBTAG00000021553,ENSBTAG00000008295,ENSBTAG00000004896,ENSBTAG00000016849,ENSBTAG00000048123,ENSBTAG00000012575,ENSBTAG00000019616,ENSBTAG00000016161,ENSBTAG00000010945,ENSBTAG00000010798,ENSBTAG00000001346,ENSBTAG00000036183,ENSBTAG00000010661,ENSBTAG00000011851,ENSBTAG00000014508,ENSBTAG00000009942,ENSBTAG00000020489,ENSBTAG00000006804,ENSBTAG00000010563,ENSBTAG00000002041,ENSBTAG00000000816,ENSBTAG00000011197,ENSBTAG00000004796,ENSBTAG00000013078,ENSBTAG00000013314,ENSBTAG00000014972,ENSBTAG00000006031,ENSBTAG00000016187,ENSBTAG00000002474,ENSBTAG00000001729,ENSBTAG00000021972,ENSBTAG00000014698,ENSBTAG00000016732,ENSBTAG00000040093,ENSBTAG00000019359,ENSBTAG00000031532,ENSBTAG00000016197,ENSBTAG00000045895,ENSBTAG00000019153,ENSBTAG00000002586,ENSBTAG00000021133,ENSBTAG00000005077,ENSBTAG00000002335,ENSBTAG00000008300,ENSBTAG00000013069,ENSBTAG00000038168,ENSBTAG00000006558,ENSBTAG00000019627,ENSBTAG00000005445,ENSBTAG00000021424,ENSBTAG00000019310,ENSBTAG00000016331,ENSBTAG00000002051,ENSBTAG00000019759,ENSBTAG00000012191,ENSBTAG00000004783,ENSBTAG00000002774,ENSBTAG00000020782,ENSBTAG00000014834,ENSBTAG00000005318,ENSBTAG00000031454,ENSBTAG00000013861,ENSBTAG00000027020,ENSBTAG00000019983,ENSBTAG00000001305,ENSBTAG00000045526,ENSBTAG00000009019,ENSBTAG00000016933,ENSBTAG00000018845,ENSBTAG00000005145,ENSBTAG00000006638,ENSBTAG00000007841,ENSBTAG00000003101,ENSBTAG00000003777,ENSBTAG00000045905,ENSBTAG00000018729,ENSBTAG00000015590,ENSBTAG00000046223,ENSBTAG00000001546,ENSBTAG00000008571,ENSBTAG00000016913,ENSBTAG00000004694,ENSBTAG00000008552,ENSBTAG00000047085,ENSBTAG00000015160,ENSBTAG00000001500,ENSBTAG00000018576,ENSBTAG00000015802,ENSBTAG00000011124,ENSBTAG00000013391,ENSBTAG00000006844,ENSBTAG00000014612,ENSBTAG00000007173,ENSBTAG00000000057,ENSBTAG00000012778,ENSBTAG00000015405,ENSBTAG00000007648,ENSBTAG00000002072,ENSBTAG00000021193,ENSBTAG00000006999,ENSBTAG00000030705,ENSBTAG00000004907,ENSBTAG00000002407,ENSBTAG00000018787,ENSBTAG00000016246,ENSBTAG00000004036,ENSBTAG00000021151,ENSBTAG00000012567,ENSBTAG00000018449,ENSBTAG00000012519,ENSBTAG00000001941,ENSBTAG00000003636,ENSBTAG00000004768,ENSBTAG00000014232,ENSBTAG00000009872,ENSBTAG00000025424,ENSBTAG00000004936,ENSBTAG00000020316,ENSBTAG00000014966,ENSBTAG00000047362,ENSBTAG00000018223,ENSBTAG00000020031,ENSBTAG00000006264,ENSBTAG00000000698,ENSBTAG00000001081,ENSBTAG00000010255,ENSBTAG00000015618,ENSBTAG00000007430,ENSBTAG00000034220,ENSBTAG00000000540,ENSBTAG00000030258,ENSBTAG00000014992,ENSBTAG00000045902,ENSBTAG00000011451,ENSBTAG00000008938,ENSBTAG00000030646,ENSBTAG00000018334,ENSBTAG00000046629,ENSBTAG00000004555,ENSBTAG00000020850,ENSBTAG00000006520,ENSBTAG00000011419,ENSBTAG00000008436,ENSBTAG00000001885,ENSBTAG00000018900,ENSBTAG00000011756,ENSBTAG00000032650,ENSBTAG00000009159,ENSBTAG00000002750,ENSBTAG00000003510,ENSBTAG00000019785,ENSBTAG00000007184,ENSBTAG00000025372,ENSBTAG00000020155,ENSBTAG00000010878,ENSBTAG00000019742,ENSBTAG00000013824,ENSBTAG00000020965,ENSBTAG00000014665,ENSBTAG00000045738,ENSBTAG00000002303,ENSBTAG00000019028,ENSBTAG00000011789,ENSBTAG00000038976,ENSBTAG00000016800,ENSBTAG00000007156,ENSBTAG00000002095,ENSBTAG00000007909,ENSBTAG00000047998,ENSBTAG00000014620,ENSBTAG00000011316,ENSBTAG00000005580,ENSBTAG00000006161,ENSBTAG00000015784,ENSBTAG00000039827,ENSBTAG00000046054,ENSBTAG00000009330,ENSBTAG00000003140,ENSBTAG00000007364,ENSBTAG00000020355,ENSBTAG00000015751,ENSBTAG00000012211,ENSBTAG00000003745,ENSBTAG00000002878,ENSBTAG00000014291,ENSBTAG00000009851,ENSBTAG00000004347,ENSBTAG00000019077,ENSBTAG00000019498,ENSBTAG00000008429,ENSBTAG00000043959,ENSBTAG00000012475,ENSBTAG00000031279,ENSBTAG00000003553,ENSBTAG00000003920,ENSBTAG00000021827,ENSBTAG00000007569,ENSBTAG00000013155,ENSBTAG00000014239,ENSBTAG00000001241,ENSBTAG00000020426,ENSBTAG00000019848,ENSBTAG00000005702,ENSBTAG00000002988,ENSBTAG00000001592,ENSBTAG00000005490,ENSBTAG00000002733,ENSBTAG00000007357,ENSBTAG00000012119,ENSBTAG00000035662,ENSBTAG00000001539,ENSBTAG00000046208,ENSBTAG00000004864,ENSBTAG00000010772,ENSBTAG00000019916,ENSBTAG00000044091,ENSBTAG00000000279,ENSBTAG00000021396,ENSBTAG00000001619,ENSBTAG00000021494,ENSBTAG00000019964,ENSBTAG00000011011,ENSBTAG00000002742,ENSBTAG00000021953,ENSBTAG00000002948,ENSBTAG00000014596,ENSBTAG00000000725,ENSBTAG00000011360,ENSBTAG00000012921,ENSBTAG00000014741,ENSBTAG00000020923,ENSBTAG00000008132,ENSBTAG00000012987,ENSBTAG00000010251,ENSBTAG00000008116,ENSBTAG00000002440,ENSBTAG00000017627,ENSBTAG00000007740,ENSBTAG00000007109,ENSBTAG00000012250,ENSBTAG00000018578,ENSBTAG00000024107,ENSBTAG00000017113,ENSBTAG00000010303,ENSBTAG00000009065,ENSBTAG00000017251,ENSBTAG00000000085,ENSBTAG00000000128,ENSBTAG00000015543,ENSBTAG00000015535,ENSBTAG00000015249,ENSBTAG00000027932,ENSBTAG00000005664,ENSBTAG00000010716,ENSBTAG00000016716,ENSBTAG00000012047,ENSBTAG00000011770,ENSBTAG00000010671,ENSBTAG00000008542,ENSBTAG00000039973,ENSBTAG00000017798,ENSBTAG00000016378,ENSBTAG00000008126,ENSBTAG00000018125,ENSBTAG00000021697,ENSBTAG00000012772,ENSBTAG00000022779,ENSBTAG00000007592,ENSBTAG00000021576,ENSBTAG00000013221,ENSBTAG00000001826,ENSBTAG00000005828,ENSBTAG00000044035,ENSBTAG00000002075,ENSBTAG00000016198,ENSBTAG00000015106,ENSBTAG00000017280,ENSBTAG00000003027,ENSBTAG00000020709,ENSBTAG00000003186,ENSBTAG00000015005,ENSBTAG00000017037,ENSBTAG00000013236,ENSBTAG00000003245,ENSBTAG00000006855,ENSBTAG00000021523,ENSBTAG00000007319,ENSBTAG00000007395,ENSBTAG00000006052,ENSBTAG00000018019,ENSBTAG00000003108,ENSBTAG00000019461,ENSBTAG00000003184,ENSBTAG00000016920,ENSBTAG00000000819,ENSBTAG00000013315,ENSBTAG00000017571,ENSBTAG00000021364,ENSBTAG00000000939,ENSBTAG00000001801,ENSBTAG00000004956,ENSBTAG00000046520,ENSBTAG00000018247,ENSBTAG00000021373,ENSBTAG00000016549,ENSBTAG00000017023,ENSBTAG00000000613,ENSBTAG00000007986,ENSBTAG00000047982,ENSBTAG00000013275,ENSBTAG00000003207,ENSBTAG00000022799,ENSBTAG00000013958,ENSBTAG00000001139,ENSBTAG00000015939,ENSBTAG00000009357,ENSBTAG00000018214,ENSBTAG00000003232,ENSBTAG00000020916,ENSBTAG00000044118,ENSBTAG00000040338,ENSBTAG00000005016,ENSBTAG00000016254,ENSBTAG00000018160,ENSBTAG00000035084,ENSBTAG00000038461,ENSBTAG00000020459,ENSBTAG00000001567,ENSBTAG00000000244,ENSBTAG00000009704,ENSBTAG00000016625,ENSBTAG00000007519,ENSBTAG00000006021,ENSBTAG00000020173,ENSBTAG00000013247,ENSBTAG00000048154,ENSBTAG00000014915,ENSBTAG00000040053,ENSBTAG00000016103,ENSBTAG00000006729,ENSBTAG00000019273,ENSBTAG00000040477,ENSBTAG00000031688,ENSBTAG00000007101,ENSBTAG00000031519,ENSBTAG00000013499,ENSBTAG00000021639,ENSBTAG00000013863,ENSBTAG00000031567,ENSBTAG00000002816,ENSBTAG00000014766,ENSBTAG00000002664,ENSBTAG00000011439,ENSBTAG00000005910,ENSBTAG00000021766,ENSBTAG00000010532,ENSBTAG00000006359,ENSBTAG00000008951,ENSBTAG00000004249,ENSBTAG00000005676,ENSBTAG00000020056,ENSBTAG00000013534,ENSBTAG00000015805,ENSBTAG00000030162,ENSBTAG00000006686,ENSBTAG00000014611,ENSBTAG00000047567,ENSBTAG00000000782,ENSBTAG00000003035,ENSBTAG00000020252,ENSBTAG00000003640,ENSBTAG00000002580,ENSBTAG00000005461,ENSBTAG00000014636,ENSBTAG00000021798,ENSBTAG00000012881,ENSBTAG00000004177,ENSBTAG00000006904,ENSBTAG00000019895,ENSBTAG00000014676,ENSBTAG00000012210,ENSBTAG00000018445,ENSBTAG00000009260,ENSBTAG00000021707,ENSBTAG00000004294,ENSBTAG00000022004,ENSBTAG00000009846,ENSBTAG00000005788,ENSBTAG00000010689,ENSBTAG00000019474,ENSBTAG00000005470,ENSBTAG00000001141,ENSBTAG00000001481,ENSBTAG00000021336,ENSBTAG00000027017,ENSBTAG00000021538,ENSBTAG00000020267,ENSBTAG00000047599,ENSBTAG00000009987,ENSBTAG00000008987,ENSBTAG00000002796,ENSBTAG00000018373,ENSBTAG00000009748,ENSBTAG00000019832,ENSBTAG00000034366,ENSBTAG00000008063,ENSBTAG00000019644,ENSBTAG00000020053,ENSBTAG00000019167,ENSBTAG00000014512,ENSBTAG00000040031,ENSBTAG00000007421,ENSBTAG00000010244,ENSBTAG00000020223,ENSBTAG00000000078,ENSBTAG00000013225,ENSBTAG00000017594,ENSBTAG00000020619,ENSBTAG00000045887,ENSBTAG00000005092,ENSBTAG00000005062,ENSBTAG00000022583,ENSBTAG00000026953,ENSBTAG00000011352,ENSBTAG00000010241,ENSBTAG00000018037,ENSBTAG00000008113,ENSBTAG00000000974,ENSBTAG00000021251,ENSBTAG00000014818,ENSBTAG00000008028,ENSBTAG00000018979,ENSBTAG00000006877,ENSBTAG00000019129,ENSBTAG00000013023,ENSBTAG00000004688,ENSBTAG00000003835,ENSBTAG00000000848,ENSBTAG00000033603,ENSBTAG00000045779,ENSBTAG00000014824,ENSBTAG00000018169,ENSBTAG00000003401,ENSBTAG00000016030,ENSBTAG00000020030,ENSBTAG00000047794,ENSBTAG00000004593,ENSBTAG00000018914,ENSBTAG00000013334,ENSBTAG00000004258,ENSBTAG00000007887,ENSBTAG00000008886,ENSBTAG00000001694,ENSBTAG00000033562,ENSBTAG00000007867,ENSBTAG00000007658,ENSBTAG00000017355,ENSBTAG00000000405,ENSBTAG00000032558,ENSBTAG00000038428,ENSBTAG00000021920,ENSBTAG00000009436,ENSBTAG00000000031,ENSBTAG00000010123,ENSBTAG00000000625,ENSBTAG00000021508,ENSBTAG00000017764,ENSBTAG00000037811,ENSBTAG00000021696,ENSBTAG00000003526,ENSBTAG00000024950,ENSBTAG00000011890,ENSBTAG00000019347,ENSBTAG00000013017,ENSBTAG00000001396,ENSBTAG00000000988,ENSBTAG00000003075,ENSBTAG00000017802,ENSBTAG00000003098,ENSBTAG00000010230,ENSBTAG00000013556,ENSBTAG00000010884,ENSBTAG00000001271,ENSBTAG00000007192,ENSBTAG00000002763,ENSBTAG00000013109,ENSBTAG00000012584,ENSBTAG00000013989,ENSBTAG00000016692,ENSBTAG00000011962,ENSBTAG00000007564,ENSBTAG00000026851,ENSBTAG00000010129,ENSBTAG00000015716,ENSBTAG00000005714,ENSBTAG00000006649,ENSBTAG00000016948,ENSBTAG00000023814,ENSBTAG00000015325,ENSBTAG00000003395,ENSBTAG00000020780,ENSBTAG00000018424,ENSBTAG00000014112,ENSBTAG00000019188,ENSBTAG00000005009,ENSBTAG00000012849,ENSBTAG00000011001,ENSBTAG00000000575,ENSBTAG00000001712,ENSBTAG00000006563,ENSBTAG00000014930,ENSBTAG00000034287,ENSBTAG00000007245,ENSBTAG00000008755,ENSBTAG00000007262,ENSBTAG00000008097,ENSBTAG00000047858,ENSBTAG00000039958,ENSBTAG00000003397,ENSBTAG00000000306,ENSBTAG00000021923,ENSBTAG00000012148,ENSBTAG00000005313,ENSBTAG00000007602,ENSBTAG00000016307,ENSBTAG00000046097,ENSBTAG00000011215,ENSBTAG00000018161,ENSBTAG00000018157,ENSBTAG00000009305,ENSBTAG00000013591,ENSBTAG00000013961,ENSBTAG00000014605,ENSBTAG00000015432,ENSBTAG00000016758,ENSBTAG00000047877,ENSBTAG00000005082,ENSBTAG00000000176,ENSBTAG00000005998,ENSBTAG00000012219,ENSBTAG00000006095,ENSBTAG00000016696,ENSBTAG00000018179,ENSBTAG00000014023,ENSBTAG00000019183,ENSBTAG00000014421,ENSBTAG00000007344,ENSBTAG00000013755,ENSBTAG00000000696,ENSBTAG00000002850,ENSBTAG00000013793,ENSBTAG00000022744,ENSBTAG00000005958,ENSBTAG00000009256,ENSBTAG00000004037,ENSBTAG00000011412,ENSBTAG00000014949,ENSBTAG00000016465,ENSBTAG00000012212,ENSBTAG00000013905,ENSBTAG00000008520,ENSBTAG00000019940,ENSBTAG00000021795,ENSBTAG00000007821,ENSBTAG00000048140,ENSBTAG00000008579,ENSBTAG00000020560,ENSBTAG00000031402,ENSBTAG00000017776,ENSBTAG00000005404,ENSBTAG00000011585,ENSBTAG00000017222,ENSBTAG00000001024,ENSBTAG00000018303,ENSBTAG00000013153,ENSBTAG00000009868,ENSBTAG00000038272,ENSBTAG00000005382,ENSBTAG00000047956,ENSBTAG00000037604,ENSBTAG00000006609,ENSBTAG00000013003,ENSBTAG00000015908,ENSBTAG00000047944,ENSBTAG00000025405,ENSBTAG00000008493,ENSBTAG00000040126,ENSBTAG00000002941,ENSBTAG00000001821,ENSBTAG00000008480,ENSBTAG00000017200,ENSBTAG00000047135,ENSBTAG00000007244,ENSBTAG00000006738,ENSBTAG00000017348,ENSBTAG00000014809,ENSBTAG00000002300,ENSBTAG00000013895,ENSBTAG00000012089,ENSBTAG00000012061,ENSBTAG00000016050,ENSBTAG00000013165,ENSBTAG00000001010,ENSBTAG00000010786,ENSBTAG00000009125,ENSBTAG00000044019,ENSBTAG00000017678,ENSBTAG00000004196,ENSBTAG00000000888,ENSBTAG00000012761,ENSBTAG00000012178,ENSBTAG00000018375,ENSBTAG00000024493,ENSBTAG00000021846,ENSBTAG00000018884,ENSBTAG00000022826,ENSBTAG00000018270,ENSBTAG00000005190,ENSBTAG00000004484,ENSBTAG00000020407,ENSBTAG00000004754,ENSBTAG00000014127,ENSBTAG00000020125,ENSBTAG00000004378,ENSBTAG00000015266,ENSBTAG00000004092,ENSBTAG00000010073,ENSBTAG00000021327,ENSBTAG00000017361,ENSBTAG00000000919,ENSBTAG00000012048,ENSBTAG00000011382,ENSBTAG00000023529,ENSBTAG00000022036,ENSBTAG00000018942,ENSBTAG00000011682,ENSBTAG00000010346,ENSBTAG00000021815,ENSBTAG00000007955,ENSBTAG00000031849,ENSBTAG00000044068,ENSBTAG00000006835,ENSBTAG00000047924,ENSBTAG00000010220,ENSBTAG00000021841,ENSBTAG00000009873,ENSBTAG00000004203,ENSBTAG00000016124,ENSBTAG00000000902,ENSBTAG00000009249,ENSBTAG00000018743,ENSBTAG00000006978,ENSBTAG00000014589,ENSBTAG00000019234,ENSBTAG00000012004,ENSBTAG00000005557,ENSBTAG00000015938,ENSBTAG00000020194,ENSBTAG00000005230,ENSBTAG00000014543,ENSBTAG00000002630,ENSBTAG00000006591,ENSBTAG00000003334,ENSBTAG00000044046,ENSBTAG00000016791,ENSBTAG00000035544,ENSBTAG00000008719,ENSBTAG00000039223,ENSBTAG00000011420,ENSBTAG00000021999,ENSBTAG00000046677,ENSBTAG00000018074,ENSBTAG00000020102,ENSBTAG00000019633,ENSBTAG00000018564,ENSBTAG00000047134,ENSBTAG00000014391,ENSBTAG00000045547,ENSBTAG00000030180,ENSBTAG00000019838,ENSBTAG00000002699,ENSBTAG00000009186,ENSBTAG00000003586,ENSBTAG00000017346,ENSBTAG00000021397,ENSBTAG00000002473,ENSBTAG00000009180,ENSBTAG00000019782,ENSBTAG00000019781,ENSBTAG00000004331,ENSBTAG00000005138,ENSBTAG00000009655,ENSBTAG00000010717,ENSBTAG00000018966,ENSBTAG00000003579,ENSBTAG00000002068,ENSBTAG00000012052,ENSBTAG00000003446,ENSBTAG00000004337,ENSBTAG00000012181,ENSBTAG00000013555,ENSBTAG00000012615,ENSBTAG00000012749,ENSBTAG00000007606,ENSBTAG00000044105,ENSBTAG00000005847,ENSBTAG00000027080,ENSBTAG00000020378,ENSBTAG00000003049,ENSBTAG00000004381,ENSBTAG00000017155,ENSBTAG00000003608,ENSBTAG00000046421,ENSBTAG00000002651,ENSBTAG00000009017,ENSBTAG00000039261,ENSBTAG00000005155,ENSBTAG00000011819,ENSBTAG00000040147,ENSBTAG00000018921,ENSBTAG00000004710,ENSBTAG00000017680,ENSBTAG00000009663,ENSBTAG00000009482,ENSBTAG00000009961,ENSBTAG00000015538,ENSBTAG00000006324,ENSBTAG00000017685,ENSBTAG00000010875,ENSBTAG00000016894,ENSBTAG00000044097,ENSBTAG00000016412,</Data></Cell>
    <Cell ss:StyleID="s65"><Data ss:Type="Number">1.8534108900639199E-10</Data></Cell>
    <Cell ss:StyleID="s65"><Data ss:Type="Number">1.02444848249743E-7</Data></Cell>
   </Row>
   <Row>
    <Cell><Data ss:Type="String">GO:0032502</Data></Cell>
    <Cell><Data ss:Type="String">developmental process</Data></Cell>
    <Cell><Data ss:Type="String">biological_process</Data></Cell>
    <Cell><Data ss:Type="Number">1332</Data></Cell>
    <Cell ss:StyleID="s64"><Data ss:Type="String">ENSBTAG00000009676,ENSBTAG00000005198,ENSBTAG00000017475,ENSBTAG00000001400,ENSBTAG00000014137,ENSBTAG00000020198,ENSBTAG00000019010,ENSBTAG00000003094,ENSBTAG00000005916,ENSBTAG00000006504,ENSBTAG00000019853,ENSBTAG00000002139,ENSBTAG00000040193,ENSBTAG00000015965,ENSBTAG00000009960,ENSBTAG00000009615,ENSBTAG00000005286,ENSBTAG00000007424,ENSBTAG00000015576,ENSBTAG00000012537,ENSBTAG00000018112,ENSBTAG00000016230,ENSBTAG00000001189,ENSBTAG00000020262,ENSBTAG00000011908,ENSBTAG00000000831,ENSBTAG00000013347,ENSBTAG00000024137,ENSBTAG00000010896,ENSBTAG00000012332,ENSBTAG00000032962,ENSBTAG00000010517,ENSBTAG00000030670,ENSBTAG00000002923,ENSBTAG00000004785,ENSBTAG00000008756,ENSBTAG00000005038,ENSBTAG00000007118,ENSBTAG00000010371,ENSBTAG00000016577,ENSBTAG00000015581,ENSBTAG00000002253,ENSBTAG00000007708,ENSBTAG00000000469,ENSBTAG00000003072,ENSBTAG00000003675,ENSBTAG00000002799,ENSBTAG00000039599,ENSBTAG00000010444,ENSBTAG00000015058,ENSBTAG00000008333,ENSBTAG00000047413,ENSBTAG00000001424,ENSBTAG00000016607,ENSBTAG00000016299,ENSBTAG00000011327,ENSBTAG00000000687,ENSBTAG00000004751,ENSBTAG00000019692,ENSBTAG00000002738,ENSBTAG00000009443,ENSBTAG00000016024,ENSBTAG00000000878,ENSBTAG00000012125,ENSBTAG00000015181,ENSBTAG00000006008,ENSBTAG00000013222,ENSBTAG00000012284,ENSBTAG00000001545,ENSBTAG00000002996,ENSBTAG00000015969,ENSBTAG00000011742,ENSBTAG00000035998,ENSBTAG00000003826,ENSBTAG00000046556,ENSBTAG00000002414,ENSBTAG00000016514,ENSBTAG00000046545,ENSBTAG00000034848,ENSBTAG00000004922,ENSBTAG00000017282,ENSBTAG00000011032,ENSBTAG00000014917,ENSBTAG00000010690,ENSBTAG00000006631,ENSBTAG00000021904,ENSBTAG00000006618,ENSBTAG00000017584,ENSBTAG00000012538,ENSBTAG00000008664,ENSBTAG00000019888,ENSBTAG00000023452,ENSBTAG00000015296,ENSBTAG00000001857,ENSBTAG00000003791,ENSBTAG00000014738,ENSBTAG00000006378,ENSBTAG00000007860,ENSBTAG00000030179,ENSBTAG00000008723,ENSBTAG00000017439,ENSBTAG00000002564,ENSBTAG00000020417,ENSBTAG00000021068,ENSBTAG00000017422,ENSBTAG00000004970,ENSBTAG00000009691,ENSBTAG00000013880,ENSBTAG00000016343,ENSBTAG00000003462,ENSBTAG00000038716,ENSBTAG00000001473,ENSBTAG00000000342,ENSBTAG00000019791,ENSBTAG00000004015,ENSBTAG00000044166,ENSBTAG00000014434,ENSBTAG00000012222,ENSBTAG00000023172,ENSBTAG00000038990,ENSBTAG00000000113,ENSBTAG00000007814,ENSBTAG00000025210,ENSBTAG00000000130,ENSBTAG00000014597,ENSBTAG00000004193,ENSBTAG00000031707,ENSBTAG00000024240,ENSBTAG00000013451,ENSBTAG00000014299,ENSBTAG00000002977,ENSBTAG00000003619,ENSBTAG00000039581,ENSBTAG00000000369,ENSBTAG00000001058,ENSBTAG00000002177,ENSBTAG00000002682,ENSBTAG00000013060,ENSBTAG00000011613,ENSBTAG00000019866,ENSBTAG00000046996,ENSBTAG00000010426,ENSBTAG00000021416,ENSBTAG00000024449,ENSBTAG00000003134,ENSBTAG00000011397,ENSBTAG00000003257,ENSBTAG00000014619,ENSBTAG00000020054,ENSBTAG00000018093,ENSBTAG00000007530,ENSBTAG00000023907,ENSBTAG00000009139,ENSBTAG00000000264,ENSBTAG00000008054,ENSBTAG00000005980,ENSBTAG00000013294,ENSBTAG00000008075,ENSBTAG00000001273,ENSBTAG00000006837,ENSBTAG00000008105,ENSBTAG00000008779,ENSBTAG00000019986,ENSBTAG00000008448,ENSBTAG00000007517,ENSBTAG00000001173,ENSBTAG00000012137,ENSBTAG00000016564,ENSBTAG00000020760,ENSBTAG00000013550,ENSBTAG00000018103,ENSBTAG00000018254,ENSBTAG00000015083,ENSBTAG00000003061,ENSBTAG00000023928,ENSBTAG00000008283,ENSBTAG00000007492,ENSBTAG00000010647,ENSBTAG00000022114,ENSBTAG00000010785,ENSBTAG00000004884,ENSBTAG00000011092,ENSBTAG00000012235,ENSBTAG00000006720,ENSBTAG00000000184,ENSBTAG00000013124,ENSBTAG00000011414,ENSBTAG00000008728,ENSBTAG00000011345,ENSBTAG00000023192,ENSBTAG00000010347,ENSBTAG00000019192,ENSBTAG00000047238,ENSBTAG00000027327,ENSBTAG00000008336,ENSBTAG00000005780,ENSBTAG00000004488,ENSBTAG00000047747,ENSBTAG00000019336,ENSBTAG00000016823,ENSBTAG00000000160,ENSBTAG00000005953,ENSBTAG00000015980,ENSBTAG00000019115,ENSBTAG00000000329,ENSBTAG00000009438,ENSBTAG00000016334,ENSBTAG00000013984,ENSBTAG00000004129,ENSBTAG00000011784,ENSBTAG00000048067,ENSBTAG00000019712,ENSBTAG00000011581,ENSBTAG00000016915,ENSBTAG00000010820,ENSBTAG00000009034,ENSBTAG00000016309,ENSBTAG00000004739,ENSBTAG00000046332,ENSBTAG00000014229,ENSBTAG00000020340,ENSBTAG00000016542,ENSBTAG00000019914,ENSBTAG00000001014,ENSBTAG00000006221,ENSBTAG00000012715,ENSBTAG00000016972,ENSBTAG00000033890,ENSBTAG00000021224,ENSBTAG00000026768,ENSBTAG00000015789,ENSBTAG00000012919,ENSBTAG00000018498,ENSBTAG00000032071,ENSBTAG00000011662,ENSBTAG00000019421,ENSBTAG00000021468,ENSBTAG00000016046,ENSBTAG00000013812,ENSBTAG00000005108,ENSBTAG00000004930,ENSBTAG00000008991,ENSBTAG00000011124,ENSBTAG00000013391,ENSBTAG00000047085,ENSBTAG00000006084,ENSBTAG00000002072,ENSBTAG00000006999,ENSBTAG00000014612,ENSBTAG00000007173,ENSBTAG00000012778,ENSBTAG00000007841,ENSBTAG00000003777,ENSBTAG00000045526,ENSBTAG00000016933,ENSBTAG00000019983,ENSBTAG00000001305,ENSBTAG00000001546,ENSBTAG00000016913,ENSBTAG00000004694,ENSBTAG00000018729,ENSBTAG00000019759,ENSBTAG00000019310,ENSBTAG00000012191,ENSBTAG00000019627,ENSBTAG00000002335,ENSBTAG00000038168,ENSBTAG00000006558,ENSBTAG00000013861,ENSBTAG00000027020,ENSBTAG00000002774,ENSBTAG00000014834,ENSBTAG00000005318,ENSBTAG00000013078,ENSBTAG00000013314,ENSBTAG00000004796,ENSBTAG00000006031,ENSBTAG00000002041,ENSBTAG00000045895,ENSBTAG00000019359,ENSBTAG00000005077,ENSBTAG00000019153,ENSBTAG00000002586,ENSBTAG00000002474,ENSBTAG00000001729,ENSBTAG00000016732,ENSBTAG00000008887,ENSBTAG00000021128,ENSBTAG00000009942,ENSBTAG00000020489,ENSBTAG00000036183,ENSBTAG00000014508,ENSBTAG00000011851,ENSBTAG00000016161,ENSBTAG00000004896,ENSBTAG00000001346,ENSBTAG00000044121,ENSBTAG00000021764,ENSBTAG00000002211,ENSBTAG00000004287,ENSBTAG00000003345,ENSBTAG00000021466,ENSBTAG00000015801,ENSBTAG00000021458,ENSBTAG00000018052,ENSBTAG00000016122,ENSBTAG00000014828,ENSBTAG00000008492,ENSBTAG00000015996,ENSBTAG00000013745,ENSBTAG00000017636,ENSBTAG00000031846,ENSBTAG00000011082,ENSBTAG00000019883,ENSBTAG00000004314,ENSBTAG00000000601,ENSBTAG00000003893,ENSBTAG00000006218,ENSBTAG00000019679,ENSBTAG00000001511,ENSBTAG00000003039,ENSBTAG00000002392,ENSBTAG00000010386,ENSBTAG00000015860,ENSBTAG00000008129,ENSBTAG00000016958,ENSBTAG00000024773,ENSBTAG00000014278,ENSBTAG00000005979,ENSBTAG00000022058,ENSBTAG00000014169,ENSBTAG00000014675,ENSBTAG00000011360,ENSBTAG00000012921,ENSBTAG00000002440,ENSBTAG00000007109,ENSBTAG00000012250,ENSBTAG00000008116,ENSBTAG00000010251,ENSBTAG00000004864,ENSBTAG00000010772,ENSBTAG00000019916,ENSBTAG00000044091,ENSBTAG00000046208,ENSBTAG00000001539,ENSBTAG00000002948,ENSBTAG00000021953,ENSBTAG00000007390,ENSBTAG00000001619,ENSBTAG00000011011,ENSBTAG00000021494,ENSBTAG00000003920,ENSBTAG00000043959,ENSBTAG00000005702,ENSBTAG00000002988,ENSBTAG00000019848,ENSBTAG00000001592,ENSBTAG00000001241,ENSBTAG00000020426,ENSBTAG00000015751,ENSBTAG00000012211,ENSBTAG00000003745,ENSBTAG00000019077,ENSBTAG00000019498,ENSBTAG00000009851,ENSBTAG00000004347,ENSBTAG00000016800,ENSBTAG00000011789,ENSBTAG00000019028,ENSBTAG00000045738,ENSBTAG00000002303,ENSBTAG00000006161,ENSBTAG00000005580,ENSBTAG00000039827,ENSBTAG00000011316,ENSBTAG00000006520,ENSBTAG00000011419,ENSBTAG00000032650,ENSBTAG00000009159,ENSBTAG00000001885,ENSBTAG00000046629,ENSBTAG00000020155,ENSBTAG00000010878,ENSBTAG00000019785,ENSBTAG00000003510,ENSBTAG00000007184,ENSBTAG00000000698,ENSBTAG00000010255,ENSBTAG00000001081,ENSBTAG00000047362,ENSBTAG00000006264,ENSBTAG00000045902,ENSBTAG00000007430,ENSBTAG00000034220,ENSBTAG00000001941,ENSBTAG00000004036,ENSBTAG00000021151,ENSBTAG00000004907,ENSBTAG00000018787,ENSBTAG00000016246,ENSBTAG00000020316,ENSBTAG00000009872,ENSBTAG00000004768,ENSBTAG00000025424,ENSBTAG00000003636,ENSBTAG00000009260,ENSBTAG00000021707,ENSBTAG00000009846,ENSBTAG00000019895,ENSBTAG00000004177,ENSBTAG00000014676,ENSBTAG00000012210,ENSBTAG00000001141,ENSBTAG00000007187,ENSBTAG00000020056,ENSBTAG00000005676,ENSBTAG00000013534,ENSBTAG00000015805,ENSBTAG00000002664,ENSBTAG00000011439,ENSBTAG00000014766,ENSBTAG00000021766,ENSBTAG00000006359,ENSBTAG00000003035,ENSBTAG00000012881,ENSBTAG00000006686,ENSBTAG00000048154,ENSBTAG00000006021,ENSBTAG00000013863,ENSBTAG00000002816,ENSBTAG00000031567,ENSBTAG00000040053,ENSBTAG00000040477,ENSBTAG00000031688,ENSBTAG00000006729,ENSBTAG00000016254,ENSBTAG00000005016,ENSBTAG00000038461,ENSBTAG00000009357,ENSBTAG00000020916,ENSBTAG00000044118,ENSBTAG00000000244,ENSBTAG00000001567,ENSBTAG00000020459,ENSBTAG00000000939,ENSBTAG00000001801,ENSBTAG00000004956,ENSBTAG00000016920,ENSBTAG00000019461,ENSBTAG00000001139,ENSBTAG00000000613,ENSBTAG00000016549,ENSBTAG00000021373,ENSBTAG00000017023,ENSBTAG00000013275,ENSBTAG00000020709,ENSBTAG00000003245,ENSBTAG00000017037,ENSBTAG00000003027,ENSBTAG00000018019,ENSBTAG00000007319,ENSBTAG00000021523,ENSBTAG00000021576,ENSBTAG00000018125,ENSBTAG00000015106,ENSBTAG00000017280,ENSBTAG00000001826,ENSBTAG00000015543,ENSBTAG00000015535,ENSBTAG00000010716,ENSBTAG00000005664,ENSBTAG00000017113,ENSBTAG00000010303,ENSBTAG00000009065,ENSBTAG00000000085,ENSBTAG00000017251,ENSBTAG00000010671,ENSBTAG00000017798,ENSBTAG00000016378,ENSBTAG00000039973,ENSBTAG00000012047,ENSBTAG00000016716,ENSBTAG00000011412,ENSBTAG00000016465,ENSBTAG00000002850,ENSBTAG00000013793,ENSBTAG00000022744,ENSBTAG00000011585,ENSBTAG00000017222,ENSBTAG00000013905,ENSBTAG00000012212,ENSBTAG00000008579,ENSBTAG00000048140,ENSBTAG00000013591,ENSBTAG00000014421,ENSBTAG00000013755,ENSBTAG00000006095,ENSBTAG00000034287,ENSBTAG00000008097,ENSBTAG00000047858,ENSBTAG00000007262,ENSBTAG00000006563,ENSBTAG00000014930,ENSBTAG00000016307,ENSBTAG00000007602,ENSBTAG00000018157,ENSBTAG00000011215,ENSBTAG00000039958,ENSBTAG00000003397,ENSBTAG00000026851,ENSBTAG00000013989,ENSBTAG00000012584,ENSBTAG00000018424,ENSBTAG00000003395,ENSBTAG00000012849,ENSBTAG00000000575,ENSBTAG00000011001,ENSBTAG00000014112,ENSBTAG00000005714,ENSBTAG00000006649,ENSBTAG00000010129,ENSBTAG00000015716,ENSBTAG00000023814,ENSBTAG00000016948,ENSBTAG00000013017,ENSBTAG00000037811,ENSBTAG00000024950,ENSBTAG00000001271,ENSBTAG00000007192,ENSBTAG00000013109,ENSBTAG00000003075,ENSBTAG00000000988,ENSBTAG00000013556,ENSBTAG00000017355,ENSBTAG00000033562,ENSBTAG00000007658,ENSBTAG00000020030,ENSBTAG00000004593,ENSBTAG00000047794,ENSBTAG00000013334,ENSBTAG00000018914,ENSBTAG00000045779,ENSBTAG00000018169,ENSBTAG00000014824,ENSBTAG00000016030,ENSBTAG00000001694,ENSBTAG00000004258,ENSBTAG00000010123,ENSBTAG00000021508,ENSBTAG00000000625,ENSBTAG00000000031,ENSBTAG00000017764,ENSBTAG00000032558,ENSBTAG00000038428,ENSBTAG00000000405,ENSBTAG00000018037,ENSBTAG00000014818,ENSBTAG00000008113,ENSBTAG00000005062,ENSBTAG00000022583,ENSBTAG00000017594,ENSBTAG00000020619,ENSBTAG00000000848,ENSBTAG00000033603,ENSBTAG00000004688,ENSBTAG00000003835,ENSBTAG00000018979,ENSBTAG00000013023,ENSBTAG00000006877,ENSBTAG00000047599,ENSBTAG00000008987,ENSBTAG00000014512,ENSBTAG00000020053,ENSBTAG00000019167,ENSBTAG00000000078,ENSBTAG00000020223,ENSBTAG00000034366,ENSBTAG00000009748,ENSBTAG00000005155,ENSBTAG00000040147,ENSBTAG00000011819,ENSBTAG00000017685,ENSBTAG00000010875,ENSBTAG00000009663,ENSBTAG00000018921,ENSBTAG00000017680,ENSBTAG00000009482,ENSBTAG00000009961,ENSBTAG00000012181,ENSBTAG00000013555,ENSBTAG00000012749,ENSBTAG00000004381,ENSBTAG00000017155,ENSBTAG00000007606,ENSBTAG00000005847,ENSBTAG00000027080,ENSBTAG00000020378,ENSBTAG00000018564,ENSBTAG00000047134,ENSBTAG00000020102,ENSBTAG00000030180,ENSBTAG00000014391,ENSBTAG00000045547,ENSBTAG00000044046,ENSBTAG00000003334,ENSBTAG00000021999,ENSBTAG00000008719,ENSBTAG00000009180,ENSBTAG00000019781,ENSBTAG00000019782,ENSBTAG00000004331,ENSBTAG00000018966,ENSBTAG00000010717,ENSBTAG00000003579,ENSBTAG00000002068,ENSBTAG00000012052,ENSBTAG00000009655,ENSBTAG00000019838,ENSBTAG00000002473,ENSBTAG00000009186,ENSBTAG00000005230,ENSBTAG00000014543,ENSBTAG00000006591,ENSBTAG00000002630,ENSBTAG00000020194,ENSBTAG00000012004,ENSBTAG00000010346,ENSBTAG00000007955,ENSBTAG00000021815,ENSBTAG00000022036,ENSBTAG00000018942,ENSBTAG00000021841,ENSBTAG00000000902,ENSBTAG00000009873,ENSBTAG00000004203,ENSBTAG00000016124,ENSBTAG00000031849,ENSBTAG00000010220,ENSBTAG00000004484,ENSBTAG00000020407,ENSBTAG00000021846,ENSBTAG00000000919,ENSBTAG00000015266,ENSBTAG00000021327,ENSBTAG00000017361,ENSBTAG00000023529,ENSBTAG00000014127,ENSBTAG00000004378,ENSBTAG00000013895,ENSBTAG00000012089,ENSBTAG00000012061,ENSBTAG00000007244,ENSBTAG00000012761,ENSBTAG00000018375,ENSBTAG00000024493,ENSBTAG00000013165,ENSBTAG00000016050,ENSBTAG00000009125,ENSBTAG00000038272,ENSBTAG00000009868,ENSBTAG00000005382,ENSBTAG00000018303,ENSBTAG00000001821,ENSBTAG00000015908,ENSBTAG00000008493,ENSBTAG00000025405,ENSBTAG00000010737,ENSBTAG00000019097,ENSBTAG00000030432,ENSBTAG00000046671,ENSBTAG00000002921,ENSBTAG00000013607,ENSBTAG00000019495,ENSBTAG00000033801,ENSBTAG00000008507,ENSBTAG00000001061,ENSBTAG00000023806,ENSBTAG00000017081,ENSBTAG00000012817,ENSBTAG00000019686,ENSBTAG00000021694,ENSBTAG00000019052,ENSBTAG00000020277,ENSBTAG00000009845,ENSBTAG00000015271,ENSBTAG00000024688,ENSBTAG00000020781,ENSBTAG00000017956,ENSBTAG00000027524,ENSBTAG00000018431,ENSBTAG00000019242,ENSBTAG00000009279,ENSBTAG00000014737,ENSBTAG00000006751,ENSBTAG00000017180,ENSBTAG00000016006,ENSBTAG00000007383,ENSBTAG00000010490,ENSBTAG00000000632,ENSBTAG00000006642,ENSBTAG00000005769,ENSBTAG00000045845,ENSBTAG00000002606,ENSBTAG00000018245,ENSBTAG00000001537,ENSBTAG00000046979,ENSBTAG00000008749,ENSBTAG00000032884,ENSBTAG00000023891,ENSBTAG00000010271,ENSBTAG00000000815,ENSBTAG00000011598,ENSBTAG00000001528,ENSBTAG00000011619,ENSBTAG00000021048,ENSBTAG00000002391,ENSBTAG00000022890,ENSBTAG00000017694,ENSBTAG00000010696,ENSBTAG00000005730,ENSBTAG00000030575,ENSBTAG00000000413,ENSBTAG00000013145,ENSBTAG00000016420,ENSBTAG00000000288,ENSBTAG00000003298,ENSBTAG00000001126,ENSBTAG00000015609,ENSBTAG00000000784,ENSBTAG00000003894,ENSBTAG00000008505,ENSBTAG00000001981,ENSBTAG00000011698,ENSBTAG00000014900,ENSBTAG00000047272,ENSBTAG00000011044,ENSBTAG00000013362,ENSBTAG00000015436,ENSBTAG00000002444,ENSBTAG00000011431,ENSBTAG00000019821,ENSBTAG00000017731,ENSBTAG00000004879,ENSBTAG00000000459,ENSBTAG00000006017,ENSBTAG00000022575,ENSBTAG00000007981,ENSBTAG00000009871,ENSBTAG00000012777,ENSBTAG00000037726,ENSBTAG00000008525,ENSBTAG00000005832,ENSBTAG00000009207,ENSBTAG00000021176,ENSBTAG00000004767,ENSBTAG00000005929,ENSBTAG00000006253,ENSBTAG00000001403,ENSBTAG00000018358,ENSBTAG00000015988,ENSBTAG00000013498,ENSBTAG00000043971,ENSBTAG00000007884,ENSBTAG00000047774,ENSBTAG00000031001,ENSBTAG00000009565,ENSBTAG00000004215,ENSBTAG00000018134,ENSBTAG00000003449,ENSBTAG00000008814,ENSBTAG00000021741,ENSBTAG00000001768,ENSBTAG00000006588,ENSBTAG00000016023,ENSBTAG00000020791,ENSBTAG00000009703,ENSBTAG00000013407,ENSBTAG00000014886,ENSBTAG00000011578,ENSBTAG00000020578,ENSBTAG00000008378,ENSBTAG00000009502,ENSBTAG00000018225,ENSBTAG00000019081,ENSBTAG00000000163,ENSBTAG00000010548,ENSBTAG00000039160,ENSBTAG00000011706,ENSBTAG00000012866,ENSBTAG00000014272,ENSBTAG00000014645,ENSBTAG00000008868,ENSBTAG00000001764,ENSBTAG00000003479,ENSBTAG00000048151,ENSBTAG00000021427,ENSBTAG00000008090,ENSBTAG00000025762,ENSBTAG00000045552,ENSBTAG00000015904,ENSBTAG00000013491,ENSBTAG00000015015,ENSBTAG00000011909,ENSBTAG00000015843,ENSBTAG00000002356,ENSBTAG00000009625,ENSBTAG00000019665,ENSBTAG00000007246,ENSBTAG00000009665,ENSBTAG00000032092,ENSBTAG00000003845,ENSBTAG00000012941,ENSBTAG00000019512,ENSBTAG00000001987,ENSBTAG00000009780,ENSBTAG00000020341,ENSBTAG00000030667,ENSBTAG00000015194,ENSBTAG00000008908,ENSBTAG00000011640,ENSBTAG00000045554,ENSBTAG00000047339,ENSBTAG00000009084,ENSBTAG00000000362,ENSBTAG00000017038,ENSBTAG00000013076,ENSBTAG00000009832,ENSBTAG00000013015,ENSBTAG00000001692,ENSBTAG00000032017,ENSBTAG00000039231,ENSBTAG00000002251,ENSBTAG00000013485,ENSBTAG00000010229,ENSBTAG00000023832,ENSBTAG00000043989,ENSBTAG00000018483,ENSBTAG00000038264,ENSBTAG00000008202,ENSBTAG00000016344,ENSBTAG00000031824,ENSBTAG00000020634,ENSBTAG00000003238,ENSBTAG00000007976,ENSBTAG00000006989,ENSBTAG00000021844,ENSBTAG00000005985,ENSBTAG00000010477,ENSBTAG00000006560,ENSBTAG00000017382,ENSBTAG00000006029,ENSBTAG00000002216,ENSBTAG00000008374,ENSBTAG00000010312,ENSBTAG00000020294,ENSBTAG00000002504,ENSBTAG00000027181,ENSBTAG00000030671,ENSBTAG00000000706,ENSBTAG00000008437,ENSBTAG00000015307,ENSBTAG00000024888,ENSBTAG00000019596,ENSBTAG00000017032,ENSBTAG00000008101,ENSBTAG00000013662,ENSBTAG00000007117,ENSBTAG00000020436,ENSBTAG00000018965,ENSBTAG00000015835,ENSBTAG00000025477,ENSBTAG00000004117,ENSBTAG00000015875,ENSBTAG00000010101,ENSBTAG00000012694,ENSBTAG00000006424,ENSBTAG00000007379,ENSBTAG00000011237,ENSBTAG00000001250,ENSBTAG00000020148,ENSBTAG00000003418,ENSBTAG00000009870,ENSBTAG00000000124,ENSBTAG00000018267,ENSBTAG00000012609,ENSBTAG00000004885,ENSBTAG00000019734,ENSBTAG00000005299,ENSBTAG00000006410,ENSBTAG00000021020,ENSBTAG00000018094,ENSBTAG00000007439,ENSBTAG00000018272,ENSBTAG00000006526,ENSBTAG00000004059,ENSBTAG00000009362,ENSBTAG00000008647,ENSBTAG00000012499,ENSBTAG00000014882,ENSBTAG00000025129,ENSBTAG00000023429,ENSBTAG00000015541,ENSBTAG00000021713,ENSBTAG00000004292,ENSBTAG00000018825,ENSBTAG00000002539,ENSBTAG00000018730,ENSBTAG00000001579,ENSBTAG00000009602,ENSBTAG00000012150,ENSBTAG00000005280,ENSBTAG00000018897,ENSBTAG00000014922,ENSBTAG00000012656,ENSBTAG00000011322,ENSBTAG00000018993,ENSBTAG00000017753,ENSBTAG00000014270,ENSBTAG00000012082,ENSBTAG00000008695,ENSBTAG00000046598,ENSBTAG00000004086,ENSBTAG00000014406,ENSBTAG00000024061,ENSBTAG00000016462,ENSBTAG00000007393,ENSBTAG00000001854,ENSBTAG00000006990,ENSBTAG00000014835,ENSBTAG00000021867,ENSBTAG00000021633,ENSBTAG00000001506,ENSBTAG00000045877,ENSBTAG00000020783,ENSBTAG00000015637,ENSBTAG00000004119,ENSBTAG00000047872,ENSBTAG00000047202,ENSBTAG00000012897,ENSBTAG00000017019,ENSBTAG00000005892,ENSBTAG00000000395,ENSBTAG00000010107,ENSBTAG00000012328,ENSBTAG00000015366,ENSBTAG00000010663,ENSBTAG00000013227,ENSBTAG00000001500,ENSBTAG00000015160,ENSBTAG00000018576,ENSBTAG00000015802,ENSBTAG00000021193,ENSBTAG00000007648,ENSBTAG00000006844,ENSBTAG00000000057,ENSBTAG00000015405,ENSBTAG00000006638,ENSBTAG00000005145,ENSBTAG00000003101,ENSBTAG00000009019,ENSBTAG00000018845,ENSBTAG00000008571,ENSBTAG00000046223,ENSBTAG00000008552,ENSBTAG00000045905,ENSBTAG00000015590,ENSBTAG00000002051,ENSBTAG00000016331,ENSBTAG00000005445,ENSBTAG00000008300,ENSBTAG00000013069,ENSBTAG00000021424,ENSBTAG00000031454,ENSBTAG00000004783,ENSBTAG00000020782,ENSBTAG00000011197,ENSBTAG00000016187,ENSBTAG00000014972,ENSBTAG00000010563,ENSBTAG00000000816,ENSBTAG00000031532,ENSBTAG00000016197,ENSBTAG00000021133,ENSBTAG00000021972,ENSBTAG00000014698,ENSBTAG00000040093,ENSBTAG00000004650,ENSBTAG00000021553,ENSBTAG00000033983,ENSBTAG00000012030,ENSBTAG00000008295,ENSBTAG00000013170,ENSBTAG00000010661,ENSBTAG00000006804,ENSBTAG00000048123,ENSBTAG00000012575,ENSBTAG00000019616,ENSBTAG00000016849,ENSBTAG00000010798,ENSBTAG00000010945,ENSBTAG00000004154,ENSBTAG00000002014,ENSBTAG00000002947,ENSBTAG00000012938,ENSBTAG00000006335,ENSBTAG00000012116,ENSBTAG00000012558,ENSBTAG00000020147,ENSBTAG00000038496,ENSBTAG00000022044,ENSBTAG00000022886,ENSBTAG00000020350,ENSBTAG00000003376,ENSBTAG00000016234,ENSBTAG00000021744,ENSBTAG00000002227,ENSBTAG00000012647,ENSBTAG00000004777,ENSBTAG00000006909,ENSBTAG00000018784,ENSBTAG00000001080,ENSBTAG00000019518,ENSBTAG00000002340,ENSBTAG00000024015,ENSBTAG00000004211,ENSBTAG00000000507,ENSBTAG00000038224,ENSBTAG00000006532,ENSBTAG00000046512,ENSBTAG00000004462,ENSBTAG00000008621,ENSBTAG00000010130,ENSBTAG00000008132,ENSBTAG00000020923,ENSBTAG00000012987,ENSBTAG00000014596,ENSBTAG00000000725,ENSBTAG00000014741,ENSBTAG00000017627,ENSBTAG00000007740,ENSBTAG00000000279,ENSBTAG00000007357,ENSBTAG00000012119,ENSBTAG00000035662,ENSBTAG00000021396,ENSBTAG00000002742,ENSBTAG00000019964,ENSBTAG00000012475,ENSBTAG00000031279,ENSBTAG00000021827,ENSBTAG00000007569,ENSBTAG00000013155,ENSBTAG00000014239,ENSBTAG00000003553,ENSBTAG00000005490,ENSBTAG00000002733,ENSBTAG00000002878,ENSBTAG00000003140,ENSBTAG00000007364,ENSBTAG00000046054,ENSBTAG00000009330,ENSBTAG00000020355,ENSBTAG00000008429,ENSBTAG00000014291,ENSBTAG00000007156,ENSBTAG00000002095,ENSBTAG00000007909,ENSBTAG00000013824,ENSBTAG00000020965,ENSBTAG00000014665,ENSBTAG00000038976,ENSBTAG00000015784,ENSBTAG00000047998,ENSBTAG00000014620,ENSBTAG00000004555,ENSBTAG00000020850,ENSBTAG00000008436,ENSBTAG00000018900,ENSBTAG00000011756,ENSBTAG00000008938,ENSBTAG00000011451,ENSBTAG00000018334,ENSBTAG00000030646,ENSBTAG00000025372,ENSBTAG00000019742,ENSBTAG00000002750,ENSBTAG00000018223,ENSBTAG00000020031,ENSBTAG00000030258,ENSBTAG00000014992,ENSBTAG00000015618,ENSBTAG00000000540,ENSBTAG00000018449,ENSBTAG00000012519,ENSBTAG00000030705,ENSBTAG00000012567,ENSBTAG00000002407,ENSBTAG00000014966,ENSBTAG00000014232,ENSBTAG00000004936,ENSBTAG00000004294,ENSBTAG00000022004,ENSBTAG00000006904,ENSBTAG00000018445,ENSBTAG00000005470,ENSBTAG00000019474,ENSBTAG00000005788,ENSBTAG00000010689,ENSBTAG00000004249,ENSBTAG00000008951,ENSBTAG00000030162,ENSBTAG00000005910,ENSBTAG00000010532,ENSBTAG00000002580,ENSBTAG00000005461,ENSBTAG00000020252,ENSBTAG00000003640,ENSBTAG00000014636,ENSBTAG00000021798,ENSBTAG00000014611,ENSBTAG00000047567,ENSBTAG00000000782,ENSBTAG00000014915,ENSBTAG00000013247,ENSBTAG00000020173,ENSBTAG00000021639,ENSBTAG00000013499,ENSBTAG00000031519,ENSBTAG00000016103,ENSBTAG00000007101,ENSBTAG00000019273,ENSBTAG00000035084,ENSBTAG00000018160,ENSBTAG00000018214,ENSBTAG00000003232,ENSBTAG00000015939,ENSBTAG00000040338,ENSBTAG00000009704,ENSBTAG00000016625,ENSBTAG00000007519,ENSBTAG00000021364,ENSBTAG00000018247,ENSBTAG00000046520,ENSBTAG00000003184,ENSBTAG00000000819,ENSBTAG00000013315,ENSBTAG00000017571,ENSBTAG00000003207,ENSBTAG00000022799,ENSBTAG00000013958,ENSBTAG00000047982,ENSBTAG00000007986,ENSBTAG00000003186,ENSBTAG00000015005,ENSBTAG00000013236,ENSBTAG00000006855,ENSBTAG00000006052,ENSBTAG00000003108,ENSBTAG00000007395,ENSBTAG00000022779,ENSBTAG00000013221,ENSBTAG00000007592,ENSBTAG00000012772,ENSBTAG00000021697,ENSBTAG00000044035,ENSBTAG00000016198,ENSBTAG00000002075,ENSBTAG00000005828,ENSBTAG00000015249,ENSBTAG00000027932,ENSBTAG00000018578,ENSBTAG00000024107,ENSBTAG00000000128,ENSBTAG00000008542,ENSBTAG00000008126,ENSBTAG00000011770,ENSBTAG00000009256,ENSBTAG00000014949,ENSBTAG00000004037,ENSBTAG00000005958,ENSBTAG00000017776,ENSBTAG00000005404,ENSBTAG00000020560,ENSBTAG00000031402,ENSBTAG00000008520,ENSBTAG00000019940,ENSBTAG00000007821,ENSBTAG00000021795,ENSBTAG00000005998,ENSBTAG00000012219,ENSBTAG00000014605,ENSBTAG00000015432,ENSBTAG00000013961,ENSBTAG00000000176,ENSBTAG00000005082,ENSBTAG00000016758,ENSBTAG00000047877,ENSBTAG00000019183,ENSBTAG00000007344,ENSBTAG00000000696,ENSBTAG00000014023,ENSBTAG00000018179,ENSBTAG00000016696,ENSBTAG00000008755,ENSBTAG00000007245,ENSBTAG00000001712,ENSBTAG00000046097,ENSBTAG00000018161,ENSBTAG00000009305,ENSBTAG00000012148,ENSBTAG00000021923,ENSBTAG00000005313,ENSBTAG00000000306,ENSBTAG00000007564,ENSBTAG00000011962,ENSBTAG00000016692,ENSBTAG00000015325,ENSBTAG00000020780,ENSBTAG00000005009,ENSBTAG00000019188,ENSBTAG00000011890,ENSBTAG00000019347,ENSBTAG00000001396,ENSBTAG00000021696,ENSBTAG00000003526,ENSBTAG00000010884,ENSBTAG00000002763,ENSBTAG00000010230,ENSBTAG00000017802,ENSBTAG00000003098,ENSBTAG00000007867,ENSBTAG00000003401,ENSBTAG00000007887,ENSBTAG00000008886,ENSBTAG00000021920,ENSBTAG00000009436,ENSBTAG00000010241,ENSBTAG00000011352,ENSBTAG00000021251,ENSBTAG00000008028,ENSBTAG00000000974,ENSBTAG00000013225,ENSBTAG00000026953,ENSBTAG00000045887,ENSBTAG00000005092,ENSBTAG00000019129,ENSBTAG00000009987,ENSBTAG00000020267,ENSBTAG00000002796,ENSBTAG00000018373,ENSBTAG00000001481,ENSBTAG00000021336,ENSBTAG00000027017,ENSBTAG00000021538,ENSBTAG00000040031,ENSBTAG00000007421,ENSBTAG00000010244,ENSBTAG00000019832,ENSBTAG00000008063,ENSBTAG00000019644,ENSBTAG00000039261,ENSBTAG00000009017,ENSBTAG00000002651,ENSBTAG00000016894,ENSBTAG00000044097,ENSBTAG00000006324,ENSBTAG00000016412,ENSBTAG00000004710,ENSBTAG00000015538,ENSBTAG00000012615,ENSBTAG00000003446,ENSBTAG00000004337,ENSBTAG00000003608,ENSBTAG00000046421,ENSBTAG00000044105,ENSBTAG00000003049,ENSBTAG00000046677,ENSBTAG00000018074,ENSBTAG00000019633,ENSBTAG00000016791,ENSBTAG00000035544,ENSBTAG00000011420,ENSBTAG00000039223,ENSBTAG00000005138,ENSBTAG00000017346,ENSBTAG00000021397,ENSBTAG00000002699,ENSBTAG00000003586,ENSBTAG00000006978,ENSBTAG00000014589,ENSBTAG00000009249,ENSBTAG00000018743,ENSBTAG00000019234,ENSBTAG00000015938,ENSBTAG00000005557,ENSBTAG00000011682,ENSBTAG00000006835,ENSBTAG00000047924,ENSBTAG00000044068,ENSBTAG00000005190,ENSBTAG00000018884,ENSBTAG00000022826,ENSBTAG00000018270,ENSBTAG00000010073,ENSBTAG00000004092,ENSBTAG00000012048,ENSBTAG00000011382,ENSBTAG00000020125,ENSBTAG00000004754,ENSBTAG00000002300,ENSBTAG00000014809,ENSBTAG00000047135,ENSBTAG00000017348,ENSBTAG00000006738,ENSBTAG00000012178,ENSBTAG00000000888,ENSBTAG00000004196,ENSBTAG00000044019,ENSBTAG00000017678,ENSBTAG00000001010,ENSBTAG00000010786,ENSBTAG00000006609,ENSBTAG00000013003,ENSBTAG00000047956,ENSBTAG00000037604,ENSBTAG00000001024,ENSBTAG00000013153,ENSBTAG00000002941,ENSBTAG00000017200,ENSBTAG00000008480,ENSBTAG00000040126,ENSBTAG00000047944,</Data></Cell>
    <Cell ss:StyleID="s65"><Data ss:Type="Number">2.1071520077075099E-10</Data></Cell>
    <Cell ss:StyleID="s65"><Data ss:Type="Number">1.1064655192472101E-7</Data></Cell>
   </Row>
   <Row>
    <Cell><Data ss:Type="String">GO:0009653</Data></Cell>
    <Cell><Data ss:Type="String">anatomical structure morphogenesis</Data></Cell>
    <Cell><Data ss:Type="String">biological_process</Data></Cell>
    <Cell><Data ss:Type="Number">704</Data></Cell>
    <Cell ss:StyleID="s64"><Data ss:Type="String">ENSBTAG00000011197,ENSBTAG00000000816,ENSBTAG00000021133,ENSBTAG00000005077,ENSBTAG00000019153,ENSBTAG00000031532,ENSBTAG00000016197,ENSBTAG00000045895,ENSBTAG00000005230,ENSBTAG00000014543,ENSBTAG00000040093,ENSBTAG00000020194,ENSBTAG00000016732,ENSBTAG00000015938,ENSBTAG00000012004,ENSBTAG00000005557,ENSBTAG00000021972,ENSBTAG00000019234,ENSBTAG00000030180,ENSBTAG00000014391,ENSBTAG00000002051,ENSBTAG00000016331,ENSBTAG00000046677,ENSBTAG00000019310,ENSBTAG00000019633,ENSBTAG00000020102,ENSBTAG00000011420,ENSBTAG00000021424,ENSBTAG00000019627,ENSBTAG00000016791,ENSBTAG00000002335,ENSBTAG00000038168,ENSBTAG00000013069,ENSBTAG00000008300,ENSBTAG00000010717,ENSBTAG00000003579,ENSBTAG00000027020,ENSBTAG00000005138,ENSBTAG00000019781,ENSBTAG00000014834,ENSBTAG00000021397,ENSBTAG00000002473,ENSBTAG00000005318,ENSBTAG00000002699,ENSBTAG00000009186,ENSBTAG00000004783,ENSBTAG00000019838,ENSBTAG00000002774,ENSBTAG00000003777,ENSBTAG00000003101,ENSBTAG00000012749,ENSBTAG00000012615,ENSBTAG00000007841,ENSBTAG00000005145,ENSBTAG00000003446,ENSBTAG00000001305,ENSBTAG00000003608,ENSBTAG00000004694,ENSBTAG00000016913,ENSBTAG00000008552,ENSBTAG00000008571,ENSBTAG00000004381,ENSBTAG00000003049,ENSBTAG00000015590,ENSBTAG00000005847,ENSBTAG00000020378,ENSBTAG00000045905,ENSBTAG00000044105,ENSBTAG00000005155,ENSBTAG00000011124,ENSBTAG00000006084,ENSBTAG00000002651,ENSBTAG00000018576,ENSBTAG00000006999,ENSBTAG00000010875,ENSBTAG00000016894,ENSBTAG00000002072,ENSBTAG00000044097,ENSBTAG00000006324,ENSBTAG00000007648,ENSBTAG00000015405,ENSBTAG00000015538,ENSBTAG00000012778,ENSBTAG00000006844,ENSBTAG00000007173,ENSBTAG00000000057,ENSBTAG00000004710,ENSBTAG00000017680,ENSBTAG00000006609,ENSBTAG00000047956,ENSBTAG00000037604,ENSBTAG00000019679,ENSBTAG00000001511,ENSBTAG00000038272,ENSBTAG00000013153,ENSBTAG00000038224,ENSBTAG00000015860,ENSBTAG00000001024,ENSBTAG00000018303,ENSBTAG00000010386,ENSBTAG00000017200,ENSBTAG00000002941,ENSBTAG00000008621,ENSBTAG00000010130,ENSBTAG00000008493,ENSBTAG00000014675,ENSBTAG00000015908,ENSBTAG00000024773,ENSBTAG00000014278,ENSBTAG00000013745,ENSBTAG00000012089,ENSBTAG00000013895,ENSBTAG00000014809,ENSBTAG00000019883,ENSBTAG00000004314,ENSBTAG00000004777,ENSBTAG00000012647,ENSBTAG00000002227,ENSBTAG00000031846,ENSBTAG00000047135,ENSBTAG00000000601,ENSBTAG00000024493,ENSBTAG00000006909,ENSBTAG00000012761,ENSBTAG00000004196,ENSBTAG00000000888,ENSBTAG00000018784,ENSBTAG00000009125,ENSBTAG00000024015,ENSBTAG00000044019,ENSBTAG00000006218,ENSBTAG00000001080,ENSBTAG00000013165,ENSBTAG00000003893,ENSBTAG00000020407,ENSBTAG00000044121,ENSBTAG00000006335,ENSBTAG00000012116,ENSBTAG00000004154,ENSBTAG00000004484,ENSBTAG00000002014,ENSBTAG00000005190,ENSBTAG00000020147,ENSBTAG00000018884,ENSBTAG00000018270,ENSBTAG00000012558,ENSBTAG00000002211,ENSBTAG00000021846,ENSBTAG00000023529,ENSBTAG00000011382,ENSBTAG00000012048,ENSBTAG00000021458,ENSBTAG00000000919,ENSBTAG00000003345,ENSBTAG00000015266,ENSBTAG00000015801,ENSBTAG00000021466,ENSBTAG00000014828,ENSBTAG00000016234,ENSBTAG00000008492,ENSBTAG00000020125,ENSBTAG00000004754,ENSBTAG00000020350,ENSBTAG00000022886,ENSBTAG00000021815,ENSBTAG00000021553,ENSBTAG00000033983,ENSBTAG00000012030,ENSBTAG00000010346,ENSBTAG00000018942,ENSBTAG00000011682,ENSBTAG00000021128,ENSBTAG00000022036,ENSBTAG00000006804,ENSBTAG00000009873,ENSBTAG00000004203,ENSBTAG00000016124,ENSBTAG00000020489,ENSBTAG00000021841,ENSBTAG00000011851,ENSBTAG00000036183,ENSBTAG00000010945,ENSBTAG00000006835,ENSBTAG00000047924,ENSBTAG00000004896,ENSBTAG00000026851,ENSBTAG00000010347,ENSBTAG00000011962,ENSBTAG00000018272,ENSBTAG00000016692,ENSBTAG00000013989,ENSBTAG00000007439,ENSBTAG00000019192,ENSBTAG00000012849,ENSBTAG00000005780,ENSBTAG00000000575,ENSBTAG00000011001,ENSBTAG00000014112,ENSBTAG00000018424,ENSBTAG00000027327,ENSBTAG00000006526,ENSBTAG00000015325,ENSBTAG00000020780,ENSBTAG00000003395,ENSBTAG00000023814,ENSBTAG00000005714,ENSBTAG00000010129,ENSBTAG00000012499,ENSBTAG00000008097,ENSBTAG00000034287,ENSBTAG00000007245,ENSBTAG00000025477,ENSBTAG00000010101,ENSBTAG00000014930,ENSBTAG00000011092,ENSBTAG00000010647,ENSBTAG00000015875,ENSBTAG00000018157,ENSBTAG00000000184,ENSBTAG00000009305,ENSBTAG00000020148,ENSBTAG00000003418,ENSBTAG00000011215,ENSBTAG00000016307,ENSBTAG00000006424,ENSBTAG00000006720,ENSBTAG00000011237,ENSBTAG00000007602,ENSBTAG00000001250,ENSBTAG00000005313,ENSBTAG00000016564,ENSBTAG00000020760,ENSBTAG00000015307,ENSBTAG00000007517,ENSBTAG00000001173,ENSBTAG00000012137,ENSBTAG00000000176,ENSBTAG00000017032,ENSBTAG00000015432,ENSBTAG00000013662,ENSBTAG00000000696,ENSBTAG00000018103,ENSBTAG00000019183,ENSBTAG00000008101,ENSBTAG00000013755,ENSBTAG00000014421,ENSBTAG00000014023,ENSBTAG00000018179,ENSBTAG00000008283,ENSBTAG00000003061,ENSBTAG00000020436,ENSBTAG00000006989,ENSBTAG00000011412,ENSBTAG00000014949,ENSBTAG00000004037,ENSBTAG00000009256,ENSBTAG00000005958,ENSBTAG00000022744,ENSBTAG00000010477,ENSBTAG00000013793,ENSBTAG00000006560,ENSBTAG00000021844,ENSBTAG00000002216,ENSBTAG00000011585,ENSBTAG00000010312,ENSBTAG00000017222,ENSBTAG00000020294,ENSBTAG00000008579,ENSBTAG00000008448,ENSBTAG00000031402,ENSBTAG00000008520,ENSBTAG00000048140,ENSBTAG00000007821,ENSBTAG00000021795,ENSBTAG00000027181,ENSBTAG00000019986,ENSBTAG00000000706,ENSBTAG00000012212,ENSBTAG00000018373,ENSBTAG00000002796,ENSBTAG00000021224,ENSBTAG00000010107,ENSBTAG00000009987,ENSBTAG00000017019,ENSBTAG00000012715,ENSBTAG00000020267,ENSBTAG00000027017,ENSBTAG00000021538,ENSBTAG00000026768,ENSBTAG00000021336,ENSBTAG00000011662,ENSBTAG00000010663,ENSBTAG00000000078,ENSBTAG00000010244,ENSBTAG00000013227,ENSBTAG00000020223,ENSBTAG00000014512,ENSBTAG00000019167,ENSBTAG00000018498,ENSBTAG00000012919,ENSBTAG00000020053,ENSBTAG00000013812,ENSBTAG00000004930,ENSBTAG00000005108,ENSBTAG00000019644,ENSBTAG00000019832,ENSBTAG00000008063,ENSBTAG00000009748,ENSBTAG00000021251,ENSBTAG00000014818,ENSBTAG00000008028,ENSBTAG00000024061,ENSBTAG00000014406,ENSBTAG00000046332,ENSBTAG00000008113,ENSBTAG00000010241,ENSBTAG00000016309,ENSBTAG00000004086,ENSBTAG00000011352,ENSBTAG00000020619,ENSBTAG00000005092,ENSBTAG00000016542,ENSBTAG00000045887,ENSBTAG00000007393,ENSBTAG00000016462,ENSBTAG00000014229,ENSBTAG00000020783,ENSBTAG00000003835,ENSBTAG00000015637,ENSBTAG00000014835,ENSBTAG00000001014,ENSBTAG00000001506,ENSBTAG00000047202,ENSBTAG00000013023,ENSBTAG00000012897,ENSBTAG00000006877,ENSBTAG00000019712,ENSBTAG00000017355,ENSBTAG00000005280,ENSBTAG00000033562,ENSBTAG00000011784,ENSBTAG00000007867,ENSBTAG00000001694,ENSBTAG00000020030,ENSBTAG00000018914,ENSBTAG00000047794,ENSBTAG00000004593,ENSBTAG00000003401,ENSBTAG00000016030,ENSBTAG00000014922,ENSBTAG00000018169,ENSBTAG00000014824,ENSBTAG00000016915,ENSBTAG00000018993,ENSBTAG00000014270,ENSBTAG00000017753,ENSBTAG00000010123,ENSBTAG00000010820,ENSBTAG00000021508,ENSBTAG00000011322,ENSBTAG00000009436,ENSBTAG00000021920,ENSBTAG00000012082,ENSBTAG00000019336,ENSBTAG00000004292,ENSBTAG00000016823,ENSBTAG00000015541,ENSBTAG00000011890,ENSBTAG00000013017,ENSBTAG00000019347,ENSBTAG00000003526,ENSBTAG00000018730,ENSBTAG00000019115,ENSBTAG00000000160,ENSBTAG00000037811,ENSBTAG00000005953,ENSBTAG00000018825,ENSBTAG00000002539,ENSBTAG00000007192,ENSBTAG00000016334,ENSBTAG00000009438,ENSBTAG00000010230,ENSBTAG00000013556,ENSBTAG00000004129,ENSBTAG00000003098,ENSBTAG00000017802,ENSBTAG00000003075,ENSBTAG00000019888,ENSBTAG00000017584,ENSBTAG00000048151,ENSBTAG00000016254,ENSBTAG00000003479,ENSBTAG00000012538,ENSBTAG00000025762,ENSBTAG00000008090,ENSBTAG00000021427,ENSBTAG00000040338,ENSBTAG00000015296,ENSBTAG00000003791,ENSBTAG00000015904,ENSBTAG00000044118,ENSBTAG00000020916,ENSBTAG00000023452,ENSBTAG00000015939,ENSBTAG00000009704,ENSBTAG00000030179,ENSBTAG00000014738,ENSBTAG00000002564,ENSBTAG00000020417,ENSBTAG00000011909,ENSBTAG00000008723,ENSBTAG00000017439,ENSBTAG00000020459,ENSBTAG00000008378,ENSBTAG00000014915,ENSBTAG00000009502,ENSBTAG00000018225,ENSBTAG00000013247,ENSBTAG00000046545,ENSBTAG00000010548,ENSBTAG00000019081,ENSBTAG00000006021,ENSBTAG00000002816,ENSBTAG00000014645,ENSBTAG00000031567,ENSBTAG00000013863,ENSBTAG00000011706,ENSBTAG00000013499,ENSBTAG00000021639,ENSBTAG00000012866,ENSBTAG00000031519,ENSBTAG00000010690,ENSBTAG00000007101,ENSBTAG00000006631,ENSBTAG00000006729,ENSBTAG00000008868,ENSBTAG00000017282,ENSBTAG00000040053,ENSBTAG00000030162,ENSBTAG00000015805,ENSBTAG00000020056,ENSBTAG00000008951,ENSBTAG00000006359,ENSBTAG00000021766,ENSBTAG00000015969,ENSBTAG00000011742,ENSBTAG00000011439,ENSBTAG00000002664,ENSBTAG00000008814,ENSBTAG00000016023,ENSBTAG00000006588,ENSBTAG00000003826,ENSBTAG00000021798,ENSBTAG00000009703,ENSBTAG00000002580,ENSBTAG00000003035,ENSBTAG00000046556,ENSBTAG00000000782,ENSBTAG00000047567,ENSBTAG00000016514,ENSBTAG00000006686,ENSBTAG00000013407,ENSBTAG00000001403,ENSBTAG00000009846,ENSBTAG00000022004,ENSBTAG00000004767,ENSBTAG00000004294,ENSBTAG00000021707,ENSBTAG00000005929,ENSBTAG00000012125,ENSBTAG00000014676,ENSBTAG00000043971,ENSBTAG00000012210,ENSBTAG00000019895,ENSBTAG00000004177,ENSBTAG00000005470,ENSBTAG00000019474,ENSBTAG00000001141,ENSBTAG00000018134,ENSBTAG00000013222,ENSBTAG00000031001,ENSBTAG00000007187,ENSBTAG00000006008,ENSBTAG00000009565,ENSBTAG00000010716,ENSBTAG00000015249,ENSBTAG00000003134,ENSBTAG00000015543,ENSBTAG00000015535,ENSBTAG00000014619,ENSBTAG00000003257,ENSBTAG00000000128,ENSBTAG00000016344,ENSBTAG00000018578,ENSBTAG00000023907,ENSBTAG00000009139,ENSBTAG00000010671,ENSBTAG00000005980,ENSBTAG00000003238,ENSBTAG00000021576,ENSBTAG00000007592,ENSBTAG00000022779,ENSBTAG00000001692,ENSBTAG00000002177,ENSBTAG00000019866,ENSBTAG00000013060,ENSBTAG00000018125,ENSBTAG00000017280,ENSBTAG00000015106,ENSBTAG00000016198,ENSBTAG00000002251,ENSBTAG00000005828,ENSBTAG00000023832,ENSBTAG00000010229,ENSBTAG00000001826,ENSBTAG00000015194,ENSBTAG00000013236,ENSBTAG00000000113,ENSBTAG00000008908,ENSBTAG00000003245,ENSBTAG00000017037,ENSBTAG00000003186,ENSBTAG00000023172,ENSBTAG00000020709,ENSBTAG00000047339,ENSBTAG00000011640,ENSBTAG00000007814,ENSBTAG00000025210,ENSBTAG00000018019,ENSBTAG00000014299,ENSBTAG00000009084,ENSBTAG00000006052,ENSBTAG00000004193,ENSBTAG00000031707,ENSBTAG00000000362,ENSBTAG00000007319,ENSBTAG00000039581,ENSBTAG00000007395,ENSBTAG00000000369,ENSBTAG00000013015,ENSBTAG00000021523,ENSBTAG00000002977,ENSBTAG00000018247,ENSBTAG00000001801,ENSBTAG00000019665,ENSBTAG00000021068,ENSBTAG00000017422,ENSBTAG00000000939,ENSBTAG00000013315,ENSBTAG00000000819,ENSBTAG00000003462,ENSBTAG00000003845,ENSBTAG00000032092,ENSBTAG00000012941,ENSBTAG00000016920,ENSBTAG00000003184,ENSBTAG00000019461,ENSBTAG00000022799,ENSBTAG00000003207,ENSBTAG00000000342,ENSBTAG00000044166,ENSBTAG00000013275,ENSBTAG00000007986,ENSBTAG00000030667,ENSBTAG00000016549,ENSBTAG00000019791,ENSBTAG00000009780,ENSBTAG00000002878,ENSBTAG00000012211,ENSBTAG00000003745,ENSBTAG00000016230,ENSBTAG00000015751,ENSBTAG00000020355,ENSBTAG00000014737,ENSBTAG00000003140,ENSBTAG00000046054,ENSBTAG00000019498,ENSBTAG00000008429,ENSBTAG00000016006,ENSBTAG00000017180,ENSBTAG00000002606,ENSBTAG00000009851,ENSBTAG00000005769,ENSBTAG00000006642,ENSBTAG00000014291,ENSBTAG00000021827,ENSBTAG00000013155,ENSBTAG00000020277,ENSBTAG00000024688,ENSBTAG00000043959,ENSBTAG00000007424,ENSBTAG00000001592,ENSBTAG00000020426,ENSBTAG00000027524,ENSBTAG00000001241,ENSBTAG00000006504,ENSBTAG00000008507,ENSBTAG00000004864,ENSBTAG00000010772,ENSBTAG00000001061,ENSBTAG00000023806,ENSBTAG00000001539,ENSBTAG00000012119,ENSBTAG00000002139,ENSBTAG00000007357,ENSBTAG00000007390,ENSBTAG00000009960,ENSBTAG00000009615,ENSBTAG00000012817,ENSBTAG00000017081,ENSBTAG00000002948,ENSBTAG00000011011,ENSBTAG00000021494,ENSBTAG00000021694,ENSBTAG00000019052,ENSBTAG00000021396,ENSBTAG00000005286,ENSBTAG00000005198,ENSBTAG00000012987,ENSBTAG00000019097,ENSBTAG00000009676,ENSBTAG00000017475,ENSBTAG00000014741,ENSBTAG00000012921,ENSBTAG00000013607,ENSBTAG00000014137,ENSBTAG00000030432,ENSBTAG00000033801,ENSBTAG00000008116,ENSBTAG00000020198,ENSBTAG00000001941,ENSBTAG00000012519,ENSBTAG00000002444,ENSBTAG00000021151,ENSBTAG00000004036,ENSBTAG00000004907,ENSBTAG00000004879,ENSBTAG00000030705,ENSBTAG00000000687,ENSBTAG00000009443,ENSBTAG00000016024,ENSBTAG00000014966,ENSBTAG00000004751,ENSBTAG00000006017,ENSBTAG00000004936,ENSBTAG00000021176,ENSBTAG00000012777,ENSBTAG00000037726,ENSBTAG00000003636,ENSBTAG00000001081,ENSBTAG00000000698,ENSBTAG00000020031,ENSBTAG00000039599,ENSBTAG00000018223,ENSBTAG00000045902,ENSBTAG00000015609,ENSBTAG00000008505,ENSBTAG00000008333,ENSBTAG00000030258,ENSBTAG00000015058,ENSBTAG00000016607,ENSBTAG00000015618,ENSBTAG00000014900,ENSBTAG00000009159,ENSBTAG00000010696,ENSBTAG00000020850,ENSBTAG00000006520,ENSBTAG00000011419,ENSBTAG00000007118,ENSBTAG00000002391,ENSBTAG00000030646,ENSBTAG00000008938,ENSBTAG00000016577,ENSBTAG00000019742,ENSBTAG00000007708,ENSBTAG00000010878,ENSBTAG00000020155,ENSBTAG00000000469,ENSBTAG00000013145,ENSBTAG00000002750,ENSBTAG00000003510,ENSBTAG00000016420,ENSBTAG00000007909,ENSBTAG00000018245,ENSBTAG00000001537,ENSBTAG00000019028,ENSBTAG00000032962,ENSBTAG00000002303,ENSBTAG00000020965,ENSBTAG00000010896,ENSBTAG00000012332,ENSBTAG00000000815,ENSBTAG00000006161,ENSBTAG00000005580,ENSBTAG00000011316,ENSBTAG00000014620,ENSBTAG00000008756,ENSBTAG00000011619,ENSBTAG00000021048,ENSBTAG00000004785,ENSBTAG00000002923,ENSBTAG00000011598,ENSBTAG00000030670,ENSBTAG00000047998,</Data></Cell>
    <Cell ss:StyleID="s65"><Data ss:Type="Number">2.2297126523354799E-10</Data></Cell>
    <Cell ss:StyleID="s65"><Data ss:Type="Number">1.11506867975368E-7</Data></Cell>
   </Row>
   <Row>
    <Cell><Data ss:Type="String">GO:0007275</Data></Cell>
    <Cell><Data ss:Type="String">multicellular organism development</Data></Cell>
    <Cell><Data ss:Type="String">biological_process</Data></Cell>
    <Cell><Data ss:Type="Number">1101</Data></Cell>
    <Cell ss:StyleID="s64"><Data ss:Type="String">ENSBTAG00000004936,ENSBTAG00000025424,ENSBTAG00000014232,ENSBTAG00000004768,ENSBTAG00000009872,ENSBTAG00000003636,ENSBTAG00000014966,ENSBTAG00000020316,ENSBTAG00000021151,ENSBTAG00000004036,ENSBTAG00000016246,ENSBTAG00000018787,ENSBTAG00000004907,ENSBTAG00000002407,ENSBTAG00000030705,ENSBTAG00000001941,ENSBTAG00000012519,ENSBTAG00000018449,ENSBTAG00000000540,ENSBTAG00000045902,ENSBTAG00000014992,ENSBTAG00000006264,ENSBTAG00000020031,ENSBTAG00000018223,ENSBTAG00000047362,ENSBTAG00000010255,ENSBTAG00000001081,ENSBTAG00000000698,ENSBTAG00000019785,ENSBTAG00000002750,ENSBTAG00000003510,ENSBTAG00000010878,ENSBTAG00000020155,ENSBTAG00000046629,ENSBTAG00000018334,ENSBTAG00000008938,ENSBTAG00000011451,ENSBTAG00000009159,ENSBTAG00000011756,ENSBTAG00000018900,ENSBTAG00000001885,ENSBTAG00000006520,ENSBTAG00000020850,ENSBTAG00000004555,ENSBTAG00000011316,ENSBTAG00000014620,ENSBTAG00000047998,ENSBTAG00000039827,ENSBTAG00000015784,ENSBTAG00000006161,ENSBTAG00000005580,ENSBTAG00000019028,ENSBTAG00000011789,ENSBTAG00000002303,ENSBTAG00000014665,ENSBTAG00000007909,ENSBTAG00000007156,ENSBTAG00000016800,ENSBTAG00000009851,ENSBTAG00000014291,ENSBTAG00000008429,ENSBTAG00000019498,ENSBTAG00000019077,ENSBTAG00000020355,ENSBTAG00000007364,ENSBTAG00000003140,ENSBTAG00000046054,ENSBTAG00000009330,ENSBTAG00000002878,ENSBTAG00000003745,ENSBTAG00000012211,ENSBTAG00000015751,ENSBTAG00000020426,ENSBTAG00000001241,ENSBTAG00000002733,ENSBTAG00000005490,ENSBTAG00000001592,ENSBTAG00000002988,ENSBTAG00000005702,ENSBTAG00000019848,ENSBTAG00000043959,ENSBTAG00000014239,ENSBTAG00000013155,ENSBTAG00000007569,ENSBTAG00000021827,ENSBTAG00000003920,ENSBTAG00000003553,ENSBTAG00000031279,ENSBTAG00000012475,ENSBTAG00000002742,ENSBTAG00000011011,ENSBTAG00000019964,ENSBTAG00000021494,ENSBTAG00000001619,ENSBTAG00000021396,ENSBTAG00000002948,ENSBTAG00000021953,ENSBTAG00000046208,ENSBTAG00000001539,ENSBTAG00000035662,ENSBTAG00000012119,ENSBTAG00000007357,ENSBTAG00000000279,ENSBTAG00000044091,ENSBTAG00000019916,ENSBTAG00000010251,ENSBTAG00000007109,ENSBTAG00000012250,ENSBTAG00000007740,ENSBTAG00000017627,ENSBTAG00000002440,ENSBTAG00000014741,ENSBTAG00000011360,ENSBTAG00000014596,ENSBTAG00000012987,ENSBTAG00000008132,ENSBTAG00000011770,ENSBTAG00000012047,ENSBTAG00000016716,ENSBTAG00000008126,ENSBTAG00000016378,ENSBTAG00000039973,ENSBTAG00000008542,ENSBTAG00000010671,ENSBTAG00000000128,ENSBTAG00000000085,ENSBTAG00000017251,ENSBTAG00000017113,ENSBTAG00000024107,ENSBTAG00000018578,ENSBTAG00000010716,ENSBTAG00000005664,ENSBTAG00000027932,ENSBTAG00000015249,ENSBTAG00000015535,ENSBTAG00000015543,ENSBTAG00000005828,ENSBTAG00000001826,ENSBTAG00000017280,ENSBTAG00000015106,ENSBTAG00000002075,ENSBTAG00000016198,ENSBTAG00000044035,ENSBTAG00000012772,ENSBTAG00000021697,ENSBTAG00000018125,ENSBTAG00000013221,ENSBTAG00000007592,ENSBTAG00000007395,ENSBTAG00000007319,ENSBTAG00000021523,ENSBTAG00000003108,ENSBTAG00000018019,ENSBTAG00000006052,ENSBTAG00000003027,ENSBTAG00000003245,ENSBTAG00000013236,ENSBTAG00000017037,ENSBTAG00000015005,ENSBTAG00000003186,ENSBTAG00000020709,ENSBTAG00000013275,ENSBTAG00000047982,ENSBTAG00000007986,ENSBTAG00000017023,ENSBTAG00000021373,ENSBTAG00000001139,ENSBTAG00000013958,ENSBTAG00000022799,ENSBTAG00000003207,ENSBTAG00000017571,ENSBTAG00000013315,ENSBTAG00000000819,ENSBTAG00000016920,ENSBTAG00000019461,ENSBTAG00000003184,ENSBTAG00000018247,ENSBTAG00000001801,ENSBTAG00000000939,ENSBTAG00000001567,ENSBTAG00000020459,ENSBTAG00000007519,ENSBTAG00000016625,ENSBTAG00000009704,ENSBTAG00000000244,ENSBTAG00000040338,ENSBTAG00000044118,ENSBTAG00000003232,ENSBTAG00000020916,ENSBTAG00000018214,ENSBTAG00000009357,ENSBTAG00000015939,ENSBTAG00000038461,ENSBTAG00000035084,ENSBTAG00000018160,ENSBTAG00000016254,ENSBTAG00000005016,ENSBTAG00000007101,ENSBTAG00000006729,ENSBTAG00000016103,ENSBTAG00000040053,ENSBTAG00000002816,ENSBTAG00000031567,ENSBTAG00000013863,ENSBTAG00000013499,ENSBTAG00000021639,ENSBTAG00000031519,ENSBTAG00000020173,ENSBTAG00000014915,ENSBTAG00000048154,ENSBTAG00000013247,ENSBTAG00000000782,ENSBTAG00000047567,ENSBTAG00000014611,ENSBTAG00000006686,ENSBTAG00000012881,ENSBTAG00000021798,ENSBTAG00000005461,ENSBTAG00000002580,ENSBTAG00000003640,ENSBTAG00000020252,ENSBTAG00000003035,ENSBTAG00000006359,ENSBTAG00000010532,ENSBTAG00000005910,ENSBTAG00000011439,ENSBTAG00000002664,ENSBTAG00000014766,ENSBTAG00000030162,ENSBTAG00000015805,ENSBTAG00000013534,ENSBTAG00000020056,ENSBTAG00000004249,ENSBTAG00000008951,ENSBTAG00000010689,ENSBTAG00000005788,ENSBTAG00000005470,ENSBTAG00000019474,ENSBTAG00000018445,ENSBTAG00000012210,ENSBTAG00000006904,ENSBTAG00000009846,ENSBTAG00000022004,ENSBTAG00000021707,ENSBTAG00000009260,ENSBTAG00000019644,ENSBTAG00000008063,ENSBTAG00000019832,ENSBTAG00000009748,ENSBTAG00000000078,ENSBTAG00000010244,ENSBTAG00000014512,ENSBTAG00000007421,ENSBTAG00000040031,ENSBTAG00000019167,ENSBTAG00000020053,ENSBTAG00000021538,ENSBTAG00000027017,ENSBTAG00000021336,ENSBTAG00000001481,ENSBTAG00000018373,ENSBTAG00000008987,ENSBTAG00000002796,ENSBTAG00000009987,ENSBTAG00000047599,ENSBTAG00000020267,ENSBTAG00000013023,ENSBTAG00000019129,ENSBTAG00000006877,ENSBTAG00000033603,ENSBTAG00000003835,ENSBTAG00000004688,ENSBTAG00000026953,ENSBTAG00000005092,ENSBTAG00000045887,ENSBTAG00000020619,ENSBTAG00000013225,ENSBTAG00000008028,ENSBTAG00000008113,ENSBTAG00000018037,ENSBTAG00000010241,ENSBTAG00000009436,ENSBTAG00000021920,ENSBTAG00000038428,ENSBTAG00000032558,ENSBTAG00000000405,ENSBTAG00000017764,ENSBTAG00000000625,ENSBTAG00000010123,ENSBTAG00000001694,ENSBTAG00000008886,ENSBTAG00000004258,ENSBTAG00000007887,ENSBTAG00000013334,ENSBTAG00000004593,ENSBTAG00000016030,ENSBTAG00000018169,ENSBTAG00000014824,ENSBTAG00000045779,ENSBTAG00000017355,ENSBTAG00000007658,ENSBTAG00000007867,ENSBTAG00000033562,ENSBTAG00000010230,ENSBTAG00000003098,ENSBTAG00000017802,ENSBTAG00000003075,ENSBTAG00000000988,ENSBTAG00000002763,ENSBTAG00000007192,ENSBTAG00000001271,ENSBTAG00000010884,ENSBTAG00000024950,ENSBTAG00000021696,ENSBTAG00000037811,ENSBTAG00000001396,ENSBTAG00000013017,ENSBTAG00000019347,ENSBTAG00000023814,ENSBTAG00000016948,ENSBTAG00000005714,ENSBTAG00000010129,ENSBTAG00000011001,ENSBTAG00000000575,ENSBTAG00000012849,ENSBTAG00000005009,ENSBTAG00000014112,ENSBTAG00000019188,ENSBTAG00000018424,ENSBTAG00000020780,ENSBTAG00000015325,ENSBTAG00000016692,ENSBTAG00000013989,ENSBTAG00000012584,ENSBTAG00000005313,ENSBTAG00000012148,ENSBTAG00000021923,ENSBTAG00000000306,ENSBTAG00000039958,ENSBTAG00000009305,ENSBTAG00000018157,ENSBTAG00000018161,ENSBTAG00000046097,ENSBTAG00000007602,ENSBTAG00000014930,ENSBTAG00000001712,ENSBTAG00000006563,ENSBTAG00000008097,ENSBTAG00000007262,ENSBTAG00000008755,ENSBTAG00000007245,ENSBTAG00000034287,ENSBTAG00000014023,ENSBTAG00000016696,ENSBTAG00000018179,ENSBTAG00000006095,ENSBTAG00000000696,ENSBTAG00000007344,ENSBTAG00000013755,ENSBTAG00000014421,ENSBTAG00000019183,ENSBTAG00000000176,ENSBTAG00000005082,ENSBTAG00000047877,ENSBTAG00000016758,ENSBTAG00000015432,ENSBTAG00000014605,ENSBTAG00000013961,ENSBTAG00000012219,ENSBTAG00000005998,ENSBTAG00000031402,ENSBTAG00000020560,ENSBTAG00000007821,ENSBTAG00000021795,ENSBTAG00000019940,ENSBTAG00000008520,ENSBTAG00000012212,ENSBTAG00000017222,ENSBTAG00000011585,ENSBTAG00000005404,ENSBTAG00000017776,ENSBTAG00000005958,ENSBTAG00000022744,ENSBTAG00000013793,ENSBTAG00000002850,ENSBTAG00000016465,ENSBTAG00000011412,ENSBTAG00000014949,ENSBTAG00000004037,ENSBTAG00000009256,ENSBTAG00000040126,ENSBTAG00000008493,ENSBTAG00000047944,ENSBTAG00000025405,ENSBTAG00000015908,ENSBTAG00000017200,ENSBTAG00000001821,ENSBTAG00000002941,ENSBTAG00000013153,ENSBTAG00000018303,ENSBTAG00000001024,ENSBTAG00000013003,ENSBTAG00000006609,ENSBTAG00000037604,ENSBTAG00000047956,ENSBTAG00000038272,ENSBTAG00000009868,ENSBTAG00000017678,ENSBTAG00000044019,ENSBTAG00000009125,ENSBTAG00000010786,ENSBTAG00000001010,ENSBTAG00000013165,ENSBTAG00000016050,ENSBTAG00000024493,ENSBTAG00000018375,ENSBTAG00000012761,ENSBTAG00000000888,ENSBTAG00000017348,ENSBTAG00000006738,ENSBTAG00000007244,ENSBTAG00000047135,ENSBTAG00000012061,ENSBTAG00000012089,ENSBTAG00000002300,ENSBTAG00000013895,ENSBTAG00000014809,ENSBTAG00000004378,ENSBTAG00000020125,ENSBTAG00000014127,ENSBTAG00000004754,ENSBTAG00000011382,ENSBTAG00000023529,ENSBTAG00000012048,ENSBTAG00000000919,ENSBTAG00000021327,ENSBTAG00000017361,ENSBTAG00000004092,ENSBTAG00000015266,ENSBTAG00000005190,ENSBTAG00000022826,ENSBTAG00000018884,ENSBTAG00000021846,ENSBTAG00000020407,ENSBTAG00000010220,ENSBTAG00000047924,ENSBTAG00000006835,ENSBTAG00000044068,ENSBTAG00000031849,ENSBTAG00000000902,ENSBTAG00000016124,ENSBTAG00000009873,ENSBTAG00000004203,ENSBTAG00000021841,ENSBTAG00000011682,ENSBTAG00000022036,ENSBTAG00000007955,ENSBTAG00000021815,ENSBTAG00000010346,ENSBTAG00000020194,ENSBTAG00000005557,ENSBTAG00000012004,ENSBTAG00000019234,ENSBTAG00000006591,ENSBTAG00000014543,ENSBTAG00000005230,ENSBTAG00000018743,ENSBTAG00000009249,ENSBTAG00000014589,ENSBTAG00000006978,ENSBTAG00000002473,ENSBTAG00000021397,ENSBTAG00000017346,ENSBTAG00000003586,ENSBTAG00000009186,ENSBTAG00000002699,ENSBTAG00000019838,ENSBTAG00000003579,ENSBTAG00000018966,ENSBTAG00000010717,ENSBTAG00000009655,ENSBTAG00000005138,ENSBTAG00000004331,ENSBTAG00000019781,ENSBTAG00000019782,ENSBTAG00000009180,ENSBTAG00000039223,ENSBTAG00000035544,ENSBTAG00000016791,ENSBTAG00000044046,ENSBTAG00000003334,ENSBTAG00000030180,ENSBTAG00000045547,ENSBTAG00000014391,ENSBTAG00000047134,ENSBTAG00000018564,ENSBTAG00000020102,ENSBTAG00000019633,ENSBTAG00000046677,ENSBTAG00000003049,ENSBTAG00000020378,ENSBTAG00000027080,ENSBTAG00000005847,ENSBTAG00000044105,ENSBTAG00000046421,ENSBTAG00000003608,ENSBTAG00000017155,ENSBTAG00000004381,ENSBTAG00000003446,ENSBTAG00000004337,ENSBTAG00000012749,ENSBTAG00000013555,ENSBTAG00000012615,ENSBTAG00000012181,ENSBTAG00000015538,ENSBTAG00000009961,ENSBTAG00000009663,ENSBTAG00000017680,ENSBTAG00000004710,ENSBTAG00000018921,ENSBTAG00000016412,ENSBTAG00000044097,ENSBTAG00000010875,ENSBTAG00000016894,ENSBTAG00000017685,ENSBTAG00000006324,ENSBTAG00000039261,ENSBTAG00000009017,ENSBTAG00000002651,ENSBTAG00000040147,ENSBTAG00000011819,ENSBTAG00000005155,ENSBTAG00000000878,ENSBTAG00000005832,ENSBTAG00000009207,ENSBTAG00000037726,ENSBTAG00000012777,ENSBTAG00000008525,ENSBTAG00000002738,ENSBTAG00000009443,ENSBTAG00000019692,ENSBTAG00000009871,ENSBTAG00000004751,ENSBTAG00000000459,ENSBTAG00000006017,ENSBTAG00000022575,ENSBTAG00000017731,ENSBTAG00000004879,ENSBTAG00000011327,ENSBTAG00000011431,ENSBTAG00000002444,ENSBTAG00000015436,ENSBTAG00000013362,ENSBTAG00000011044,ENSBTAG00000047272,ENSBTAG00000016299,ENSBTAG00000016607,ENSBTAG00000001424,ENSBTAG00000014900,ENSBTAG00000003894,ENSBTAG00000000784,ENSBTAG00000015609,ENSBTAG00000001126,ENSBTAG00000001981,ENSBTAG00000008505,ENSBTAG00000003298,ENSBTAG00000010444,ENSBTAG00000008333,ENSBTAG00000047413,ENSBTAG00000015058,ENSBTAG00000000288,ENSBTAG00000039599,ENSBTAG00000002799,ENSBTAG00000003675,ENSBTAG00000000469,ENSBTAG00000016420,ENSBTAG00000007708,ENSBTAG00000000413,ENSBTAG00000015581,ENSBTAG00000005730,ENSBTAG00000016577,ENSBTAG00000022890,ENSBTAG00000010696,ENSBTAG00000010371,ENSBTAG00000017694,ENSBTAG00000005038,ENSBTAG00000002391,ENSBTAG00000007118,ENSBTAG00000001528,ENSBTAG00000008756,ENSBTAG00000021048,ENSBTAG00000011619,ENSBTAG00000004785,ENSBTAG00000002923,ENSBTAG00000011598,ENSBTAG00000010517,ENSBTAG00000000815,ENSBTAG00000010271,ENSBTAG00000023891,ENSBTAG00000032884,ENSBTAG00000008749,ENSBTAG00000032962,ENSBTAG00000024137,ENSBTAG00000012332,ENSBTAG00000010896,ENSBTAG00000000831,ENSBTAG00000001537,ENSBTAG00000018245,ENSBTAG00000002606,ENSBTAG00000045845,ENSBTAG00000000632,ENSBTAG00000020262,ENSBTAG00000010490,ENSBTAG00000005769,ENSBTAG00000006642,ENSBTAG00000001189,ENSBTAG00000007383,ENSBTAG00000016006,ENSBTAG00000017180,ENSBTAG00000014737,ENSBTAG00000006751,ENSBTAG00000027524,ENSBTAG00000017956,ENSBTAG00000018431,ENSBTAG00000007424,ENSBTAG00000015271,ENSBTAG00000009845,ENSBTAG00000019052,ENSBTAG00000021694,ENSBTAG00000019686,ENSBTAG00000005286,ENSBTAG00000009960,ENSBTAG00000009615,ENSBTAG00000012817,ENSBTAG00000015965,ENSBTAG00000023806,ENSBTAG00000001061,ENSBTAG00000040193,ENSBTAG00000002139,ENSBTAG00000008507,ENSBTAG00000019853,ENSBTAG00000005916,ENSBTAG00000019010,ENSBTAG00000003094,ENSBTAG00000020198,ENSBTAG00000019495,ENSBTAG00000030432,ENSBTAG00000046671,ENSBTAG00000017475,ENSBTAG00000001400,ENSBTAG00000005198,ENSBTAG00000019097,ENSBTAG00000009676,ENSBTAG00000010737,ENSBTAG00000005980,ENSBTAG00000007976,ENSBTAG00000013294,ENSBTAG00000000264,ENSBTAG00000003238,ENSBTAG00000020634,ENSBTAG00000023907,ENSBTAG00000009139,ENSBTAG00000018093,ENSBTAG00000007530,ENSBTAG00000016344,ENSBTAG00000020054,ENSBTAG00000008202,ENSBTAG00000014619,ENSBTAG00000003257,ENSBTAG00000031824,ENSBTAG00000018483,ENSBTAG00000011397,ENSBTAG00000003134,ENSBTAG00000024449,ENSBTAG00000043989,ENSBTAG00000013485,ENSBTAG00000023832,ENSBTAG00000010229,ENSBTAG00000010426,ENSBTAG00000021416,ENSBTAG00000046996,ENSBTAG00000039231,ENSBTAG00000019866,ENSBTAG00000011613,ENSBTAG00000013060,ENSBTAG00000002682,ENSBTAG00000001058,ENSBTAG00000001692,ENSBTAG00000002177,ENSBTAG00000039581,ENSBTAG00000002977,ENSBTAG00000009832,ENSBTAG00000013076,ENSBTAG00000003619,ENSBTAG00000024240,ENSBTAG00000013451,ENSBTAG00000014597,ENSBTAG00000000130,ENSBTAG00000004193,ENSBTAG00000000362,ENSBTAG00000045554,ENSBTAG00000047339,ENSBTAG00000007814,ENSBTAG00000011640,ENSBTAG00000025210,ENSBTAG00000008908,ENSBTAG00000015194,ENSBTAG00000000113,ENSBTAG00000038990,ENSBTAG00000023172,ENSBTAG00000012222,ENSBTAG00000044166,ENSBTAG00000009780,ENSBTAG00000004015,ENSBTAG00000019791,ENSBTAG00000019512,ENSBTAG00000001987,ENSBTAG00000000342,ENSBTAG00000001473,ENSBTAG00000032092,ENSBTAG00000003845,ENSBTAG00000038716,ENSBTAG00000016343,ENSBTAG00000009665,ENSBTAG00000007246,ENSBTAG00000019665,ENSBTAG00000021068,ENSBTAG00000009625,ENSBTAG00000004970,ENSBTAG00000002564,ENSBTAG00000011909,ENSBTAG00000008723,ENSBTAG00000015843,ENSBTAG00000002356,ENSBTAG00000015015,ENSBTAG00000030179,ENSBTAG00000014738,ENSBTAG00000007860,ENSBTAG00000006378,ENSBTAG00000015904,ENSBTAG00000003791,ENSBTAG00000001857,ENSBTAG00000015296,ENSBTAG00000013491,ENSBTAG00000045552,ENSBTAG00000019888,ENSBTAG00000008664,ENSBTAG00000017584,ENSBTAG00000006618,ENSBTAG00000003479,ENSBTAG00000025762,ENSBTAG00000008090,ENSBTAG00000021427,ENSBTAG00000001764,ENSBTAG00000010690,ENSBTAG00000021904,ENSBTAG00000006631,ENSBTAG00000017282,ENSBTAG00000008868,ENSBTAG00000011032,ENSBTAG00000014645,ENSBTAG00000014272,ENSBTAG00000011706,ENSBTAG00000012866,ENSBTAG00000039160,ENSBTAG00000010548,ENSBTAG00000019081,ENSBTAG00000004922,ENSBTAG00000034848,ENSBTAG00000000163,ENSBTAG00000008378,ENSBTAG00000020578,ENSBTAG00000018225,ENSBTAG00000009502,ENSBTAG00000011578,ENSBTAG00000046545,ENSBTAG00000014886,ENSBTAG00000046556,ENSBTAG00000016514,ENSBTAG00000002414,ENSBTAG00000013407,ENSBTAG00000003826,ENSBTAG00000016023,ENSBTAG00000006588,ENSBTAG00000001768,ENSBTAG00000009703,ENSBTAG00000020791,ENSBTAG00000021741,ENSBTAG00000035998,ENSBTAG00000011742,ENSBTAG00000015969,ENSBTAG00000008814,ENSBTAG00000002996,ENSBTAG00000003449,ENSBTAG00000001545,ENSBTAG00000012284,ENSBTAG00000013222,ENSBTAG00000004215,ENSBTAG00000018134,ENSBTAG00000031001,ENSBTAG00000006008,ENSBTAG00000009565,ENSBTAG00000047774,ENSBTAG00000043971,ENSBTAG00000015988,ENSBTAG00000018358,ENSBTAG00000015181,ENSBTAG00000001403,ENSBTAG00000004767,ENSBTAG00000012125,ENSBTAG00000005929,ENSBTAG00000013812,ENSBTAG00000008991,ENSBTAG00000005108,ENSBTAG00000010663,ENSBTAG00000011662,ENSBTAG00000019421,ENSBTAG00000013227,ENSBTAG00000015789,ENSBTAG00000018498,ENSBTAG00000012919,ENSBTAG00000015366,ENSBTAG00000012328,ENSBTAG00000026768,ENSBTAG00000016972,ENSBTAG00000010107,ENSBTAG00000000395,ENSBTAG00000021224,ENSBTAG00000017019,ENSBTAG00000012715,ENSBTAG00000005892,ENSBTAG00000047202,ENSBTAG00000012897,ENSBTAG00000047872,ENSBTAG00000006221,ENSBTAG00000020783,ENSBTAG00000045877,ENSBTAG00000004119,ENSBTAG00000015637,ENSBTAG00000019914,ENSBTAG00000006990,ENSBTAG00000001506,ENSBTAG00000021633,ENSBTAG00000021867,ENSBTAG00000014835,ENSBTAG00000001014,ENSBTAG00000020340,ENSBTAG00000016542,ENSBTAG00000001854,ENSBTAG00000014229,ENSBTAG00000007393,ENSBTAG00000016462,ENSBTAG00000024061,ENSBTAG00000046332,ENSBTAG00000014406,ENSBTAG00000004086,ENSBTAG00000004739,ENSBTAG00000046598,ENSBTAG00000009034,ENSBTAG00000012082,ENSBTAG00000008695,ENSBTAG00000014270,ENSBTAG00000017753,ENSBTAG00000010820,ENSBTAG00000011322,ENSBTAG00000012656,ENSBTAG00000014922,ENSBTAG00000016915,ENSBTAG00000011581,ENSBTAG00000019712,ENSBTAG00000048067,ENSBTAG00000005280,ENSBTAG00000013984,ENSBTAG00000004129,ENSBTAG00000012150,ENSBTAG00000016334,ENSBTAG00000009438,ENSBTAG00000000329,ENSBTAG00000001579,ENSBTAG00000018730,ENSBTAG00000015980,ENSBTAG00000000160,ENSBTAG00000005953,ENSBTAG00000018825,ENSBTAG00000021713,ENSBTAG00000019336,ENSBTAG00000004292,ENSBTAG00000047747,ENSBTAG00000014882,ENSBTAG00000012499,ENSBTAG00000008647,ENSBTAG00000005780,ENSBTAG00000008336,ENSBTAG00000006526,ENSBTAG00000027327,ENSBTAG00000018272,ENSBTAG00000007439,ENSBTAG00000018094,ENSBTAG00000019192,ENSBTAG00000006410,ENSBTAG00000011345,ENSBTAG00000008728,ENSBTAG00000005299,ENSBTAG00000011414,ENSBTAG00000012609,ENSBTAG00000019734,ENSBTAG00000004885,ENSBTAG00000013124,ENSBTAG00000018267,ENSBTAG00000000124,ENSBTAG00000000184,ENSBTAG00000009870,ENSBTAG00000003418,ENSBTAG00000020148,ENSBTAG00000006424,ENSBTAG00000001250,ENSBTAG00000011237,ENSBTAG00000006720,ENSBTAG00000007379,ENSBTAG00000012235,ENSBTAG00000010785,ENSBTAG00000011092,ENSBTAG00000004884,ENSBTAG00000012694,ENSBTAG00000010101,ENSBTAG00000022114,ENSBTAG00000010647,ENSBTAG00000004117,ENSBTAG00000025477,ENSBTAG00000007492,ENSBTAG00000018965,ENSBTAG00000008283,ENSBTAG00000003061,ENSBTAG00000020436,ENSBTAG00000007117,ENSBTAG00000013662,ENSBTAG00000018254,ENSBTAG00000008101,ENSBTAG00000018103,ENSBTAG00000019596,ENSBTAG00000017032,ENSBTAG00000013550,ENSBTAG00000016564,ENSBTAG00000001173,ENSBTAG00000007517,ENSBTAG00000015307,ENSBTAG00000012137,ENSBTAG00000008437,ENSBTAG00000008448,ENSBTAG00000027181,ENSBTAG00000000706,ENSBTAG00000010312,ENSBTAG00000008374,ENSBTAG00000002216,ENSBTAG00000002504,ENSBTAG00000008779,ENSBTAG00000020294,ENSBTAG00000006837,ENSBTAG00000006029,ENSBTAG00000017382,ENSBTAG00000006560,ENSBTAG00000005985,ENSBTAG00000006989,ENSBTAG00000008075,ENSBTAG00000001273,ENSBTAG00000010130,ENSBTAG00000008621,ENSBTAG00000022058,ENSBTAG00000014169,ENSBTAG00000014675,ENSBTAG00000024773,ENSBTAG00000014278,ENSBTAG00000005979,ENSBTAG00000046512,ENSBTAG00000008129,ENSBTAG00000006532,ENSBTAG00000038224,ENSBTAG00000002392,ENSBTAG00000001511,ENSBTAG00000000507,ENSBTAG00000024015,ENSBTAG00000004211,ENSBTAG00000019518,ENSBTAG00000000601,ENSBTAG00000006909,ENSBTAG00000018784,ENSBTAG00000004314,ENSBTAG00000019883,ENSBTAG00000004777,ENSBTAG00000031846,ENSBTAG00000011082,ENSBTAG00000002227,ENSBTAG00000017636,ENSBTAG00000012647,ENSBTAG00000013745,ENSBTAG00000021744,ENSBTAG00000015996,ENSBTAG00000014828,ENSBTAG00000003376,ENSBTAG00000016234,ENSBTAG00000018052,ENSBTAG00000020350,ENSBTAG00000016122,ENSBTAG00000022886,ENSBTAG00000022044,ENSBTAG00000021458,ENSBTAG00000003345,ENSBTAG00000015801,ENSBTAG00000021466,ENSBTAG00000020147,ENSBTAG00000038496,ENSBTAG00000002211,ENSBTAG00000012558,ENSBTAG00000002947,ENSBTAG00000012116,ENSBTAG00000006335,ENSBTAG00000021764,ENSBTAG00000012938,ENSBTAG00000004154,ENSBTAG00000001346,ENSBTAG00000010798,ENSBTAG00000010945,ENSBTAG00000016161,ENSBTAG00000019616,ENSBTAG00000012575,ENSBTAG00000006804,ENSBTAG00000020489,ENSBTAG00000009942,ENSBTAG00000011851,ENSBTAG00000010661,ENSBTAG00000036183,ENSBTAG00000013170,ENSBTAG00000021128,ENSBTAG00000008295,ENSBTAG00000021553,ENSBTAG00000004650,ENSBTAG00000008887,ENSBTAG00000033983,ENSBTAG00000016732,ENSBTAG00000014698,ENSBTAG00000021972,ENSBTAG00000001729,ENSBTAG00000002474,ENSBTAG00000005077,ENSBTAG00000021133,ENSBTAG00000002586,ENSBTAG00000019153,ENSBTAG00000045895,ENSBTAG00000016197,ENSBTAG00000031532,ENSBTAG00000019359,ENSBTAG00000000816,ENSBTAG00000002041,ENSBTAG00000010563,ENSBTAG00000016187,ENSBTAG00000006031,ENSBTAG00000014972,ENSBTAG00000013314,ENSBTAG00000013078,ENSBTAG00000011197,ENSBTAG00000004796,ENSBTAG00000005318,ENSBTAG00000014834,ENSBTAG00000027020,ENSBTAG00000013861,ENSBTAG00000019627,ENSBTAG00000005445,ENSBTAG00000013069,ENSBTAG00000006558,ENSBTAG00000038168,ENSBTAG00000008300,ENSBTAG00000002335,ENSBTAG00000019759,ENSBTAG00000016331,ENSBTAG00000018729,ENSBTAG00000045905,ENSBTAG00000008552,ENSBTAG00000004694,ENSBTAG00000016913,ENSBTAG00000008571,ENSBTAG00000001546,ENSBTAG00000046223,ENSBTAG00000016933,ENSBTAG00000009019,ENSBTAG00000045526,ENSBTAG00000001305,ENSBTAG00000003777,ENSBTAG00000003101,ENSBTAG00000015405,ENSBTAG00000012778,ENSBTAG00000000057,ENSBTAG00000007173,ENSBTAG00000006844,ENSBTAG00000014612,ENSBTAG00000006999,ENSBTAG00000002072,ENSBTAG00000015802,ENSBTAG00000018576,ENSBTAG00000015160,ENSBTAG00000013391,ENSBTAG00000011124,</Data></Cell>
    <Cell ss:StyleID="s65"><Data ss:Type="Number">2.5157943230508298E-10</Data></Cell>
    <Cell ss:StyleID="s65"><Data ss:Type="Number">1.20094872639454E-7</Data></Cell>
   </Row>
   <Row>
    <Cell><Data ss:Type="String">GO:0016043</Data></Cell>
    <Cell><Data ss:Type="String">cellular component organization</Data></Cell>
    <Cell><Data ss:Type="String">biological_process</Data></Cell>
    <Cell><Data ss:Type="Number">1409</Data></Cell>
    <Cell ss:StyleID="s64"><Data ss:Type="String">ENSBTAG00000006844,ENSBTAG00000005162,ENSBTAG00000018978,ENSBTAG00000007648,ENSBTAG00000021193,ENSBTAG00000004448,ENSBTAG00000011189,ENSBTAG00000001500,ENSBTAG00000018576,ENSBTAG00000010793,ENSBTAG00000015590,ENSBTAG00000045905,ENSBTAG00000008552,ENSBTAG00000020405,ENSBTAG00000046223,ENSBTAG00000017424,ENSBTAG00000027081,ENSBTAG00000008571,ENSBTAG00000017783,ENSBTAG00000009019,ENSBTAG00000034147,ENSBTAG00000004290,ENSBTAG00000030973,ENSBTAG00000005145,ENSBTAG00000008367,ENSBTAG00000020782,ENSBTAG00000001463,ENSBTAG00000001644,ENSBTAG00000004783,ENSBTAG00000013176,ENSBTAG00000003058,ENSBTAG00000021424,ENSBTAG00000018819,ENSBTAG00000008300,ENSBTAG00000013069,ENSBTAG00000002051,ENSBTAG00000021972,ENSBTAG00000014677,ENSBTAG00000031532,ENSBTAG00000017360,ENSBTAG00000016197,ENSBTAG00000001933,ENSBTAG00000016038,ENSBTAG00000020268,ENSBTAG00000004657,ENSBTAG00000014972,ENSBTAG00000004242,ENSBTAG00000012031,ENSBTAG00000010945,ENSBTAG00000013573,ENSBTAG00000001492,ENSBTAG00000012575,ENSBTAG00000006804,ENSBTAG00000010566,ENSBTAG00000010661,ENSBTAG00000005565,ENSBTAG00000008800,ENSBTAG00000006625,ENSBTAG00000006860,ENSBTAG00000008295,ENSBTAG00000033983,ENSBTAG00000012030,ENSBTAG00000022044,ENSBTAG00000017644,ENSBTAG00000020147,ENSBTAG00000013528,ENSBTAG00000012938,ENSBTAG00000012116,ENSBTAG00000018193,ENSBTAG00000002014,ENSBTAG00000004154,ENSBTAG00000004211,ENSBTAG00000016776,ENSBTAG00000024015,ENSBTAG00000014479,ENSBTAG00000001080,ENSBTAG00000004777,ENSBTAG00000012704,ENSBTAG00000012647,ENSBTAG00000021744,ENSBTAG00000013079,ENSBTAG00000010130,ENSBTAG00000008621,ENSBTAG00000016874,ENSBTAG00000001320,ENSBTAG00000046512,ENSBTAG00000007141,ENSBTAG00000006532,ENSBTAG00000011392,ENSBTAG00000008512,ENSBTAG00000038224,ENSBTAG00000004635,ENSBTAG00000003398,ENSBTAG00000001631,ENSBTAG00000018644,ENSBTAG00000010452,ENSBTAG00000007570,ENSBTAG00000030671,ENSBTAG00000009246,ENSBTAG00000020294,ENSBTAG00000002216,ENSBTAG00000008374,ENSBTAG00000000421,ENSBTAG00000010312,ENSBTAG00000020766,ENSBTAG00000006560,ENSBTAG00000048152,ENSBTAG00000010477,ENSBTAG00000021844,ENSBTAG00000005985,ENSBTAG00000009598,ENSBTAG00000007494,ENSBTAG00000006989,ENSBTAG00000013393,ENSBTAG00000032521,ENSBTAG00000007117,ENSBTAG00000020436,ENSBTAG00000008181,ENSBTAG00000019596,ENSBTAG00000046385,ENSBTAG00000004885,ENSBTAG00000015341,ENSBTAG00000012609,ENSBTAG00000018267,ENSBTAG00000020148,ENSBTAG00000003418,ENSBTAG00000010225,ENSBTAG00000012844,ENSBTAG00000006770,ENSBTAG00000011237,ENSBTAG00000021454,ENSBTAG00000017557,ENSBTAG00000012694,ENSBTAG00000025274,ENSBTAG00000000490,ENSBTAG00000037964,ENSBTAG00000015835,ENSBTAG00000025477,ENSBTAG00000023429,ENSBTAG00000008647,ENSBTAG00000012499,ENSBTAG00000004059,ENSBTAG00000009362,ENSBTAG00000010289,ENSBTAG00000006526,ENSBTAG00000007659,ENSBTAG00000018272,ENSBTAG00000021020,ENSBTAG00000007439,ENSBTAG00000011324,ENSBTAG00000012150,ENSBTAG00000017048,ENSBTAG00000009602,ENSBTAG00000001795,ENSBTAG00000021688,ENSBTAG00000009512,ENSBTAG00000001579,ENSBTAG00000018730,ENSBTAG00000018825,ENSBTAG00000002539,ENSBTAG00000004292,ENSBTAG00000005761,ENSBTAG00000015541,ENSBTAG00000005572,ENSBTAG00000012082,ENSBTAG00000017753,ENSBTAG00000014270,ENSBTAG00000018993,ENSBTAG00000011322,ENSBTAG00000009933,ENSBTAG00000002430,ENSBTAG00000012656,ENSBTAG00000018897,ENSBTAG00000047202,ENSBTAG00000017128,ENSBTAG00000011435,ENSBTAG00000007558,ENSBTAG00000003577,ENSBTAG00000004119,ENSBTAG00000020783,ENSBTAG00000014835,ENSBTAG00000001506,ENSBTAG00000045593,ENSBTAG00000006990,ENSBTAG00000001854,ENSBTAG00000015926,ENSBTAG00000025340,ENSBTAG00000016462,ENSBTAG00000007393,ENSBTAG00000014406,ENSBTAG00000024061,ENSBTAG00000004598,ENSBTAG00000004086,ENSBTAG00000009098,ENSBTAG00000013227,ENSBTAG00000040268,ENSBTAG00000010663,ENSBTAG00000044032,ENSBTAG00000012443,ENSBTAG00000001847,ENSBTAG00000012328,ENSBTAG00000015366,ENSBTAG00000000411,ENSBTAG00000009079,ENSBTAG00000000395,ENSBTAG00000010107,ENSBTAG00000009580,ENSBTAG00000011307,ENSBTAG00000017019,ENSBTAG00000009565,ENSBTAG00000031001,ENSBTAG00000012846,ENSBTAG00000007884,ENSBTAG00000013270,ENSBTAG00000030839,ENSBTAG00000015988,ENSBTAG00000001403,ENSBTAG00000005929,ENSBTAG00000004767,ENSBTAG00000014886,ENSBTAG00000013407,ENSBTAG00000020791,ENSBTAG00000002470,ENSBTAG00000006588,ENSBTAG00000018464,ENSBTAG00000021741,ENSBTAG00000001867,ENSBTAG00000005469,ENSBTAG00000008883,ENSBTAG00000014461,ENSBTAG00000005493,ENSBTAG00000015764,ENSBTAG00000008868,ENSBTAG00000001444,ENSBTAG00000014645,ENSBTAG00000011706,ENSBTAG00000010548,ENSBTAG00000039160,ENSBTAG00000000163,ENSBTAG00000018225,ENSBTAG00000020578,ENSBTAG00000002368,ENSBTAG00000013491,ENSBTAG00000018519,ENSBTAG00000008090,ENSBTAG00000025762,ENSBTAG00000003479,ENSBTAG00000048151,ENSBTAG00000017567,ENSBTAG00000030667,ENSBTAG00000001987,ENSBTAG00000012941,ENSBTAG00000032092,ENSBTAG00000011752,ENSBTAG00000013015,ENSBTAG00000018045,ENSBTAG00000013076,ENSBTAG00000017038,ENSBTAG00000024426,ENSBTAG00000000224,ENSBTAG00000011509,ENSBTAG00000000362,ENSBTAG00000009084,ENSBTAG00000047339,ENSBTAG00000031737,ENSBTAG00000015194,ENSBTAG00000010229,ENSBTAG00000023832,ENSBTAG00000002251,ENSBTAG00000006734,ENSBTAG00000009428,ENSBTAG00000019269,ENSBTAG00000020634,ENSBTAG00000001171,ENSBTAG00000023920,ENSBTAG00000024723,ENSBTAG00000016368,ENSBTAG00000008202,ENSBTAG00000013909,ENSBTAG00000015713,ENSBTAG00000015000,ENSBTAG00000018483,ENSBTAG00000043989,ENSBTAG00000014731,ENSBTAG00000033801,ENSBTAG00000021121,ENSBTAG00000013607,ENSBTAG00000018036,ENSBTAG00000011929,ENSBTAG00000030432,ENSBTAG00000012464,ENSBTAG00000019097,ENSBTAG00000003064,ENSBTAG00000010737,ENSBTAG00000000957,ENSBTAG00000021694,ENSBTAG00000019052,ENSBTAG00000019686,ENSBTAG00000017081,ENSBTAG00000001061,ENSBTAG00000023806,ENSBTAG00000021209,ENSBTAG00000008507,ENSBTAG00000002309,ENSBTAG00000020781,ENSBTAG00000006982,ENSBTAG00000017956,ENSBTAG00000024688,ENSBTAG00000030769,ENSBTAG00000017345,ENSBTAG00000020277,ENSBTAG00000018530,ENSBTAG00000021177,ENSBTAG00000001598,ENSBTAG00000019779,ENSBTAG00000006642,ENSBTAG00000010490,ENSBTAG00000014945,ENSBTAG00000009803,ENSBTAG00000017180,ENSBTAG00000015032,ENSBTAG00000009279,ENSBTAG00000001659,ENSBTAG00000019242,ENSBTAG00000019488,ENSBTAG00000000815,ENSBTAG00000007939,ENSBTAG00000040151,ENSBTAG00000031641,ENSBTAG00000018245,ENSBTAG00000006833,ENSBTAG00000001537,ENSBTAG00000000754,ENSBTAG00000016420,ENSBTAG00000013145,ENSBTAG00000023417,ENSBTAG00000008032,ENSBTAG00000000413,ENSBTAG00000004420,ENSBTAG00000017694,ENSBTAG00000010696,ENSBTAG00000022890,ENSBTAG00000002391,ENSBTAG00000008074,ENSBTAG00000006911,ENSBTAG00000010792,ENSBTAG00000020793,ENSBTAG00000008505,ENSBTAG00000015609,ENSBTAG00000000784,ENSBTAG00000020551,ENSBTAG00000014287,ENSBTAG00000003298,ENSBTAG00000015778,ENSBTAG00000014862,ENSBTAG00000019662,ENSBTAG00000009207,ENSBTAG00000021176,ENSBTAG00000018010,ENSBTAG00000011488,ENSBTAG00000018116,ENSBTAG00000012777,ENSBTAG00000012833,ENSBTAG00000009871,ENSBTAG00000006017,ENSBTAG00000017258,ENSBTAG00000020444,ENSBTAG00000007113,ENSBTAG00000016954,ENSBTAG00000002238,ENSBTAG00000011044,ENSBTAG00000013362,ENSBTAG00000002444,ENSBTAG00000014429,ENSBTAG00000025121,ENSBTAG00000015538,ENSBTAG00000004710,ENSBTAG00000012343,ENSBTAG00000009435,ENSBTAG00000012253,ENSBTAG00000015659,ENSBTAG00000020180,ENSBTAG00000021272,ENSBTAG00000016894,ENSBTAG00000044097,ENSBTAG00000002651,ENSBTAG00000021731,ENSBTAG00000003049,ENSBTAG00000002350,ENSBTAG00000006255,ENSBTAG00000005869,ENSBTAG00000018689,ENSBTAG00000003608,ENSBTAG00000010050,ENSBTAG00000001634,ENSBTAG00000021091,ENSBTAG00000012615,ENSBTAG00000002699,ENSBTAG00000046768,ENSBTAG00000033339,ENSBTAG00000003264,ENSBTAG00000005138,ENSBTAG00000007793,ENSBTAG00000016791,ENSBTAG00000014603,ENSBTAG00000046677,ENSBTAG00000018074,ENSBTAG00000019633,ENSBTAG00000046415,ENSBTAG00000022689,ENSBTAG00000005557,ENSBTAG00000015938,ENSBTAG00000000213,ENSBTAG00000010380,ENSBTAG00000013798,ENSBTAG00000038945,ENSBTAG00000021318,ENSBTAG00000011682,ENSBTAG00000048271,ENSBTAG00000003639,ENSBTAG00000009732,ENSBTAG00000008654,ENSBTAG00000013931,ENSBTAG00000017425,ENSBTAG00000003390,ENSBTAG00000004754,ENSBTAG00000014714,ENSBTAG00000019216,ENSBTAG00000020125,ENSBTAG00000012048,ENSBTAG00000011382,ENSBTAG00000010073,ENSBTAG00000017711,ENSBTAG00000008322,ENSBTAG00000018884,ENSBTAG00000018270,ENSBTAG00000005190,ENSBTAG00000016019,ENSBTAG00000020908,ENSBTAG00000007208,ENSBTAG00000010786,ENSBTAG00000044019,ENSBTAG00000008801,ENSBTAG00000026704,ENSBTAG00000004196,ENSBTAG00000000888,ENSBTAG00000011922,ENSBTAG00000047135,ENSBTAG00000014809,ENSBTAG00000016747,ENSBTAG00000001038,ENSBTAG00000002531,ENSBTAG00000008480,ENSBTAG00000017200,ENSBTAG00000020345,ENSBTAG00000020130,ENSBTAG00000038375,ENSBTAG00000002941,ENSBTAG00000013153,ENSBTAG00000001024,ENSBTAG00000047956,ENSBTAG00000037604,ENSBTAG00000013003,ENSBTAG00000024431,ENSBTAG00000013208,ENSBTAG00000019940,ENSBTAG00000007821,ENSBTAG00000021795,ENSBTAG00000040356,ENSBTAG00000001912,ENSBTAG00000031402,ENSBTAG00000025211,ENSBTAG00000017189,ENSBTAG00000003942,ENSBTAG00000005958,ENSBTAG00000004037,ENSBTAG00000009256,ENSBTAG00000016696,ENSBTAG00000010515,ENSBTAG00000014023,ENSBTAG00000010048,ENSBTAG00000000696,ENSBTAG00000019183,ENSBTAG00000007344,ENSBTAG00000016758,ENSBTAG00000047877,ENSBTAG00000015414,ENSBTAG00000013961,ENSBTAG00000013760,ENSBTAG00000008438,ENSBTAG00000015432,ENSBTAG00000005665,ENSBTAG00000005998,ENSBTAG00000006533,ENSBTAG00000021923,ENSBTAG00000012148,ENSBTAG00000011256,ENSBTAG00000016355,ENSBTAG00000005313,ENSBTAG00000017684,ENSBTAG00000001736,ENSBTAG00000009305,ENSBTAG00000023697,ENSBTAG00000025868,ENSBTAG00000032260,ENSBTAG00000008981,ENSBTAG00000046005,ENSBTAG00000007245,ENSBTAG00000021855,ENSBTAG00000019188,ENSBTAG00000005009,ENSBTAG00000015325,ENSBTAG00000003422,ENSBTAG00000036078,ENSBTAG00000011962,ENSBTAG00000007564,ENSBTAG00000003296,ENSBTAG00000012041,ENSBTAG00000002763,ENSBTAG00000010884,ENSBTAG00000018935,ENSBTAG00000003526,ENSBTAG00000045998,ENSBTAG00000007962,ENSBTAG00000008747,ENSBTAG00000001830,ENSBTAG00000001396,ENSBTAG00000011890,ENSBTAG00000004937,ENSBTAG00000038439,ENSBTAG00000003401,ENSBTAG00000018513,ENSBTAG00000006792,ENSBTAG00000045887,ENSBTAG00000003162,ENSBTAG00000013225,ENSBTAG00000008028,ENSBTAG00000011352,ENSBTAG00000010241,ENSBTAG00000010244,ENSBTAG00000014001,ENSBTAG00000007421,ENSBTAG00000010497,ENSBTAG00000021538,ENSBTAG00000001481,ENSBTAG00000021336,ENSBTAG00000018373,ENSBTAG00000009987,ENSBTAG00000006071,ENSBTAG00000047613,ENSBTAG00000019474,ENSBTAG00000005470,ENSBTAG00000003362,ENSBTAG00000030384,ENSBTAG00000018445,ENSBTAG00000008457,ENSBTAG00000021956,ENSBTAG00000003954,ENSBTAG00000004294,ENSBTAG00000022004,ENSBTAG00000014611,ENSBTAG00000011656,ENSBTAG00000000782,ENSBTAG00000012564,ENSBTAG00000016167,ENSBTAG00000003421,ENSBTAG00000014636,ENSBTAG00000021798,ENSBTAG00000021857,ENSBTAG00000020252,ENSBTAG00000002580,ENSBTAG00000010597,ENSBTAG00000006775,ENSBTAG00000010532,ENSBTAG00000013879,ENSBTAG00000030162,ENSBTAG00000007622,ENSBTAG00000019273,ENSBTAG00000005851,ENSBTAG00000015268,ENSBTAG00000013499,ENSBTAG00000021639,ENSBTAG00000013247,ENSBTAG00000005161,ENSBTAG00000015144,ENSBTAG00000014915,ENSBTAG00000012867,ENSBTAG00000034402,ENSBTAG00000040496,ENSBTAG00000009704,ENSBTAG00000007519,ENSBTAG00000015958,ENSBTAG00000040338,ENSBTAG00000015939,ENSBTAG00000015833,ENSBTAG00000003232,ENSBTAG00000011140,ENSBTAG00000007986,ENSBTAG00000015205,ENSBTAG00000022799,ENSBTAG00000013958,ENSBTAG00000004394,ENSBTAG00000014655,ENSBTAG00000000819,ENSBTAG00000006515,ENSBTAG00000003184,ENSBTAG00000018247,ENSBTAG00000021237,ENSBTAG00000021364,ENSBTAG00000007395,ENSBTAG00000006995,ENSBTAG00000007053,ENSBTAG00000048204,ENSBTAG00000013236,ENSBTAG00000013538,ENSBTAG00000015005,ENSBTAG00000005828,ENSBTAG00000017407,ENSBTAG00000019403,ENSBTAG00000044035,ENSBTAG00000016198,ENSBTAG00000014883,ENSBTAG00000021697,ENSBTAG00000012772,ENSBTAG00000005786,ENSBTAG00000013221,ENSBTAG00000004551,ENSBTAG00000022779,ENSBTAG00000002345,ENSBTAG00000006099,ENSBTAG00000008126,ENSBTAG00000006080,ENSBTAG00000008241,ENSBTAG00000018578,ENSBTAG00000010727,ENSBTAG00000015249,ENSBTAG00000014122,ENSBTAG00000017627,ENSBTAG00000014741,ENSBTAG00000014596,ENSBTAG00000003237,ENSBTAG00000017785,ENSBTAG00000012987,ENSBTAG00000010658,ENSBTAG00000019964,ENSBTAG00000002742,ENSBTAG00000021396,ENSBTAG00000012119,ENSBTAG00000003126,ENSBTAG00000046436,ENSBTAG00000000279,ENSBTAG00000001131,ENSBTAG00000017812,ENSBTAG00000030757,ENSBTAG00000013155,ENSBTAG00000014239,ENSBTAG00000030347,ENSBTAG00000008429,ENSBTAG00000000275,ENSBTAG00000036113,ENSBTAG00000005912,ENSBTAG00000020355,ENSBTAG00000009330,ENSBTAG00000005491,ENSBTAG00000020530,ENSBTAG00000047998,ENSBTAG00000005424,ENSBTAG00000015784,ENSBTAG00000006543,ENSBTAG00000009415,ENSBTAG00000003842,ENSBTAG00000020965,ENSBTAG00000014665,ENSBTAG00000007834,ENSBTAG00000015991,ENSBTAG00000002095,ENSBTAG00000000446,ENSBTAG00000020472,ENSBTAG00000025372,ENSBTAG00000030646,ENSBTAG00000018334,ENSBTAG00000008938,ENSBTAG00000018381,ENSBTAG00000047879,ENSBTAG00000020850,ENSBTAG00000047313,ENSBTAG00000008436,ENSBTAG00000011715,ENSBTAG00000012534,ENSBTAG00000015618,ENSBTAG00000009548,ENSBTAG00000030258,ENSBTAG00000014966,ENSBTAG00000016771,ENSBTAG00000002407,ENSBTAG00000000251,ENSBTAG00000012567,ENSBTAG00000004380,ENSBTAG00000030705,ENSBTAG00000018449,ENSBTAG00000012778,ENSBTAG00000014612,ENSBTAG00000007173,ENSBTAG00000002673,ENSBTAG00000002072,ENSBTAG00000015989,ENSBTAG00000006084,ENSBTAG00000011124,ENSBTAG00000012585,ENSBTAG00000003906,ENSBTAG00000004145,ENSBTAG00000016913,ENSBTAG00000015834,ENSBTAG00000000781,ENSBTAG00000001305,ENSBTAG00000045526,ENSBTAG00000035226,ENSBTAG00000003777,ENSBTAG00000013834,ENSBTAG00000007841,ENSBTAG00000020837,ENSBTAG00000006122,ENSBTAG00000005318,ENSBTAG00000002774,ENSBTAG00000027020,ENSBTAG00000000897,ENSBTAG00000002918,ENSBTAG00000038168,ENSBTAG00000019627,ENSBTAG00000010818,ENSBTAG00000019310,ENSBTAG00000016841,ENSBTAG00000019759,ENSBTAG00000016732,ENSBTAG00000017942,ENSBTAG00000003330,ENSBTAG00000002474,ENSBTAG00000019153,ENSBTAG00000022777,ENSBTAG00000005077,ENSBTAG00000019359,ENSBTAG00000045895,ENSBTAG00000001346,ENSBTAG00000004896,ENSBTAG00000016161,ENSBTAG00000021569,ENSBTAG00000036183,ENSBTAG00000011851,ENSBTAG00000020489,ENSBTAG00000021128,ENSBTAG00000000838,ENSBTAG00000007812,ENSBTAG00000008887,ENSBTAG00000008492,ENSBTAG00000014828,ENSBTAG00000034901,ENSBTAG00000027320,ENSBTAG00000015801,ENSBTAG00000021466,ENSBTAG00000003345,ENSBTAG00000002211,ENSBTAG00000038433,ENSBTAG00000022120,ENSBTAG00000021764,ENSBTAG00000044121,ENSBTAG00000019700,ENSBTAG00000003893,ENSBTAG00000008952,ENSBTAG00000021515,ENSBTAG00000019883,ENSBTAG00000017636,ENSBTAG00000011082,ENSBTAG00000031846,ENSBTAG00000013745,ENSBTAG00000007454,ENSBTAG00000008934,ENSBTAG00000014675,ENSBTAG00000006541,ENSBTAG00000022058,ENSBTAG00000021677,ENSBTAG00000005979,ENSBTAG00000011616,ENSBTAG00000024773,ENSBTAG00000005620,ENSBTAG00000008129,ENSBTAG00000015051,ENSBTAG00000016958,ENSBTAG00000015860,ENSBTAG00000002392,ENSBTAG00000010386,ENSBTAG00000018372,ENSBTAG00000001767,ENSBTAG00000001511,ENSBTAG00000003944,ENSBTAG00000019986,ENSBTAG00000005857,ENSBTAG00000020106,ENSBTAG00000006837,ENSBTAG00000007181,ENSBTAG00000001273,ENSBTAG00000008075,ENSBTAG00000007431,ENSBTAG00000012177,ENSBTAG00000046325,ENSBTAG00000003061,ENSBTAG00000011567,ENSBTAG00000018254,ENSBTAG00000013271,ENSBTAG00000018103,ENSBTAG00000013550,ENSBTAG00000020760,ENSBTAG00000012137,ENSBTAG00000007517,ENSBTAG00000021773,ENSBTAG00000013124,ENSBTAG00000000184,ENSBTAG00000012235,ENSBTAG00000006720,ENSBTAG00000009516,ENSBTAG00000014170,ENSBTAG00000010552,ENSBTAG00000010432,ENSBTAG00000004884,ENSBTAG00000011092,ENSBTAG00000010785,ENSBTAG00000030675,ENSBTAG00000010647,ENSBTAG00000007492,ENSBTAG00000005780,ENSBTAG00000005763,ENSBTAG00000004488,ENSBTAG00000020215,ENSBTAG00000027327,ENSBTAG00000005166,ENSBTAG00000010347,ENSBTAG00000004848,ENSBTAG00000004129,ENSBTAG00000013316,ENSBTAG00000032696,ENSBTAG00000016334,ENSBTAG00000009438,ENSBTAG00000019115,ENSBTAG00000003617,ENSBTAG00000016823,ENSBTAG00000027924,ENSBTAG00000018053,ENSBTAG00000010890,ENSBTAG00000009034,ENSBTAG00000032372,ENSBTAG00000010820,ENSBTAG00000019712,ENSBTAG00000011581,ENSBTAG00000006616,ENSBTAG00000011784,ENSBTAG00000014087,ENSBTAG00000016801,ENSBTAG00000019914,ENSBTAG00000020340,ENSBTAG00000003410,ENSBTAG00000013999,ENSBTAG00000015891,ENSBTAG00000014229,ENSBTAG00000016085,ENSBTAG00000046332,ENSBTAG00000012002,ENSBTAG00000007323,ENSBTAG00000027980,ENSBTAG00000007480,ENSBTAG00000016309,ENSBTAG00000005108,ENSBTAG00000004930,ENSBTAG00000013812,ENSBTAG00000016046,ENSBTAG00000019217,ENSBTAG00000039222,ENSBTAG00000018498,ENSBTAG00000032071,ENSBTAG00000025450,ENSBTAG00000011880,ENSBTAG00000017770,ENSBTAG00000021224,ENSBTAG00000020229,ENSBTAG00000001781,ENSBTAG00000006008,ENSBTAG00000008472,ENSBTAG00000047668,ENSBTAG00000014326,ENSBTAG00000030974,ENSBTAG00000001332,ENSBTAG00000019058,ENSBTAG00000038659,ENSBTAG00000015614,ENSBTAG00000012125,ENSBTAG00000016514,ENSBTAG00000008153,ENSBTAG00000007784,ENSBTAG00000003826,ENSBTAG00000007876,ENSBTAG00000018501,ENSBTAG00000011742,ENSBTAG00000002996,ENSBTAG00000011916,ENSBTAG00000021904,ENSBTAG00000011032,ENSBTAG00000017282,ENSBTAG00000017582,ENSBTAG00000016548,ENSBTAG00000034848,ENSBTAG00000017628,ENSBTAG00000013773,ENSBTAG00000005503,ENSBTAG00000039462,ENSBTAG00000002564,ENSBTAG00000020417,ENSBTAG00000017439,ENSBTAG00000030179,ENSBTAG00000006378,ENSBTAG00000007860,ENSBTAG00000020922,ENSBTAG00000003791,ENSBTAG00000023452,ENSBTAG00000019888,ENSBTAG00000044166,ENSBTAG00000019791,ENSBTAG00000004015,ENSBTAG00000000342,ENSBTAG00000039153,ENSBTAG00000038716,ENSBTAG00000003462,ENSBTAG00000016343,ENSBTAG00000012265,ENSBTAG00000009691,ENSBTAG00000004970,ENSBTAG00000003928,ENSBTAG00000017422,ENSBTAG00000000369,ENSBTAG00000015757,ENSBTAG00000014299,ENSBTAG00000031707,ENSBTAG00000012852,ENSBTAG00000007814,ENSBTAG00000000113,ENSBTAG00000002563,ENSBTAG00000012222,ENSBTAG00000023172,ENSBTAG00000011317,ENSBTAG00000013860,ENSBTAG00000010426,ENSBTAG00000019866,ENSBTAG00000013060,ENSBTAG00000002682,ENSBTAG00000002177,ENSBTAG00000005980,ENSBTAG00000020485,ENSBTAG00000010420,ENSBTAG00000009139,ENSBTAG00000023907,ENSBTAG00000039415,ENSBTAG00000018093,ENSBTAG00000003257,ENSBTAG00000014619,ENSBTAG00000011397,ENSBTAG00000018181,ENSBTAG00000003134,ENSBTAG00000003094,ENSBTAG00000000439,ENSBTAG00000020198,ENSBTAG00000014137,ENSBTAG00000001400,ENSBTAG00000008978,ENSBTAG00000006790,ENSBTAG00000009676,ENSBTAG00000009507,ENSBTAG00000002624,ENSBTAG00000009615,ENSBTAG00000009960,ENSBTAG00000008088,ENSBTAG00000040193,ENSBTAG00000004617,ENSBTAG00000006504,ENSBTAG00000019187,ENSBTAG00000005916,ENSBTAG00000015982,ENSBTAG00000007424,ENSBTAG00000009459,ENSBTAG00000010496,ENSBTAG00000020423,ENSBTAG00000020482,ENSBTAG00000020262,ENSBTAG00000005799,ENSBTAG00000015487,ENSBTAG00000009012,ENSBTAG00000019362,ENSBTAG00000018112,ENSBTAG00000016230,ENSBTAG00000022275,ENSBTAG00000015499,ENSBTAG00000008756,ENSBTAG00000030670,ENSBTAG00000004785,ENSBTAG00000017325,ENSBTAG00000032962,ENSBTAG00000016193,ENSBTAG00000024980,ENSBTAG00000010470,ENSBTAG00000013347,ENSBTAG00000000469,ENSBTAG00000011814,ENSBTAG00000007708,ENSBTAG00000010795,ENSBTAG00000002253,ENSBTAG00000016577,ENSBTAG00000021957,ENSBTAG00000007118,ENSBTAG00000001848,ENSBTAG00000013191,ENSBTAG00000016607,ENSBTAG00000000746,ENSBTAG00000001424,ENSBTAG00000015058,ENSBTAG00000008333,ENSBTAG00000003675,ENSBTAG00000002505,ENSBTAG00000010865,ENSBTAG00000007105,ENSBTAG00000000878,ENSBTAG00000014575,ENSBTAG00000016024,ENSBTAG00000039886,ENSBTAG00000015667,ENSBTAG00000002738,ENSBTAG00000033174,ENSBTAG00000004751,ENSBTAG00000000687,ENSBTAG00000019204,ENSBTAG00000014734,ENSBTAG00000021582,ENSBTAG00000002485,ENSBTAG00000016584,ENSBTAG00000008216,ENSBTAG00000017685,ENSBTAG00000010875,ENSBTAG00000018883,ENSBTAG00000019315,ENSBTAG00000020281,ENSBTAG00000040147,ENSBTAG00000005155,ENSBTAG00000005847,ENSBTAG00000020378,ENSBTAG00000007606,ENSBTAG00000017155,ENSBTAG00000018205,ENSBTAG00000008022,ENSBTAG00000014380,ENSBTAG00000004381,ENSBTAG00000001782,ENSBTAG00000013555,ENSBTAG00000012749,ENSBTAG00000024199,ENSBTAG00000005578,ENSBTAG00000019838,ENSBTAG00000010717,ENSBTAG00000012052,ENSBTAG00000019781,ENSBTAG00000004331,ENSBTAG00000008719,ENSBTAG00000007237,ENSBTAG00000021505,ENSBTAG00000044046,ENSBTAG00000014391,ENSBTAG00000045547,ENSBTAG00000030180,ENSBTAG00000020102,ENSBTAG00000018564,ENSBTAG00000012004,ENSBTAG00000020184,ENSBTAG00000020194,ENSBTAG00000002883,ENSBTAG00000006591,ENSBTAG00000014543,ENSBTAG00000005230,ENSBTAG00000015481,ENSBTAG00000000561,ENSBTAG00000010220,ENSBTAG00000003983,ENSBTAG00000009873,ENSBTAG00000004203,ENSBTAG00000016124,ENSBTAG00000047061,ENSBTAG00000000902,ENSBTAG00000031564,ENSBTAG00000018942,ENSBTAG00000010819,ENSBTAG00000007955,ENSBTAG00000008753,ENSBTAG00000009637,ENSBTAG00000023529,ENSBTAG00000015266,ENSBTAG00000013436,ENSBTAG00000046672,ENSBTAG00000017361,ENSBTAG00000046981,ENSBTAG00000000919,ENSBTAG00000002960,ENSBTAG00000000978,ENSBTAG00000038682,ENSBTAG00000021846,ENSBTAG00000020407,ENSBTAG00000001902,ENSBTAG00000004484,ENSBTAG00000009307,ENSBTAG00000024708,ENSBTAG00000018742,ENSBTAG00000013165,ENSBTAG00000018375,ENSBTAG00000012761,ENSBTAG00000007244,ENSBTAG00000017381,ENSBTAG00000012089,ENSBTAG00000002495,ENSBTAG00000008493,ENSBTAG00000007763,ENSBTAG00000003177,ENSBTAG00000017278,ENSBTAG00000000837,ENSBTAG00000017380,ENSBTAG00000001008,ENSBTAG00000005382,ENSBTAG00000037400,ENSBTAG00000048140,ENSBTAG00000008579,ENSBTAG00000012212,ENSBTAG00000002256,ENSBTAG00000013905,ENSBTAG00000017222,ENSBTAG00000013793,ENSBTAG00000011412,ENSBTAG00000008274,ENSBTAG00000006095,ENSBTAG00000005913,ENSBTAG00000006630,ENSBTAG00000013755,ENSBTAG00000012242,ENSBTAG00000008759,ENSBTAG00000000501,ENSBTAG00000023182,ENSBTAG00000008180,ENSBTAG00000001030,ENSBTAG00000017672,ENSBTAG00000011215,ENSBTAG00000026613,ENSBTAG00000018157,ENSBTAG00000007602,ENSBTAG00000016307,ENSBTAG00000005394,ENSBTAG00000047652,ENSBTAG00000020321,ENSBTAG00000005067,ENSBTAG00000008097,ENSBTAG00000027444,ENSBTAG00000034287,ENSBTAG00000003585,ENSBTAG00000023814,ENSBTAG00000010129,ENSBTAG00000013259,ENSBTAG00000015716,ENSBTAG00000005714,ENSBTAG00000006649,ENSBTAG00000012849,ENSBTAG00000011001,ENSBTAG00000000575,ENSBTAG00000003395,ENSBTAG00000020944,ENSBTAG00000007103,ENSBTAG00000039391,ENSBTAG00000013989,ENSBTAG00000020787,ENSBTAG00000026851,ENSBTAG00000013556,ENSBTAG00000000988,ENSBTAG00000003075,ENSBTAG00000010170,ENSBTAG00000007192,ENSBTAG00000021283,ENSBTAG00000018263,ENSBTAG00000024950,ENSBTAG00000037811,ENSBTAG00000009664,ENSBTAG00000007783,ENSBTAG00000006962,ENSBTAG00000016804,ENSBTAG00000032704,ENSBTAG00000017493,ENSBTAG00000026403,ENSBTAG00000007961,ENSBTAG00000016250,ENSBTAG00000017764,ENSBTAG00000000031,ENSBTAG00000010123,ENSBTAG00000000625,ENSBTAG00000021508,ENSBTAG00000001694,ENSBTAG00000045779,ENSBTAG00000018169,ENSBTAG00000014824,ENSBTAG00000020030,ENSBTAG00000047794,ENSBTAG00000004593,ENSBTAG00000018914,ENSBTAG00000014401,ENSBTAG00000033562,ENSBTAG00000021780,ENSBTAG00000017355,ENSBTAG00000009928,ENSBTAG00000013023,ENSBTAG00000004688,ENSBTAG00000003835,ENSBTAG00000033603,ENSBTAG00000020657,ENSBTAG00000020619,ENSBTAG00000000950,ENSBTAG00000014377,ENSBTAG00000002639,ENSBTAG00000014818,ENSBTAG00000007329,ENSBTAG00000020223,ENSBTAG00000000078,ENSBTAG00000019167,ENSBTAG00000014512,ENSBTAG00000010077,ENSBTAG00000001640,ENSBTAG00000011399,ENSBTAG00000013030,ENSBTAG00000007187,ENSBTAG00000001141,ENSBTAG00000014730,ENSBTAG00000014676,ENSBTAG00000012210,ENSBTAG00000001666,ENSBTAG00000047756,ENSBTAG00000004177,ENSBTAG00000019895,ENSBTAG00000002083,ENSBTAG00000009260,ENSBTAG00000046498,ENSBTAG00000016695,ENSBTAG00000006686,ENSBTAG00000013587,ENSBTAG00000009726,ENSBTAG00000022069,ENSBTAG00000003035,ENSBTAG00000006359,ENSBTAG00000014766,ENSBTAG00000002664,ENSBTAG00000011439,ENSBTAG00000013534,ENSBTAG00000009711,ENSBTAG00000015805,ENSBTAG00000019331,ENSBTAG00000005676,ENSBTAG00000032340,ENSBTAG00000040477,ENSBTAG00000040053,ENSBTAG00000031567,ENSBTAG00000002816,ENSBTAG00000038488,ENSBTAG00000014451,ENSBTAG00000013066,ENSBTAG00000006021,ENSBTAG00000048154,ENSBTAG00000013665,ENSBTAG00000005838,ENSBTAG00000000244,ENSBTAG00000030301,ENSBTAG00000009226,ENSBTAG00000044118,ENSBTAG00000009504,ENSBTAG00000005016,ENSBTAG00000005653,ENSBTAG00000016254,ENSBTAG00000013275,ENSBTAG00000016549,ENSBTAG00000000290,ENSBTAG00000017023,ENSBTAG00000007799,ENSBTAG00000017597,ENSBTAG00000001139,ENSBTAG00000001529,ENSBTAG00000017094,ENSBTAG00000019281,ENSBTAG00000012698,ENSBTAG00000019461,ENSBTAG00000016920,ENSBTAG00000001548,ENSBTAG00000007305,ENSBTAG00000001801,ENSBTAG00000004956,ENSBTAG00000001707,ENSBTAG00000018775,ENSBTAG00000007307,ENSBTAG00000018019,ENSBTAG00000011356,ENSBTAG00000002688,ENSBTAG00000012263,ENSBTAG00000003693,ENSBTAG00000020606,ENSBTAG00000017037,ENSBTAG00000003822,ENSBTAG00000019790,ENSBTAG00000020709,ENSBTAG00000013869,ENSBTAG00000008611,ENSBTAG00000002908,ENSBTAG00000003604,ENSBTAG00000034332,ENSBTAG00000017280,ENSBTAG00000011388,ENSBTAG00000015106,ENSBTAG00000015401,ENSBTAG00000046350,ENSBTAG00000000322,ENSBTAG00000001704,ENSBTAG00000017907,ENSBTAG00000018125,ENSBTAG00000021576,ENSBTAG00000016716,ENSBTAG00000012047,ENSBTAG00000007880,ENSBTAG00000039973,ENSBTAG00000015022,ENSBTAG00000010671,ENSBTAG00000010303,ENSBTAG00000010478,ENSBTAG00000000650,ENSBTAG00000015543,ENSBTAG00000007079,ENSBTAG00000008116,ENSBTAG00000007109,ENSBTAG00000012250,ENSBTAG00000007352,ENSBTAG00000012921,ENSBTAG00000012737,ENSBTAG00000011360,ENSBTAG00000032534,ENSBTAG00000040575,ENSBTAG00000011011,ENSBTAG00000030593,ENSBTAG00000014358,ENSBTAG00000007390,ENSBTAG00000002948,ENSBTAG00000044091,ENSBTAG00000010772,ENSBTAG00000004864,ENSBTAG00000019916,ENSBTAG00000015146,ENSBTAG00000007553,ENSBTAG00000001241,ENSBTAG00000001592,ENSBTAG00000033268,ENSBTAG00000002707,ENSBTAG00000005702,ENSBTAG00000011699,ENSBTAG00000009332,ENSBTAG00000043959,ENSBTAG00000010384,ENSBTAG00000007388,ENSBTAG00000009974,ENSBTAG00000009851,ENSBTAG00000019498,ENSBTAG00000012156,ENSBTAG00000011275,ENSBTAG00000006124,ENSBTAG00000011786,ENSBTAG00000009533,ENSBTAG00000019908,ENSBTAG00000002697,ENSBTAG00000021527,ENSBTAG00000005580,ENSBTAG00000046549,ENSBTAG00000006161,ENSBTAG00000019028,ENSBTAG00000004376,ENSBTAG00000015273,ENSBTAG00000020155,ENSBTAG00000010878,ENSBTAG00000015591,ENSBTAG00000009709,ENSBTAG00000001885,ENSBTAG00000009159,ENSBTAG00000011419,ENSBTAG00000034220,ENSBTAG00000021061,ENSBTAG00000001804,ENSBTAG00000045902,ENSBTAG00000001081,ENSBTAG00000001840,ENSBTAG00000013254,ENSBTAG00000023933,ENSBTAG00000010805,ENSBTAG00000003636,ENSBTAG00000027453,ENSBTAG00000017061,ENSBTAG00000033679,ENSBTAG00000000139,ENSBTAG00000004907,ENSBTAG00000021151,ENSBTAG00000000510,ENSBTAG00000001941,ENSBTAG00000020066,</Data></Cell>
    <Cell ss:StyleID="s65"><Data ss:Type="Number">2.3909730355366599E-9</Data></Cell>
    <Cell ss:StyleID="s65"><Data ss:Type="Number">1.0043999527682399E-6</Data></Cell>
   </Row>
   <Row>
    <Cell><Data ss:Type="String">GO:0007010</Data></Cell>
    <Cell><Data ss:Type="String">cytoskeleton organization</Data></Cell>
    <Cell><Data ss:Type="String">biological_process</Data></Cell>
    <Cell><Data ss:Type="Number">341</Data></Cell>
    <Cell ss:StyleID="s64"><Data ss:Type="String">ENSBTAG00000019986,ENSBTAG00000013905,ENSBTAG00000003944,ENSBTAG00000014731,ENSBTAG00000048140,ENSBTAG00000007821,ENSBTAG00000040356,ENSBTAG00000008579,ENSBTAG00000030432,ENSBTAG00000017627,ENSBTAG00000013607,ENSBTAG00000012737,ENSBTAG00000003237,ENSBTAG00000012921,ENSBTAG00000006560,ENSBTAG00000048152,ENSBTAG00000005958,ENSBTAG00000012464,ENSBTAG00000032534,ENSBTAG00000032521,ENSBTAG00000019097,ENSBTAG00000019686,ENSBTAG00000010048,ENSBTAG00000021694,ENSBTAG00000010515,ENSBTAG00000011011,ENSBTAG00000013755,ENSBTAG00000007344,ENSBTAG00000002624,ENSBTAG00000018254,ENSBTAG00000008088,ENSBTAG00000013271,ENSBTAG00000008438,ENSBTAG00000004617,ENSBTAG00000016758,ENSBTAG00000015414,ENSBTAG00000023806,ENSBTAG00000010772,ENSBTAG00000044091,ENSBTAG00000005665,ENSBTAG00000018267,ENSBTAG00000015982,ENSBTAG00000008180,ENSBTAG00000016355,ENSBTAG00000011256,ENSBTAG00000011237,ENSBTAG00000014170,ENSBTAG00000020148,ENSBTAG00000011215,ENSBTAG00000018157,ENSBTAG00000033268,ENSBTAG00000030769,ENSBTAG00000000490,ENSBTAG00000009459,ENSBTAG00000017345,ENSBTAG00000024688,ENSBTAG00000025868,ENSBTAG00000009332,ENSBTAG00000046005,ENSBTAG00000027444,ENSBTAG00000014239,ENSBTAG00000005714,ENSBTAG00000005799,ENSBTAG00000009362,ENSBTAG00000001598,ENSBTAG00000023429,ENSBTAG00000023814,ENSBTAG00000030347,ENSBTAG00000015325,ENSBTAG00000003395,ENSBTAG00000014945,ENSBTAG00000013989,ENSBTAG00000007659,ENSBTAG00000011962,ENSBTAG00000019908,ENSBTAG00000016230,ENSBTAG00000010347,ENSBTAG00000026851,ENSBTAG00000000988,ENSBTAG00000030670,ENSBTAG00000017048,ENSBTAG00000004129,ENSBTAG00000007939,ENSBTAG00000009438,ENSBTAG00000046549,ENSBTAG00000037811,ENSBTAG00000018825,ENSBTAG00000002539,ENSBTAG00000020965,ENSBTAG00000045998,ENSBTAG00000019115,ENSBTAG00000003526,ENSBTAG00000011890,ENSBTAG00000015541,ENSBTAG00000004292,ENSBTAG00000003617,ENSBTAG00000007834,ENSBTAG00000007783,ENSBTAG00000016420,ENSBTAG00000008032,ENSBTAG00000010820,ENSBTAG00000021508,ENSBTAG00000010878,ENSBTAG00000020155,ENSBTAG00000016577,ENSBTAG00000003401,ENSBTAG00000020030,ENSBTAG00000008938,ENSBTAG00000047794,ENSBTAG00000012656,ENSBTAG00000001848,ENSBTAG00000010696,ENSBTAG00000014401,ENSBTAG00000006616,ENSBTAG00000009928,ENSBTAG00000020657,ENSBTAG00000030258,ENSBTAG00000001506,ENSBTAG00000019914,ENSBTAG00000003298,ENSBTAG00000014377,ENSBTAG00000020619,ENSBTAG00000045887,ENSBTAG00000015926,ENSBTAG00000013254,ENSBTAG00000015778,ENSBTAG00000012002,ENSBTAG00000046332,ENSBTAG00000001081,ENSBTAG00000014818,ENSBTAG00000012777,ENSBTAG00000027453,ENSBTAG00000004930,ENSBTAG00000005108,ENSBTAG00000019167,ENSBTAG00000012443,ENSBTAG00000025450,ENSBTAG00000001847,ENSBTAG00000016771,ENSBTAG00000016024,ENSBTAG00000020223,ENSBTAG00000014001,ENSBTAG00000002738,ENSBTAG00000001640,ENSBTAG00000002238,ENSBTAG00000004907,ENSBTAG00000012328,ENSBTAG00000021151,ENSBTAG00000020444,ENSBTAG00000014734,ENSBTAG00000018449,ENSBTAG00000011044,ENSBTAG00000020066,ENSBTAG00000009987,ENSBTAG00000018373,ENSBTAG00000009580,ENSBTAG00000006008,ENSBTAG00000009565,ENSBTAG00000014612,ENSBTAG00000007187,ENSBTAG00000007173,ENSBTAG00000012778,ENSBTAG00000006071,ENSBTAG00000016894,ENSBTAG00000021193,ENSBTAG00000003362,ENSBTAG00000002673,ENSBTAG00000047756,ENSBTAG00000020281,ENSBTAG00000019058,ENSBTAG00000019895,ENSBTAG00000001500,ENSBTAG00000014676,ENSBTAG00000002651,ENSBTAG00000004448,ENSBTAG00000009260,ENSBTAG00000022004,ENSBTAG00000001403,ENSBTAG00000002350,ENSBTAG00000046498,ENSBTAG00000005869,ENSBTAG00000013407,ENSBTAG00000045905,ENSBTAG00000008153,ENSBTAG00000005847,ENSBTAG00000020378,ENSBTAG00000003049,ENSBTAG00000002580,ENSBTAG00000004381,ENSBTAG00000016913,ENSBTAG00000017155,ENSBTAG00000014636,ENSBTAG00000008552,ENSBTAG00000002996,ENSBTAG00000006359,ENSBTAG00000011742,ENSBTAG00000013834,ENSBTAG00000008883,ENSBTAG00000019331,ENSBTAG00000007841,ENSBTAG00000012749,ENSBTAG00000015805,ENSBTAG00000013534,ENSBTAG00000040053,ENSBTAG00000001463,ENSBTAG00000011032,ENSBTAG00000015764,ENSBTAG00000004783,ENSBTAG00000019838,ENSBTAG00000008868,ENSBTAG00000032340,ENSBTAG00000002699,ENSBTAG00000015268,ENSBTAG00000000897,ENSBTAG00000019781,ENSBTAG00000021639,ENSBTAG00000017582,ENSBTAG00000014645,ENSBTAG00000038488,ENSBTAG00000018819,ENSBTAG00000019627,ENSBTAG00000034848,ENSBTAG00000017628,ENSBTAG00000006021,ENSBTAG00000010548,ENSBTAG00000008719,ENSBTAG00000002051,ENSBTAG00000018225,ENSBTAG00000039462,ENSBTAG00000030180,ENSBTAG00000021972,ENSBTAG00000020417,ENSBTAG00000020194,ENSBTAG00000016732,ENSBTAG00000030301,ENSBTAG00000010380,ENSBTAG00000007860,ENSBTAG00000017360,ENSBTAG00000016197,ENSBTAG00000022777,ENSBTAG00000006591,ENSBTAG00000018519,ENSBTAG00000001933,ENSBTAG00000013491,ENSBTAG00000016038,ENSBTAG00000038945,ENSBTAG00000040338,ENSBTAG00000004242,ENSBTAG00000048151,ENSBTAG00000014972,ENSBTAG00000016549,ENSBTAG00000019791,ENSBTAG00000004896,ENSBTAG00000015205,ENSBTAG00000016161,ENSBTAG00000012575,ENSBTAG00000030667,ENSBTAG00000013573,ENSBTAG00000013275,ENSBTAG00000010661,ENSBTAG00000013958,ENSBTAG00000001987,ENSBTAG00000016124,ENSBTAG00000003639,ENSBTAG00000018942,ENSBTAG00000021128,ENSBTAG00000003462,ENSBTAG00000006515,ENSBTAG00000048271,ENSBTAG00000012030,ENSBTAG00000017422,ENSBTAG00000004956,ENSBTAG00000009691,ENSBTAG00000021237,ENSBTAG00000011752,ENSBTAG00000018775,ENSBTAG00000014714,ENSBTAG00000000369,ENSBTAG00000008492,ENSBTAG00000013015,ENSBTAG00000011356,ENSBTAG00000013436,ENSBTAG00000007053,ENSBTAG00000046981,ENSBTAG00000017711,ENSBTAG00000024426,ENSBTAG00000023529,ENSBTAG00000011382,ENSBTAG00000012263,ENSBTAG00000003693,ENSBTAG00000002960,ENSBTAG00000005190,ENSBTAG00000038682,ENSBTAG00000020147,ENSBTAG00000020709,ENSBTAG00000013538,ENSBTAG00000000113,ENSBTAG00000003822,ENSBTAG00000020407,ENSBTAG00000014479,ENSBTAG00000013860,ENSBTAG00000001080,ENSBTAG00000010786,ENSBTAG00000000888,ENSBTAG00000004196,ENSBTAG00000015106,ENSBTAG00000006734,ENSBTAG00000012761,ENSBTAG00000014883,ENSBTAG00000046350,ENSBTAG00000000322,ENSBTAG00000009428,ENSBTAG00000002682,ENSBTAG00000005786,ENSBTAG00000021576,ENSBTAG00000021677,ENSBTAG00000020485,ENSBTAG00000002531,ENSBTAG00000008934,ENSBTAG00000008621,ENSBTAG00000020345,ENSBTAG00000006532,ENSBTAG00000006080,ENSBTAG00000002941,ENSBTAG00000006099,ENSBTAG00000005620,ENSBTAG00000046512,ENSBTAG00000015022,ENSBTAG00000017200,ENSBTAG00000017380,ENSBTAG00000010386,ENSBTAG00000013153,ENSBTAG00000015860,ENSBTAG00000004635,ENSBTAG00000014619,ENSBTAG00000001631,ENSBTAG00000001511,ENSBTAG00000007079,ENSBTAG00000018181,ENSBTAG00000003134,ENSBTAG00000000650,</Data></Cell>
    <Cell ss:StyleID="s65"><Data ss:Type="Number">3.86962050190872E-9</Data></Cell>
    <Cell ss:StyleID="s65"><Data ss:Type="Number">1.56302901965559E-6</Data></Cell>
   </Row>
   <Row>
    <Cell><Data ss:Type="String">GO:0007155</Data></Cell>
    <Cell><Data ss:Type="String">cell adhesion</Data></Cell>
    <Cell><Data ss:Type="String">biological_process</Data></Cell>
    <Cell><Data ss:Type="Number">381</Data></Cell>
    <Cell ss:StyleID="s64"><Data ss:Type="String">ENSBTAG00000022799,ENSBTAG00000001987,ENSBTAG00000018804,ENSBTAG00000001139,ENSBTAG00000001473,ENSBTAG00000011818,ENSBTAG00000011851,ENSBTAG00000021841,ENSBTAG00000047982,ENSBTAG00000013275,ENSBTAG00000016549,ENSBTAG00000044068,ENSBTAG00000015205,ENSBTAG00000012349,ENSBTAG00000012575,ENSBTAG00000019665,ENSBTAG00000017839,ENSBTAG00000047625,ENSBTAG00000019977,ENSBTAG00000020348,ENSBTAG00000011921,ENSBTAG00000017422,ENSBTAG00000013315,ENSBTAG00000013170,ENSBTAG00000032092,ENSBTAG00000003184,ENSBTAG00000003639,ENSBTAG00000009665,ENSBTAG00000016920,ENSBTAG00000012265,ENSBTAG00000006860,ENSBTAG00000013451,ENSBTAG00000018019,ENSBTAG00000001498,ENSBTAG00000011356,ENSBTAG00000015801,ENSBTAG00000021466,ENSBTAG00000010073,ENSBTAG00000017711,ENSBTAG00000003345,ENSBTAG00000007319,ENSBTAG00000004378,ENSBTAG00000004754,ENSBTAG00000009495,ENSBTAG00000007307,ENSBTAG00000006010,ENSBTAG00000006335,ENSBTAG00000031737,ENSBTAG00000015194,ENSBTAG00000002947,ENSBTAG00000014132,ENSBTAG00000005290,ENSBTAG00000005190,ENSBTAG00000045554,ENSBTAG00000021846,ENSBTAG00000011640,ENSBTAG00000012558,ENSBTAG00000008916,ENSBTAG00000022120,ENSBTAG00000000888,ENSBTAG00000011388,ENSBTAG00000015106,ENSBTAG00000006909,ENSBTAG00000001010,ENSBTAG00000005828,ENSBTAG00000023832,ENSBTAG00000010229,ENSBTAG00000024015,ENSBTAG00000011445,ENSBTAG00000013235,ENSBTAG00000005786,ENSBTAG00000013745,ENSBTAG00000045859,ENSBTAG00000022779,ENSBTAG00000008299,ENSBTAG00000046350,ENSBTAG00000007244,ENSBTAG00000045743,ENSBTAG00000009864,ENSBTAG00000011082,ENSBTAG00000006099,ENSBTAG00000008129,ENSBTAG00000023907,ENSBTAG00000010671,ENSBTAG00000043961,ENSBTAG00000002941,ENSBTAG00000000802,ENSBTAG00000010146,ENSBTAG00000025405,ENSBTAG00000014169,ENSBTAG00000008621,ENSBTAG00000040126,ENSBTAG00000012047,ENSBTAG00000005980,ENSBTAG00000010420,ENSBTAG00000037604,ENSBTAG00000013003,ENSBTAG00000001511,ENSBTAG00000007079,ENSBTAG00000007350,ENSBTAG00000015249,ENSBTAG00000010452,ENSBTAG00000013153,ENSBTAG00000010303,ENSBTAG00000016344,ENSBTAG00000020054,ENSBTAG00000012671,ENSBTAG00000010386,ENSBTAG00000007648,ENSBTAG00000017685,ENSBTAG00000012217,ENSBTAG00000001141,ENSBTAG00000020936,ENSBTAG00000015405,ENSBTAG00000009565,ENSBTAG00000017457,ENSBTAG00000014612,ENSBTAG00000006844,ENSBTAG00000007349,ENSBTAG00000000057,ENSBTAG00000001911,ENSBTAG00000010793,ENSBTAG00000012518,ENSBTAG00000019375,ENSBTAG00000009260,ENSBTAG00000004767,ENSBTAG00000002651,ENSBTAG00000030227,ENSBTAG00000048127,ENSBTAG00000021798,ENSBTAG00000020791,ENSBTAG00000020252,ENSBTAG00000010050,ENSBTAG00000009585,ENSBTAG00000004381,ENSBTAG00000020378,ENSBTAG00000046556,ENSBTAG00000003049,ENSBTAG00000000782,ENSBTAG00000002350,ENSBTAG00000013407,ENSBTAG00000045905,ENSBTAG00000006686,ENSBTAG00000004014,ENSBTAG00000003217,ENSBTAG00000047478,ENSBTAG00000005145,ENSBTAG00000004456,ENSBTAG00000006359,ENSBTAG00000003446,ENSBTAG00000005910,ENSBTAG00000013176,ENSBTAG00000012866,ENSBTAG00000014224,ENSBTAG00000019781,ENSBTAG00000011706,ENSBTAG00000024545,ENSBTAG00000002845,ENSBTAG00000002699,ENSBTAG00000014917,ENSBTAG00000014834,ENSBTAG00000021397,ENSBTAG00000001764,ENSBTAG00000001444,ENSBTAG00000019838,ENSBTAG00000002774,ENSBTAG00000045547,ENSBTAG00000013773,ENSBTAG00000014026,ENSBTAG00000020775,ENSBTAG00000011578,ENSBTAG00000020102,ENSBTAG00000047134,ENSBTAG00000039160,ENSBTAG00000008719,ENSBTAG00000011862,ENSBTAG00000013066,ENSBTAG00000008300,ENSBTAG00000034848,ENSBTAG00000019627,ENSBTAG00000019153,ENSBTAG00000016625,ENSBTAG00000033197,ENSBTAG00000005077,ENSBTAG00000031532,ENSBTAG00000045895,ENSBTAG00000004081,ENSBTAG00000020417,ENSBTAG00000014698,ENSBTAG00000002411,ENSBTAG00000002474,ENSBTAG00000018160,ENSBTAG00000014972,ENSBTAG00000037539,ENSBTAG00000005016,ENSBTAG00000005193,ENSBTAG00000015904,ENSBTAG00000010563,ENSBTAG00000045552,ENSBTAG00000002041,ENSBTAG00000015939,ENSBTAG00000016961,ENSBTAG00000015784,ENSBTAG00000039827,ENSBTAG00000000815,ENSBTAG00000000329,ENSBTAG00000010884,ENSBTAG00000037968,ENSBTAG00000011324,ENSBTAG00000040473,ENSBTAG00000013556,ENSBTAG00000021819,ENSBTAG00000002923,ENSBTAG00000047998,ENSBTAG00000024980,ENSBTAG00000015991,ENSBTAG00000047747,ENSBTAG00000015541,ENSBTAG00000039067,ENSBTAG00000037811,ENSBTAG00000002539,ENSBTAG00000007708,ENSBTAG00000018993,ENSBTAG00000000031,ENSBTAG00000000625,ENSBTAG00000021656,ENSBTAG00000046598,ENSBTAG00000016420,ENSBTAG00000012082,ENSBTAG00000038428,ENSBTAG00000009034,ENSBTAG00000021497,ENSBTAG00000046103,ENSBTAG00000014401,ENSBTAG00000018900,ENSBTAG00000005280,ENSBTAG00000003498,ENSBTAG00000021945,ENSBTAG00000005728,ENSBTAG00000046629,ENSBTAG00000019340,ENSBTAG00000001694,ENSBTAG00000014922,ENSBTAG00000018169,ENSBTAG00000008938,ENSBTAG00000003835,ENSBTAG00000015609,ENSBTAG00000013730,ENSBTAG00000001014,ENSBTAG00000047413,ENSBTAG00000015058,ENSBTAG00000020657,ENSBTAG00000010444,ENSBTAG00000012848,ENSBTAG00000034220,ENSBTAG00000012897,ENSBTAG00000006377,ENSBTAG00000003675,ENSBTAG00000005581,ENSBTAG00000001739,ENSBTAG00000046717,ENSBTAG00000037717,ENSBTAG00000010241,ENSBTAG00000034075,ENSBTAG00000020619,ENSBTAG00000045887,ENSBTAG00000021751,ENSBTAG00000006264,ENSBTAG00000025340,ENSBTAG00000017349,ENSBTAG00000013227,ENSBTAG00000010663,ENSBTAG00000001004,ENSBTAG00000020053,ENSBTAG00000007421,ENSBTAG00000015789,ENSBTAG00000004936,ENSBTAG00000012777,ENSBTAG00000019832,ENSBTAG00000008063,ENSBTAG00000008987,ENSBTAG00000001941,ENSBTAG00000014044,ENSBTAG00000017877,ENSBTAG00000005892,ENSBTAG00000009987,ENSBTAG00000017019,ENSBTAG00000012715,ENSBTAG00000004907,ENSBTAG00000021151,ENSBTAG00000001481,ENSBTAG00000002238,ENSBTAG00000000061,ENSBTAG00000020294,ENSBTAG00000017222,ENSBTAG00000007181,ENSBTAG00000003094,ENSBTAG00000016566,ENSBTAG00000007821,ENSBTAG00000008437,ENSBTAG00000008579,ENSBTAG00000020560,ENSBTAG00000012212,ENSBTAG00000027181,ENSBTAG00000011412,ENSBTAG00000001557,ENSBTAG00000001273,ENSBTAG00000047914,ENSBTAG00000009256,ENSBTAG00000008132,ENSBTAG00000011349,ENSBTAG00000017475,ENSBTAG00000005958,ENSBTAG00000003966,ENSBTAG00000013793,ENSBTAG00000000696,ENSBTAG00000013662,ENSBTAG00000009960,ENSBTAG00000013755,ENSBTAG00000015965,ENSBTAG00000018179,ENSBTAG00000019964,ENSBTAG00000019686,ENSBTAG00000003061,ENSBTAG00000014721,ENSBTAG00000012137,ENSBTAG00000045539,ENSBTAG00000017032,ENSBTAG00000015414,ENSBTAG00000024888,ENSBTAG00000000176,ENSBTAG00000001061,ENSBTAG00000002190,ENSBTAG00000040607,ENSBTAG00000017672,ENSBTAG00000020148,ENSBTAG00000003418,ENSBTAG00000011215,ENSBTAG00000019569,ENSBTAG00000024947,ENSBTAG00000007773,ENSBTAG00000007602,ENSBTAG00000046097,ENSBTAG00000011473,ENSBTAG00000005168,ENSBTAG00000000306,ENSBTAG00000019734,ENSBTAG00000021923,ENSBTAG00000005313,ENSBTAG00000000153,ENSBTAG00000004117,ENSBTAG00000003553,ENSBTAG00000003585,ENSBTAG00000008755,ENSBTAG00000025868,ENSBTAG00000015271,ENSBTAG00000010785,ENSBTAG00000045603,ENSBTAG00000019498,ENSBTAG00000005780,ENSBTAG00000005009,ENSBTAG00000006663,ENSBTAG00000047238,ENSBTAG00000020944,ENSBTAG00000044033,ENSBTAG00000001626,ENSBTAG00000045845,ENSBTAG00000009851,ENSBTAG00000030474,ENSBTAG00000005799,ENSBTAG00000010347,ENSBTAG00000001983,ENSBTAG00000002878,ENSBTAG00000004505,ENSBTAG00000019540,ENSBTAG00000011481,ENSBTAG00000016692,ENSBTAG00000020355,ENSBTAG00000007103,ENSBTAG00000046054,ENSBTAG00000014737,</Data></Cell>
    <Cell ss:StyleID="s65"><Data ss:Type="Number">6.04336582324278E-9</Data></Cell>
    <Cell ss:StyleID="s65"><Data ss:Type="Number">2.2666938527034202E-6</Data></Cell>
   </Row>
   <Row>
    <Cell><Data ss:Type="String">GO:0098609</Data></Cell>
    <Cell><Data ss:Type="String">cell-cell adhesion</Data></Cell>
    <Cell><Data ss:Type="String">biological_process</Data></Cell>
    <Cell><Data ss:Type="Number">268</Data></Cell>
    <Cell ss:StyleID="s64"><Data ss:Type="String">ENSBTAG00000038428,ENSBTAG00000009034,ENSBTAG00000021497,ENSBTAG00000016420,ENSBTAG00000046598,ENSBTAG00000000031,ENSBTAG00000018993,ENSBTAG00000007708,ENSBTAG00000008938,ENSBTAG00000014922,ENSBTAG00000019340,ENSBTAG00000001694,ENSBTAG00000046629,ENSBTAG00000005728,ENSBTAG00000003498,ENSBTAG00000005280,ENSBTAG00000018900,ENSBTAG00000046103,ENSBTAG00000021819,ENSBTAG00000040473,ENSBTAG00000037968,ENSBTAG00000000329,ENSBTAG00000010884,ENSBTAG00000039827,ENSBTAG00000037811,ENSBTAG00000039067,ENSBTAG00000047747,ENSBTAG00000015991,ENSBTAG00000008063,ENSBTAG00000012777,ENSBTAG00000019832,ENSBTAG00000004936,ENSBTAG00000007421,ENSBTAG00000001004,ENSBTAG00000020053,ENSBTAG00000013227,ENSBTAG00000000061,ENSBTAG00000001481,ENSBTAG00000004907,ENSBTAG00000017019,ENSBTAG00000012715,ENSBTAG00000009987,ENSBTAG00000005892,ENSBTAG00000014044,ENSBTAG00000001941,ENSBTAG00000017877,ENSBTAG00000008987,ENSBTAG00000012897,ENSBTAG00000012848,ENSBTAG00000047413,ENSBTAG00000015058,ENSBTAG00000020657,ENSBTAG00000001014,ENSBTAG00000015609,ENSBTAG00000013730,ENSBTAG00000003835,ENSBTAG00000017349,ENSBTAG00000025340,ENSBTAG00000006264,ENSBTAG00000045887,ENSBTAG00000020619,ENSBTAG00000034075,ENSBTAG00000010241,ENSBTAG00000046717,ENSBTAG00000037717,ENSBTAG00000001739,ENSBTAG00000005581,ENSBTAG00000003675,ENSBTAG00000019686,ENSBTAG00000018179,ENSBTAG00000015965,ENSBTAG00000013755,ENSBTAG00000009960,ENSBTAG00000000696,ENSBTAG00000040607,ENSBTAG00000002190,ENSBTAG00000024888,ENSBTAG00000000176,ENSBTAG00000001061,ENSBTAG00000017032,ENSBTAG00000045539,ENSBTAG00000012137,ENSBTAG00000012212,ENSBTAG00000020560,ENSBTAG00000008437,ENSBTAG00000003094,ENSBTAG00000007181,ENSBTAG00000017222,ENSBTAG00000020294,ENSBTAG00000003966,ENSBTAG00000013793,ENSBTAG00000017475,ENSBTAG00000009256,ENSBTAG00000008132,ENSBTAG00000011349,ENSBTAG00000047914,ENSBTAG00000001273,ENSBTAG00000001557,ENSBTAG00000011412,ENSBTAG00000005799,ENSBTAG00000009851,ENSBTAG00000030474,ENSBTAG00000045845,ENSBTAG00000001626,ENSBTAG00000020944,ENSBTAG00000005009,ENSBTAG00000007103,ENSBTAG00000020355,ENSBTAG00000016692,ENSBTAG00000011481,ENSBTAG00000019540,ENSBTAG00000004505,ENSBTAG00000001983,ENSBTAG00000010347,ENSBTAG00000005313,ENSBTAG00000021923,ENSBTAG00000019734,ENSBTAG00000011473,ENSBTAG00000000306,ENSBTAG00000046097,ENSBTAG00000007773,ENSBTAG00000024947,ENSBTAG00000019569,ENSBTAG00000003418,ENSBTAG00000045603,ENSBTAG00000010785,ENSBTAG00000025868,ENSBTAG00000015271,ENSBTAG00000008755,ENSBTAG00000003585,ENSBTAG00000004117,ENSBTAG00000003553,ENSBTAG00000007307,ENSBTAG00000004378,ENSBTAG00000007319,ENSBTAG00000003345,ENSBTAG00000010073,ENSBTAG00000015801,ENSBTAG00000011356,ENSBTAG00000013451,ENSBTAG00000018019,ENSBTAG00000022120,ENSBTAG00000011640,ENSBTAG00000008916,ENSBTAG00000021846,ENSBTAG00000005190,ENSBTAG00000045554,ENSBTAG00000005290,ENSBTAG00000002947,ENSBTAG00000015194,ENSBTAG00000006335,ENSBTAG00000015205,ENSBTAG00000012349,ENSBTAG00000013275,ENSBTAG00000047982,ENSBTAG00000021841,ENSBTAG00000011851,ENSBTAG00000001473,ENSBTAG00000018804,ENSBTAG00000001987,ENSBTAG00000016920,ENSBTAG00000003184,ENSBTAG00000003639,ENSBTAG00000013170,ENSBTAG00000032092,ENSBTAG00000011921,ENSBTAG00000047625,ENSBTAG00000019977,ENSBTAG00000019665,ENSBTAG00000010420,ENSBTAG00000008621,ENSBTAG00000040126,ENSBTAG00000014169,ENSBTAG00000025405,ENSBTAG00000010671,ENSBTAG00000008129,ENSBTAG00000012671,ENSBTAG00000016344,ENSBTAG00000020054,ENSBTAG00000010303,ENSBTAG00000013153,ENSBTAG00000010452,ENSBTAG00000001511,ENSBTAG00000007079,ENSBTAG00000007350,ENSBTAG00000013003,ENSBTAG00000037604,ENSBTAG00000024015,ENSBTAG00000023832,ENSBTAG00000001010,ENSBTAG00000015106,ENSBTAG00000006909,ENSBTAG00000011388,ENSBTAG00000000888,ENSBTAG00000011082,ENSBTAG00000009864,ENSBTAG00000045743,ENSBTAG00000046350,ENSBTAG00000008299,ENSBTAG00000045859,ENSBTAG00000013745,ENSBTAG00000006686,ENSBTAG00000045905,ENSBTAG00000046556,ENSBTAG00000020378,ENSBTAG00000009585,ENSBTAG00000020252,ENSBTAG00000021798,ENSBTAG00000020791,ENSBTAG00000005910,ENSBTAG00000047478,ENSBTAG00000003217,ENSBTAG00000014612,ENSBTAG00000006844,ENSBTAG00000007349,ENSBTAG00000017457,ENSBTAG00000015405,ENSBTAG00000020936,ENSBTAG00000012217,ENSBTAG00000017685,ENSBTAG00000030227,ENSBTAG00000002651,ENSBTAG00000004767,ENSBTAG00000012518,ENSBTAG00000019375,ENSBTAG00000001911,ENSBTAG00000002474,ENSBTAG00000002411,ENSBTAG00000014698,ENSBTAG00000045895,ENSBTAG00000004081,ENSBTAG00000005077,ENSBTAG00000016625,ENSBTAG00000019153,ENSBTAG00000016961,ENSBTAG00000045552,ENSBTAG00000002041,ENSBTAG00000015939,ENSBTAG00000010563,ENSBTAG00000015904,ENSBTAG00000005193,ENSBTAG00000005016,ENSBTAG00000037539,ENSBTAG00000014972,ENSBTAG00000002774,ENSBTAG00000001444,ENSBTAG00000019838,ENSBTAG00000021397,ENSBTAG00000014917,ENSBTAG00000014834,ENSBTAG00000002699,ENSBTAG00000002845,ENSBTAG00000011706,ENSBTAG00000024545,ENSBTAG00000014224,ENSBTAG00000012866,ENSBTAG00000034848,ENSBTAG00000019627,ENSBTAG00000013066,ENSBTAG00000011862,ENSBTAG00000039160,ENSBTAG00000008719,ENSBTAG00000047134,ENSBTAG00000011578,ENSBTAG00000020775,ENSBTAG00000014026,ENSBTAG00000045547,ENSBTAG00000013773,</Data></Cell>
    <Cell ss:StyleID="s65"><Data ss:Type="Number">4.1156630420615899E-8</Data></Cell>
    <Cell ss:StyleID="s65"><Data ss:Type="Number">1.4407564422577E-5</Data></Cell>
   </Row>
   <Row>
    <Cell><Data ss:Type="String">GO:0048869</Data></Cell>
    <Cell><Data ss:Type="String">cellular developmental process</Data></Cell>
    <Cell><Data ss:Type="String">biological_process</Data></Cell>
    <Cell><Data ss:Type="Number">956</Data></Cell>
    <Cell ss:StyleID="s64"><Data ss:Type="String">ENSBTAG00000005230,ENSBTAG00000014543,ENSBTAG00000002630,ENSBTAG00000019234,ENSBTAG00000020194,ENSBTAG00000015938,ENSBTAG00000005557,ENSBTAG00000012004,ENSBTAG00000014589,ENSBTAG00000006978,ENSBTAG00000009249,ENSBTAG00000018743,ENSBTAG00000005138,ENSBTAG00000004331,ENSBTAG00000019781,ENSBTAG00000002068,ENSBTAG00000010717,ENSBTAG00000021397,ENSBTAG00000002473,ENSBTAG00000017346,ENSBTAG00000002699,ENSBTAG00000047134,ENSBTAG00000018564,ENSBTAG00000020102,ENSBTAG00000019633,ENSBTAG00000046677,ENSBTAG00000030180,ENSBTAG00000014391,ENSBTAG00000044046,ENSBTAG00000016791,ENSBTAG00000021999,ENSBTAG00000039223,ENSBTAG00000008719,ENSBTAG00000004381,ENSBTAG00000017155,ENSBTAG00000044105,ENSBTAG00000007606,ENSBTAG00000003049,ENSBTAG00000020378,ENSBTAG00000027080,ENSBTAG00000005847,ENSBTAG00000012181,ENSBTAG00000012749,ENSBTAG00000013555,ENSBTAG00000012615,ENSBTAG00000004337,ENSBTAG00000044097,ENSBTAG00000010875,ENSBTAG00000016894,ENSBTAG00000017685,ENSBTAG00000006324,ENSBTAG00000016412,ENSBTAG00000004710,ENSBTAG00000015538,ENSBTAG00000009482,ENSBTAG00000005155,ENSBTAG00000039261,ENSBTAG00000009017,ENSBTAG00000002651,ENSBTAG00000002941,ENSBTAG00000008480,ENSBTAG00000017200,ENSBTAG00000001821,ENSBTAG00000015908,ENSBTAG00000040126,ENSBTAG00000025405,ENSBTAG00000047944,ENSBTAG00000038272,ENSBTAG00000013003,ENSBTAG00000006609,ENSBTAG00000037604,ENSBTAG00000047956,ENSBTAG00000005382,ENSBTAG00000018303,ENSBTAG00000001024,ENSBTAG00000013153,ENSBTAG00000012178,ENSBTAG00000012761,ENSBTAG00000004196,ENSBTAG00000000888,ENSBTAG00000018375,ENSBTAG00000013165,ENSBTAG00000012089,ENSBTAG00000002300,ENSBTAG00000014809,ENSBTAG00000012061,ENSBTAG00000047135,ENSBTAG00000017348,ENSBTAG00000006738,ENSBTAG00000000919,ENSBTAG00000017361,ENSBTAG00000010073,ENSBTAG00000015266,ENSBTAG00000023529,ENSBTAG00000011382,ENSBTAG00000012048,ENSBTAG00000020125,ENSBTAG00000014127,ENSBTAG00000004754,ENSBTAG00000004378,ENSBTAG00000004484,ENSBTAG00000020407,ENSBTAG00000021846,ENSBTAG00000005190,ENSBTAG00000018270,ENSBTAG00000021841,ENSBTAG00000000902,ENSBTAG00000016124,ENSBTAG00000009873,ENSBTAG00000004203,ENSBTAG00000044068,ENSBTAG00000031849,ENSBTAG00000010220,ENSBTAG00000011682,ENSBTAG00000018942,ENSBTAG00000018424,ENSBTAG00000020780,ENSBTAG00000003395,ENSBTAG00000015325,ENSBTAG00000000575,ENSBTAG00000011001,ENSBTAG00000005009,ENSBTAG00000019188,ENSBTAG00000006649,ENSBTAG00000005714,ENSBTAG00000015716,ENSBTAG00000010129,ENSBTAG00000023814,ENSBTAG00000016948,ENSBTAG00000007564,ENSBTAG00000026851,ENSBTAG00000013989,ENSBTAG00000011962,ENSBTAG00000046097,ENSBTAG00000016307,ENSBTAG00000007602,ENSBTAG00000009305,ENSBTAG00000018157,ENSBTAG00000011215,ENSBTAG00000003397,ENSBTAG00000005313,ENSBTAG00000000306,ENSBTAG00000007245,ENSBTAG00000034287,ENSBTAG00000047858,ENSBTAG00000008097,ENSBTAG00000007262,ENSBTAG00000006563,ENSBTAG00000001712,ENSBTAG00000014930,ENSBTAG00000013755,ENSBTAG00000007344,ENSBTAG00000019183,ENSBTAG00000000696,ENSBTAG00000006095,ENSBTAG00000014023,ENSBTAG00000016696,ENSBTAG00000005998,ENSBTAG00000012219,ENSBTAG00000015432,ENSBTAG00000014605,ENSBTAG00000013591,ENSBTAG00000000176,ENSBTAG00000047877,ENSBTAG00000016758,ENSBTAG00000017776,ENSBTAG00000017222,ENSBTAG00000012212,ENSBTAG00000031402,ENSBTAG00000020560,ENSBTAG00000008579,ENSBTAG00000048140,ENSBTAG00000007821,ENSBTAG00000019940,ENSBTAG00000009256,ENSBTAG00000016465,ENSBTAG00000011412,ENSBTAG00000004037,ENSBTAG00000002850,ENSBTAG00000005958,ENSBTAG00000013793,ENSBTAG00000007421,ENSBTAG00000014512,ENSBTAG00000020053,ENSBTAG00000000078,ENSBTAG00000010244,ENSBTAG00000020223,ENSBTAG00000008063,ENSBTAG00000034366,ENSBTAG00000019832,ENSBTAG00000009748,ENSBTAG00000019644,ENSBTAG00000009987,ENSBTAG00000047599,ENSBTAG00000020267,ENSBTAG00000018373,ENSBTAG00000008987,ENSBTAG00000021336,ENSBTAG00000001481,ENSBTAG00000021538,ENSBTAG00000027017,ENSBTAG00000033603,ENSBTAG00000000848,ENSBTAG00000003835,ENSBTAG00000018979,ENSBTAG00000013023,ENSBTAG00000010241,ENSBTAG00000011352,ENSBTAG00000008028,ENSBTAG00000014818,ENSBTAG00000000974,ENSBTAG00000008113,ENSBTAG00000022583,ENSBTAG00000005062,ENSBTAG00000005092,ENSBTAG00000045887,ENSBTAG00000017594,ENSBTAG00000000625,ENSBTAG00000021508,ENSBTAG00000010123,ENSBTAG00000000031,ENSBTAG00000017764,ENSBTAG00000038428,ENSBTAG00000009436,ENSBTAG00000021920,ENSBTAG00000017355,ENSBTAG00000007867,ENSBTAG00000033562,ENSBTAG00000013334,ENSBTAG00000018914,ENSBTAG00000047794,ENSBTAG00000004593,ENSBTAG00000020030,ENSBTAG00000003401,ENSBTAG00000016030,ENSBTAG00000014824,ENSBTAG00000018169,ENSBTAG00000001694,ENSBTAG00000004258,ENSBTAG00000007887,ENSBTAG00000001271,ENSBTAG00000010884,ENSBTAG00000013109,ENSBTAG00000002763,ENSBTAG00000007192,ENSBTAG00000000988,ENSBTAG00000013556,ENSBTAG00000017802,ENSBTAG00000013017,ENSBTAG00000011890,ENSBTAG00000001396,ENSBTAG00000021696,ENSBTAG00000037811,ENSBTAG00000003526,ENSBTAG00000016625,ENSBTAG00000007519,ENSBTAG00000009704,ENSBTAG00000001567,ENSBTAG00000016254,ENSBTAG00000005016,ENSBTAG00000020916,ENSBTAG00000003232,ENSBTAG00000009357,ENSBTAG00000040338,ENSBTAG00000044118,ENSBTAG00000021639,ENSBTAG00000013499,ENSBTAG00000002816,ENSBTAG00000016103,ENSBTAG00000040053,ENSBTAG00000031688,ENSBTAG00000040477,ENSBTAG00000019273,ENSBTAG00000006729,ENSBTAG00000014915,ENSBTAG00000048154,ENSBTAG00000006021,ENSBTAG00000020173,ENSBTAG00000005461,ENSBTAG00000002580,ENSBTAG00000003035,ENSBTAG00000012881,ENSBTAG00000021798,ENSBTAG00000014636,ENSBTAG00000006686,ENSBTAG00000000782,ENSBTAG00000014611,ENSBTAG00000020056,ENSBTAG00000005676,ENSBTAG00000008951,ENSBTAG00000030162,ENSBTAG00000015805,ENSBTAG00000013534,ENSBTAG00000005910,ENSBTAG00000011439,ENSBTAG00000002664,ENSBTAG00000010532,ENSBTAG00000006359,ENSBTAG00000005470,ENSBTAG00000019474,ENSBTAG00000022004,ENSBTAG00000004294,ENSBTAG00000019895,ENSBTAG00000004177,ENSBTAG00000018445,ENSBTAG00000014676,ENSBTAG00000008542,ENSBTAG00000010671,ENSBTAG00000008126,ENSBTAG00000017798,ENSBTAG00000039973,ENSBTAG00000011770,ENSBTAG00000012047,ENSBTAG00000016716,ENSBTAG00000015249,ENSBTAG00000015543,ENSBTAG00000005664,ENSBTAG00000017113,ENSBTAG00000018578,ENSBTAG00000000128,ENSBTAG00000017251,ENSBTAG00000009065,ENSBTAG00000010303,ENSBTAG00000015106,ENSBTAG00000002075,ENSBTAG00000016198,ENSBTAG00000044035,ENSBTAG00000005828,ENSBTAG00000022779,ENSBTAG00000021576,ENSBTAG00000007592,ENSBTAG00000018125,ENSBTAG00000012772,ENSBTAG00000018019,ENSBTAG00000007395,ENSBTAG00000007319,ENSBTAG00000021523,ENSBTAG00000015005,ENSBTAG00000020709,ENSBTAG00000006855,ENSBTAG00000013236,ENSBTAG00000003027,ENSBTAG00000001139,ENSBTAG00000013958,ENSBTAG00000022799,ENSBTAG00000000613,ENSBTAG00000017023,ENSBTAG00000021373,ENSBTAG00000016549,ENSBTAG00000013275,ENSBTAG00000047982,ENSBTAG00000021364,ENSBTAG00000018247,ENSBTAG00000046520,ENSBTAG00000004956,ENSBTAG00000001801,ENSBTAG00000016920,ENSBTAG00000003184,ENSBTAG00000019461,ENSBTAG00000013315,ENSBTAG00000000819,ENSBTAG00000008429,ENSBTAG00000019498,ENSBTAG00000009851,ENSBTAG00000014291,ENSBTAG00000004347,ENSBTAG00000002878,ENSBTAG00000012211,ENSBTAG00000046054,ENSBTAG00000020355,ENSBTAG00000005702,ENSBTAG00000002733,ENSBTAG00000005490,ENSBTAG00000001592,ENSBTAG00000001241,ENSBTAG00000020426,ENSBTAG00000013155,ENSBTAG00000007569,ENSBTAG00000021827,ENSBTAG00000003920,ENSBTAG00000003553,ENSBTAG00000002948,ENSBTAG00000021396,ENSBTAG00000002742,ENSBTAG00000011011,ENSBTAG00000019964,ENSBTAG00000021494,ENSBTAG00000019916,ENSBTAG00000010772,ENSBTAG00000004864,ENSBTAG00000044091,ENSBTAG00000007357,ENSBTAG00000001539,ENSBTAG00000046208,ENSBTAG00000035662,ENSBTAG00000012119,ENSBTAG00000017627,ENSBTAG00000012250,ENSBTAG00000007109,ENSBTAG00000008116,ENSBTAG00000008132,ENSBTAG00000020923,ENSBTAG00000012987,ENSBTAG00000014596,ENSBTAG00000000725,ENSBTAG00000014741,ENSBTAG00000012921,ENSBTAG00000014966,ENSBTAG00000025424,ENSBTAG00000003636,ENSBTAG00000018449,ENSBTAG00000001941,ENSBTAG00000012519,ENSBTAG00000030705,ENSBTAG00000012567,ENSBTAG00000021151,ENSBTAG00000004036,ENSBTAG00000004907,ENSBTAG00000002407,ENSBTAG00000030258,ENSBTAG00000045902,ENSBTAG00000014992,ENSBTAG00000015618,ENSBTAG00000007430,ENSBTAG00000034220,ENSBTAG00000000540,ENSBTAG00000000698,ENSBTAG00000001081,ENSBTAG00000025372,ENSBTAG00000019742,ENSBTAG00000010878,ENSBTAG00000020155,ENSBTAG00000007184,ENSBTAG00000008436,ENSBTAG00000011419,ENSBTAG00000020850,ENSBTAG00000009159,ENSBTAG00000032650,ENSBTAG00000018900,ENSBTAG00000008938,ENSBTAG00000011451,ENSBTAG00000030646,ENSBTAG00000046629,ENSBTAG00000006161,ENSBTAG00000005580,ENSBTAG00000039827,ENSBTAG00000015784,ENSBTAG00000047998,ENSBTAG00000011316,ENSBTAG00000002095,ENSBTAG00000007909,ENSBTAG00000020965,ENSBTAG00000038976,ENSBTAG00000011789,ENSBTAG00000002303,ENSBTAG00000045738,ENSBTAG00000045895,ENSBTAG00000016197,ENSBTAG00000031532,ENSBTAG00000019359,ENSBTAG00000005077,ENSBTAG00000002586,ENSBTAG00000019153,ENSBTAG00000021972,ENSBTAG00000001729,ENSBTAG00000016732,ENSBTAG00000040093,ENSBTAG00000014698,ENSBTAG00000013314,ENSBTAG00000006031,ENSBTAG00000014972,ENSBTAG00000002041,ENSBTAG00000010563,ENSBTAG00000000816,ENSBTAG00000031454,ENSBTAG00000027020,ENSBTAG00000002774,ENSBTAG00000004783,ENSBTAG00000005318,ENSBTAG00000014834,ENSBTAG00000020782,ENSBTAG00000002051,ENSBTAG00000016331,ENSBTAG00000019310,ENSBTAG00000019627,ENSBTAG00000038168,ENSBTAG00000006558,ENSBTAG00000013069,ENSBTAG00000008300,ENSBTAG00000002335,ENSBTAG00000021424,ENSBTAG00000008571,ENSBTAG00000008552,ENSBTAG00000004694,ENSBTAG00000016913,ENSBTAG00000045905,ENSBTAG00000015590,ENSBTAG00000018729,ENSBTAG00000007841,ENSBTAG00000006638,ENSBTAG00000005145,ENSBTAG00000009019,ENSBTAG00000045526,ENSBTAG00000001305,ENSBTAG00000019983,ENSBTAG00000018845,ENSBTAG00000021193,ENSBTAG00000002072,ENSBTAG00000007648,ENSBTAG00000006999,ENSBTAG00000007173,ENSBTAG00000006844,ENSBTAG00000014612,ENSBTAG00000015405,ENSBTAG00000012778,ENSBTAG00000011124,ENSBTAG00000018576,ENSBTAG00000015160,ENSBTAG00000001500,ENSBTAG00000047085,ENSBTAG00000015802,ENSBTAG00000006532,ENSBTAG00000016958,ENSBTAG00000024773,ENSBTAG00000014278,ENSBTAG00000010130,ENSBTAG00000008621,ENSBTAG00000014675,ENSBTAG00000019679,ENSBTAG00000001511,ENSBTAG00000000507,ENSBTAG00000003039,ENSBTAG00000010386,ENSBTAG00000015860,ENSBTAG00000038224,ENSBTAG00000000601,ENSBTAG00000001080,ENSBTAG00000002340,ENSBTAG00000003893,ENSBTAG00000024015,ENSBTAG00000004211,ENSBTAG00000006218,ENSBTAG00000015996,ENSBTAG00000013745,ENSBTAG00000011082,ENSBTAG00000031846,ENSBTAG00000012647,ENSBTAG00000017636,ENSBTAG00000019883,ENSBTAG00000004777,ENSBTAG00000003345,ENSBTAG00000015801,ENSBTAG00000021466,ENSBTAG00000022044,ENSBTAG00000021458,ENSBTAG00000018052,ENSBTAG00000016122,ENSBTAG00000014828,ENSBTAG00000008492,ENSBTAG00000004154,ENSBTAG00000002014,ENSBTAG00000002947,ENSBTAG00000044121,ENSBTAG00000006335,ENSBTAG00000012938,ENSBTAG00000002211,ENSBTAG00000012558,ENSBTAG00000020147,ENSBTAG00000038496,ENSBTAG00000020489,ENSBTAG00000009942,ENSBTAG00000011851,ENSBTAG00000014508,ENSBTAG00000036183,ENSBTAG00000010661,ENSBTAG00000006804,ENSBTAG00000019616,ENSBTAG00000012575,ENSBTAG00000048123,ENSBTAG00000016849,ENSBTAG00000004896,ENSBTAG00000001346,ENSBTAG00000010945,ENSBTAG00000004650,ENSBTAG00000012030,ENSBTAG00000008887,ENSBTAG00000033983,ENSBTAG00000013170,ENSBTAG00000021128,ENSBTAG00000027327,ENSBTAG00000006526,ENSBTAG00000047238,ENSBTAG00000004488,ENSBTAG00000005780,ENSBTAG00000009362,ENSBTAG00000004059,ENSBTAG00000012499,ENSBTAG00000008647,ENSBTAG00000014882,ENSBTAG00000025129,ENSBTAG00000005299,ENSBTAG00000011414,ENSBTAG00000010347,ENSBTAG00000023192,ENSBTAG00000018094,ENSBTAG00000007439,ENSBTAG00000019192,ENSBTAG00000018272,ENSBTAG00000006424,ENSBTAG00000001250,ENSBTAG00000011237,ENSBTAG00000012235,ENSBTAG00000007379,ENSBTAG00000009870,ENSBTAG00000003418,ENSBTAG00000020148,ENSBTAG00000000124,ENSBTAG00000018267,ENSBTAG00000019734,ENSBTAG00000004885,ENSBTAG00000025477,ENSBTAG00000015835,ENSBTAG00000004117,ENSBTAG00000010647,ENSBTAG00000015875,ENSBTAG00000010785,ENSBTAG00000004884,ENSBTAG00000011092,ENSBTAG00000012694,ENSBTAG00000010101,ENSBTAG00000018103,ENSBTAG00000013662,ENSBTAG00000015083,ENSBTAG00000003061,ENSBTAG00000020436,ENSBTAG00000023928,ENSBTAG00000007117,ENSBTAG00000018965,ENSBTAG00000008283,ENSBTAG00000007517,ENSBTAG00000015307,ENSBTAG00000012137,ENSBTAG00000020760,ENSBTAG00000019596,ENSBTAG00000024888,ENSBTAG00000006837,ENSBTAG00000006029,ENSBTAG00000010312,ENSBTAG00000008105,ENSBTAG00000002216,ENSBTAG00000002504,ENSBTAG00000008779,ENSBTAG00000020294,ENSBTAG00000030671,ENSBTAG00000027181,ENSBTAG00000019986,ENSBTAG00000008448,ENSBTAG00000008075,ENSBTAG00000001273,ENSBTAG00000006989,ENSBTAG00000021844,ENSBTAG00000010477,ENSBTAG00000006560,ENSBTAG00000032071,ENSBTAG00000018498,ENSBTAG00000012919,ENSBTAG00000010663,ENSBTAG00000011662,ENSBTAG00000013227,ENSBTAG00000016046,ENSBTAG00000013812,ENSBTAG00000008991,ENSBTAG00000004930,ENSBTAG00000005108,ENSBTAG00000017019,ENSBTAG00000005892,ENSBTAG00000033890,ENSBTAG00000010107,ENSBTAG00000000395,ENSBTAG00000021224,ENSBTAG00000026768,ENSBTAG00000015366,ENSBTAG00000012328,ENSBTAG00000019914,ENSBTAG00000006990,ENSBTAG00000021867,ENSBTAG00000001506,ENSBTAG00000014835,ENSBTAG00000001014,ENSBTAG00000020783,ENSBTAG00000015637,ENSBTAG00000004119,ENSBTAG00000047872,ENSBTAG00000006221,ENSBTAG00000047202,ENSBTAG00000012897,ENSBTAG00000016309,ENSBTAG00000024061,ENSBTAG00000014406,ENSBTAG00000046332,ENSBTAG00000014229,ENSBTAG00000007393,ENSBTAG00000016462,ENSBTAG00000020340,ENSBTAG00000016542,ENSBTAG00000010820,ENSBTAG00000011322,ENSBTAG00000018993,ENSBTAG00000014270,ENSBTAG00000017753,ENSBTAG00000012082,ENSBTAG00000009034,ENSBTAG00000008695,ENSBTAG00000046598,ENSBTAG00000048067,ENSBTAG00000011784,ENSBTAG00000018897,ENSBTAG00000005280,ENSBTAG00000019712,ENSBTAG00000014922,ENSBTAG00000012656,ENSBTAG00000009438,ENSBTAG00000000329,ENSBTAG00000016334,ENSBTAG00000009602,ENSBTAG00000012150,ENSBTAG00000004129,ENSBTAG00000015541,ENSBTAG00000047747,ENSBTAG00000016823,ENSBTAG00000004292,ENSBTAG00000002539,ENSBTAG00000018825,ENSBTAG00000019115,ENSBTAG00000015980,ENSBTAG00000014738,ENSBTAG00000007860,ENSBTAG00000006378,ENSBTAG00000015015,ENSBTAG00000030179,ENSBTAG00000011909,ENSBTAG00000002356,ENSBTAG00000020417,ENSBTAG00000002564,ENSBTAG00000048151,ENSBTAG00000003479,ENSBTAG00000006618,ENSBTAG00000025762,ENSBTAG00000008090,ENSBTAG00000021427,ENSBTAG00000019888,ENSBTAG00000008664,ENSBTAG00000023452,ENSBTAG00000045552,ENSBTAG00000003791,ENSBTAG00000015904,ENSBTAG00000013491,ENSBTAG00000011706,ENSBTAG00000014645,ENSBTAG00000017282,ENSBTAG00000008868,ENSBTAG00000014917,ENSBTAG00000010690,ENSBTAG00000006631,ENSBTAG00000046545,ENSBTAG00000008378,ENSBTAG00000020578,ENSBTAG00000018225,ENSBTAG00000019081,ENSBTAG00000004922,ENSBTAG00000034848,ENSBTAG00000000163,ENSBTAG00000039160,ENSBTAG00000010548,ENSBTAG00000021741,ENSBTAG00000003826,ENSBTAG00000006588,ENSBTAG00000020791,ENSBTAG00000013407,ENSBTAG00000046556,ENSBTAG00000014886,ENSBTAG00000002414,ENSBTAG00000012284,ENSBTAG00000003449,ENSBTAG00000008814,ENSBTAG00000011742,ENSBTAG00000007884,ENSBTAG00000031001,ENSBTAG00000006008,ENSBTAG00000013222,ENSBTAG00000004215,ENSBTAG00000004767,ENSBTAG00000012125,ENSBTAG00000001403,ENSBTAG00000006253,ENSBTAG00000015988,ENSBTAG00000018358,ENSBTAG00000013498,ENSBTAG00000043971,ENSBTAG00000007530,ENSBTAG00000023907,ENSBTAG00000009139,ENSBTAG00000008054,ENSBTAG00000000264,ENSBTAG00000020634,ENSBTAG00000005980,ENSBTAG00000013294,ENSBTAG00000003134,ENSBTAG00000020054,ENSBTAG00000016344,ENSBTAG00000008202,ENSBTAG00000014619,ENSBTAG00000003257,ENSBTAG00000038264,ENSBTAG00000010426,ENSBTAG00000021416,ENSBTAG00000002251,ENSBTAG00000023832,ENSBTAG00000010229,ENSBTAG00000002177,ENSBTAG00000032017,ENSBTAG00000013060,ENSBTAG00000019866,ENSBTAG00000031707,ENSBTAG00000009084,ENSBTAG00000004193,ENSBTAG00000000362,ENSBTAG00000024240,ENSBTAG00000013451,ENSBTAG00000017038,ENSBTAG00000013076,ENSBTAG00000039581,ENSBTAG00000013015,ENSBTAG00000000369,ENSBTAG00000023172,ENSBTAG00000012222,ENSBTAG00000015194,ENSBTAG00000000113,ENSBTAG00000007814,ENSBTAG00000011640,ENSBTAG00000025210,ENSBTAG00000045554,ENSBTAG00000000342,ENSBTAG00000019512,ENSBTAG00000020341,ENSBTAG00000004015,ENSBTAG00000014434,ENSBTAG00000044166,ENSBTAG00000030667,ENSBTAG00000017422,ENSBTAG00000021068,ENSBTAG00000009691,ENSBTAG00000016343,ENSBTAG00000007246,ENSBTAG00000003462,ENSBTAG00000032092,ENSBTAG00000012941,ENSBTAG00000038716,ENSBTAG00000017180,ENSBTAG00000007383,ENSBTAG00000020262,ENSBTAG00000010490,ENSBTAG00000005769,ENSBTAG00000006642,ENSBTAG00000002606,ENSBTAG00000045845,ENSBTAG00000012537,ENSBTAG00000019242,ENSBTAG00000016230,ENSBTAG00000018112,ENSBTAG00000006751,ENSBTAG00000007424,ENSBTAG00000020781,ENSBTAG00000020277,ENSBTAG00000024688,ENSBTAG00000015271,ENSBTAG00000015965,ENSBTAG00000009615,ENSBTAG00000009960,ENSBTAG00000012817,ENSBTAG00000005286,ENSBTAG00000019686,ENSBTAG00000019052,ENSBTAG00000021694,ENSBTAG00000005916,ENSBTAG00000006504,ENSBTAG00000002139,ENSBTAG00000023806,ENSBTAG00000030432,ENSBTAG00000002921,ENSBTAG00000013607,ENSBTAG00000014137,ENSBTAG00000019495,ENSBTAG00000020198,ENSBTAG00000033801,ENSBTAG00000019010,ENSBTAG00000003094,ENSBTAG00000009676,ENSBTAG00000005198,ENSBTAG00000019097,ENSBTAG00000017475,ENSBTAG00000001400,ENSBTAG00000004751,ENSBTAG00000000459,ENSBTAG00000007981,ENSBTAG00000006017,ENSBTAG00000002738,ENSBTAG00000016024,ENSBTAG00000012777,ENSBTAG00000009207,ENSBTAG00000016299,ENSBTAG00000011431,ENSBTAG00000019821,ENSBTAG00000000687,ENSBTAG00000017731,ENSBTAG00000004879,ENSBTAG00000010444,ENSBTAG00000008333,ENSBTAG00000047413,ENSBTAG00000015058,ENSBTAG00000015609,ENSBTAG00000011698,ENSBTAG00000008505,ENSBTAG00000014900,ENSBTAG00000016607,ENSBTAG00000039599,ENSBTAG00000030575,ENSBTAG00000002253,ENSBTAG00000000413,ENSBTAG00000007708,ENSBTAG00000016420,ENSBTAG00000003072,ENSBTAG00000000469,ENSBTAG00000002391,ENSBTAG00000007118,ENSBTAG00000010696,ENSBTAG00000010371,ENSBTAG00000017694,ENSBTAG00000005730,ENSBTAG00000016577,ENSBTAG00000000815,ENSBTAG00000010517,ENSBTAG00000004785,ENSBTAG00000030670,ENSBTAG00000011598,ENSBTAG00000008756,ENSBTAG00000021048,ENSBTAG00000011619,ENSBTAG00000013347,ENSBTAG00000001537,ENSBTAG00000018245,ENSBTAG00000024137,ENSBTAG00000010896,ENSBTAG00000032884,ENSBTAG00000008749,ENSBTAG00000032962,</Data></Cell>
    <Cell ss:StyleID="s65"><Data ss:Type="Number">7.70864257919442E-8</Data></Cell>
    <Cell ss:StyleID="s65"><Data ss:Type="Number">2.6114891731193499E-5</Data></Cell>
   </Row>
   <Row>
    <Cell><Data ss:Type="String">GO:0048513</Data></Cell>
    <Cell><Data ss:Type="String">animal organ development</Data></Cell>
    <Cell><Data ss:Type="String">biological_process</Data></Cell>
    <Cell><Data ss:Type="Number">766</Data></Cell>
    <Cell ss:StyleID="s64"><Data ss:Type="String">ENSBTAG00000016299,ENSBTAG00000015436,ENSBTAG00000002444,ENSBTAG00000047272,ENSBTAG00000011044,ENSBTAG00000013362,ENSBTAG00000017731,ENSBTAG00000006017,ENSBTAG00000009871,ENSBTAG00000019692,ENSBTAG00000009443,ENSBTAG00000037726,ENSBTAG00000012777,ENSBTAG00000005832,ENSBTAG00000009207,ENSBTAG00000000878,ENSBTAG00000002799,ENSBTAG00000039599,ENSBTAG00000000288,ENSBTAG00000008333,ENSBTAG00000047413,ENSBTAG00000003298,ENSBTAG00000010444,ENSBTAG00000001981,ENSBTAG00000001126,ENSBTAG00000015609,ENSBTAG00000000784,ENSBTAG00000003894,ENSBTAG00000002391,ENSBTAG00000005038,ENSBTAG00000010696,ENSBTAG00000017694,ENSBTAG00000022890,ENSBTAG00000005730,ENSBTAG00000016577,ENSBTAG00000015581,ENSBTAG00000000413,ENSBTAG00000016420,ENSBTAG00000000469,ENSBTAG00000001537,ENSBTAG00000000831,ENSBTAG00000010896,ENSBTAG00000024137,ENSBTAG00000008749,ENSBTAG00000032962,ENSBTAG00000023891,ENSBTAG00000010271,ENSBTAG00000000815,ENSBTAG00000010517,ENSBTAG00000011598,ENSBTAG00000004785,ENSBTAG00000002923,ENSBTAG00000021048,ENSBTAG00000008756,ENSBTAG00000001528,ENSBTAG00000006751,ENSBTAG00000014737,ENSBTAG00000016006,ENSBTAG00000001189,ENSBTAG00000005769,ENSBTAG00000010490,ENSBTAG00000002606,ENSBTAG00000045845,ENSBTAG00000015271,ENSBTAG00000007424,ENSBTAG00000027524,ENSBTAG00000008507,ENSBTAG00000002139,ENSBTAG00000023806,ENSBTAG00000015965,ENSBTAG00000012817,ENSBTAG00000009615,ENSBTAG00000009960,ENSBTAG00000019686,ENSBTAG00000005286,ENSBTAG00000005198,ENSBTAG00000017475,ENSBTAG00000046671,ENSBTAG00000030432,ENSBTAG00000003094,ENSBTAG00000024449,ENSBTAG00000003134,ENSBTAG00000018483,ENSBTAG00000008202,ENSBTAG00000016344,ENSBTAG00000003257,ENSBTAG00000007530,ENSBTAG00000018093,ENSBTAG00000009139,ENSBTAG00000000264,ENSBTAG00000003238,ENSBTAG00000020634,ENSBTAG00000013294,ENSBTAG00000005980,ENSBTAG00000001692,ENSBTAG00000001058,ENSBTAG00000013060,ENSBTAG00000019866,ENSBTAG00000011613,ENSBTAG00000046996,ENSBTAG00000021416,ENSBTAG00000010426,ENSBTAG00000023832,ENSBTAG00000038990,ENSBTAG00000012222,ENSBTAG00000008908,ENSBTAG00000015194,ENSBTAG00000007814,ENSBTAG00000047339,ENSBTAG00000045554,ENSBTAG00000013451,ENSBTAG00000024240,ENSBTAG00000013076,ENSBTAG00000009832,ENSBTAG00000002977,ENSBTAG00000039581,ENSBTAG00000009625,ENSBTAG00000021068,ENSBTAG00000009665,ENSBTAG00000003845,ENSBTAG00000000342,ENSBTAG00000019512,ENSBTAG00000004015,ENSBTAG00000019791,ENSBTAG00000044166,ENSBTAG00000008090,ENSBTAG00000021427,ENSBTAG00000025762,ENSBTAG00000003479,ENSBTAG00000006618,ENSBTAG00000008664,ENSBTAG00000045552,ENSBTAG00000013491,ENSBTAG00000015904,ENSBTAG00000007860,ENSBTAG00000006378,ENSBTAG00000014738,ENSBTAG00000002356,ENSBTAG00000015843,ENSBTAG00000011909,ENSBTAG00000011578,ENSBTAG00000046545,ENSBTAG00000009502,ENSBTAG00000018225,ENSBTAG00000008378,ENSBTAG00000000163,ENSBTAG00000034848,ENSBTAG00000004922,ENSBTAG00000010548,ENSBTAG00000039160,ENSBTAG00000011706,ENSBTAG00000014645,ENSBTAG00000011032,ENSBTAG00000008868,ENSBTAG00000006631,ENSBTAG00000010690,ENSBTAG00000012284,ENSBTAG00000003449,ENSBTAG00000002996,ENSBTAG00000035998,ENSBTAG00000015969,ENSBTAG00000021741,ENSBTAG00000009703,ENSBTAG00000016023,ENSBTAG00000006588,ENSBTAG00000001768,ENSBTAG00000013407,ENSBTAG00000016514,ENSBTAG00000014886,ENSBTAG00000046556,ENSBTAG00000005929,ENSBTAG00000004767,ENSBTAG00000001403,ENSBTAG00000018358,ENSBTAG00000015988,ENSBTAG00000043971,ENSBTAG00000031001,ENSBTAG00000013222,ENSBTAG00000004215,ENSBTAG00000018134,ENSBTAG00000005892,ENSBTAG00000012715,ENSBTAG00000017019,ENSBTAG00000010107,ENSBTAG00000016972,ENSBTAG00000026768,ENSBTAG00000012328,ENSBTAG00000015789,ENSBTAG00000013227,ENSBTAG00000010663,ENSBTAG00000011662,ENSBTAG00000005108,ENSBTAG00000004086,ENSBTAG00000046332,ENSBTAG00000014406,ENSBTAG00000024061,ENSBTAG00000001854,ENSBTAG00000020340,ENSBTAG00000001506,ENSBTAG00000021867,ENSBTAG00000014835,ENSBTAG00000004119,ENSBTAG00000015637,ENSBTAG00000020783,ENSBTAG00000045877,ENSBTAG00000006221,ENSBTAG00000047872,ENSBTAG00000047202,ENSBTAG00000005280,ENSBTAG00000019712,ENSBTAG00000014922,ENSBTAG00000012656,ENSBTAG00000011322,ENSBTAG00000010820,ENSBTAG00000017753,ENSBTAG00000008695,ENSBTAG00000009034,ENSBTAG00000046598,ENSBTAG00000047747,ENSBTAG00000021713,ENSBTAG00000019336,ENSBTAG00000005953,ENSBTAG00000000160,ENSBTAG00000015980,ENSBTAG00000009438,ENSBTAG00000000329,ENSBTAG00000016334,ENSBTAG00000004129,ENSBTAG00000013984,ENSBTAG00000008728,ENSBTAG00000011414,ENSBTAG00000005299,ENSBTAG00000011345,ENSBTAG00000006410,ENSBTAG00000019192,ENSBTAG00000007439,ENSBTAG00000018094,ENSBTAG00000018272,ENSBTAG00000006526,ENSBTAG00000027327,ENSBTAG00000008336,ENSBTAG00000005780,ENSBTAG00000012499,ENSBTAG00000008647,ENSBTAG00000014882,ENSBTAG00000007492,ENSBTAG00000025477,ENSBTAG00000004117,ENSBTAG00000022114,ENSBTAG00000010647,ENSBTAG00000011092,ENSBTAG00000004884,ENSBTAG00000010785,ENSBTAG00000001250,ENSBTAG00000012235,ENSBTAG00000006720,ENSBTAG00000011237,ENSBTAG00000006424,ENSBTAG00000003418,ENSBTAG00000020148,ENSBTAG00000000184,ENSBTAG00000000124,ENSBTAG00000019734,ENSBTAG00000004885,ENSBTAG00000012609,ENSBTAG00000012137,ENSBTAG00000001173,ENSBTAG00000015307,ENSBTAG00000007517,ENSBTAG00000016564,ENSBTAG00000017032,ENSBTAG00000008101,ENSBTAG00000018103,ENSBTAG00000018254,ENSBTAG00000013662,ENSBTAG00000020436,ENSBTAG00000007117,ENSBTAG00000003061,ENSBTAG00000008283,ENSBTAG00000018965,ENSBTAG00000001273,ENSBTAG00000017382,ENSBTAG00000006560,ENSBTAG00000006029,ENSBTAG00000006837,ENSBTAG00000002504,ENSBTAG00000020294,ENSBTAG00000008779,ENSBTAG00000008374,ENSBTAG00000010312,ENSBTAG00000002216,ENSBTAG00000000706,ENSBTAG00000008448,ENSBTAG00000008437,ENSBTAG00000001511,ENSBTAG00000000507,ENSBTAG00000002392,ENSBTAG00000038224,ENSBTAG00000006532,ENSBTAG00000046512,ENSBTAG00000014278,ENSBTAG00000024773,ENSBTAG00000014169,ENSBTAG00000014675,ENSBTAG00000010130,ENSBTAG00000008621,ENSBTAG00000022058,ENSBTAG00000015996,ENSBTAG00000011082,ENSBTAG00000031846,ENSBTAG00000002227,ENSBTAG00000012647,ENSBTAG00000017636,ENSBTAG00000018784,ENSBTAG00000000601,ENSBTAG00000019518,ENSBTAG00000024015,ENSBTAG00000004154,ENSBTAG00000012938,ENSBTAG00000006335,ENSBTAG00000002947,ENSBTAG00000002211,ENSBTAG00000012558,ENSBTAG00000038496,ENSBTAG00000020147,ENSBTAG00000015801,ENSBTAG00000021466,ENSBTAG00000003345,ENSBTAG00000021458,ENSBTAG00000022886,ENSBTAG00000018052,ENSBTAG00000016234,ENSBTAG00000014828,ENSBTAG00000003376,ENSBTAG00000033983,ENSBTAG00000004650,ENSBTAG00000021128,ENSBTAG00000013170,ENSBTAG00000036183,ENSBTAG00000011851,ENSBTAG00000009942,ENSBTAG00000006804,ENSBTAG00000012575,ENSBTAG00000019616,ENSBTAG00000010945,ENSBTAG00000010798,ENSBTAG00000001346,ENSBTAG00000013314,ENSBTAG00000013078,ENSBTAG00000014972,ENSBTAG00000006031,ENSBTAG00000016187,ENSBTAG00000002041,ENSBTAG00000010563,ENSBTAG00000000816,ENSBTAG00000019359,ENSBTAG00000016197,ENSBTAG00000031532,ENSBTAG00000019153,ENSBTAG00000021133,ENSBTAG00000002474,ENSBTAG00000021972,ENSBTAG00000014698,ENSBTAG00000016331,ENSBTAG00000006558,ENSBTAG00000013069,ENSBTAG00000002335,ENSBTAG00000019627,ENSBTAG00000013861,ENSBTAG00000027020,ENSBTAG00000014834,ENSBTAG00000003101,ENSBTAG00000001305,ENSBTAG00000045526,ENSBTAG00000009019,ENSBTAG00000008552,ENSBTAG00000004694,ENSBTAG00000045905,ENSBTAG00000011124,ENSBTAG00000013391,ENSBTAG00000015160,ENSBTAG00000015802,ENSBTAG00000002072,ENSBTAG00000006999,ENSBTAG00000007173,ENSBTAG00000000057,ENSBTAG00000006844,ENSBTAG00000014612,ENSBTAG00000015405,ENSBTAG00000018449,ENSBTAG00000012519,ENSBTAG00000001941,ENSBTAG00000030705,ENSBTAG00000018787,ENSBTAG00000004036,ENSBTAG00000021151,ENSBTAG00000020316,ENSBTAG00000014966,ENSBTAG00000003636,ENSBTAG00000025424,ENSBTAG00000009872,ENSBTAG00000000698,ENSBTAG00000001081,ENSBTAG00000018223,ENSBTAG00000047362,ENSBTAG00000020031,ENSBTAG00000006264,ENSBTAG00000014992,ENSBTAG00000045902,ENSBTAG00000006520,ENSBTAG00000004555,ENSBTAG00000001885,ENSBTAG00000011756,ENSBTAG00000009159,ENSBTAG00000018900,ENSBTAG00000008938,ENSBTAG00000046629,ENSBTAG00000020155,ENSBTAG00000010878,ENSBTAG00000019785,ENSBTAG00000007156,ENSBTAG00000016800,ENSBTAG00000007909,ENSBTAG00000014665,ENSBTAG00000002303,ENSBTAG00000019028,ENSBTAG00000005580,ENSBTAG00000039827,ENSBTAG00000047998,ENSBTAG00000014620,ENSBTAG00000015751,ENSBTAG00000003745,ENSBTAG00000012211,ENSBTAG00000002878,ENSBTAG00000009330,ENSBTAG00000003140,ENSBTAG00000020355,ENSBTAG00000008429,ENSBTAG00000019498,ENSBTAG00000014291,ENSBTAG00000009851,ENSBTAG00000031279,ENSBTAG00000012475,ENSBTAG00000003553,ENSBTAG00000003920,ENSBTAG00000007569,ENSBTAG00000013155,ENSBTAG00000021827,ENSBTAG00000043959,ENSBTAG00000002988,ENSBTAG00000005490,ENSBTAG00000002733,ENSBTAG00000001592,ENSBTAG00000001241,ENSBTAG00000020426,ENSBTAG00000007357,ENSBTAG00000035662,ENSBTAG00000012119,ENSBTAG00000001539,ENSBTAG00000021953,ENSBTAG00000002948,ENSBTAG00000021396,ENSBTAG00000021494,ENSBTAG00000019964,ENSBTAG00000002742,ENSBTAG00000008132,ENSBTAG00000002440,ENSBTAG00000007109,ENSBTAG00000007740,ENSBTAG00000015535,ENSBTAG00000015543,ENSBTAG00000015249,ENSBTAG00000005664,ENSBTAG00000027932,ENSBTAG00000010716,ENSBTAG00000017113,ENSBTAG00000018578,ENSBTAG00000000085,ENSBTAG00000000128,ENSBTAG00000010671,ENSBTAG00000039973,ENSBTAG00000008126,ENSBTAG00000016378,ENSBTAG00000016716,ENSBTAG00000012047,ENSBTAG00000011770,ENSBTAG00000007592,ENSBTAG00000021697,ENSBTAG00000012772,ENSBTAG00000002075,ENSBTAG00000016198,ENSBTAG00000015106,ENSBTAG00000005828,ENSBTAG00000020709,ENSBTAG00000015005,ENSBTAG00000017037,ENSBTAG00000003245,ENSBTAG00000013236,ENSBTAG00000003027,ENSBTAG00000006052,ENSBTAG00000018019,ENSBTAG00000003108,ENSBTAG00000021523,ENSBTAG00000007319,ENSBTAG00000019461,ENSBTAG00000003184,ENSBTAG00000016920,ENSBTAG00000000819,ENSBTAG00000003207,ENSBTAG00000022799,ENSBTAG00000001139,ENSBTAG00000021373,ENSBTAG00000007986,ENSBTAG00000013275,ENSBTAG00000047982,ENSBTAG00000005016,ENSBTAG00000015939,ENSBTAG00000020916,ENSBTAG00000009357,ENSBTAG00000044118,ENSBTAG00000009704,ENSBTAG00000016625,ENSBTAG00000007519,ENSBTAG00000020459,ENSBTAG00000001567,ENSBTAG00000013247,ENSBTAG00000048154,ENSBTAG00000014915,ENSBTAG00000020173,ENSBTAG00000013499,ENSBTAG00000031567,ENSBTAG00000016103,ENSBTAG00000040053,ENSBTAG00000006729,ENSBTAG00000008951,ENSBTAG00000030162,ENSBTAG00000005910,ENSBTAG00000002664,ENSBTAG00000011439,ENSBTAG00000005461,ENSBTAG00000002580,ENSBTAG00000021798,ENSBTAG00000006686,ENSBTAG00000047567,ENSBTAG00000021707,ENSBTAG00000009260,ENSBTAG00000022004,ENSBTAG00000009846,ENSBTAG00000006904,ENSBTAG00000005470,ENSBTAG00000019474,ENSBTAG00000010689,ENSBTAG00000047599,ENSBTAG00000020267,ENSBTAG00000008987,ENSBTAG00000002796,ENSBTAG00000018373,ENSBTAG00000021538,ENSBTAG00000027017,ENSBTAG00000020053,ENSBTAG00000019167,ENSBTAG00000040031,ENSBTAG00000014512,ENSBTAG00000010244,ENSBTAG00000000078,ENSBTAG00000009748,ENSBTAG00000008063,ENSBTAG00000019832,ENSBTAG00000018037,ENSBTAG00000008113,ENSBTAG00000045887,ENSBTAG00000005092,ENSBTAG00000020619,ENSBTAG00000026953,ENSBTAG00000003835,ENSBTAG00000004688,ENSBTAG00000033603,ENSBTAG00000006877,ENSBTAG00000007867,ENSBTAG00000033562,ENSBTAG00000017355,ENSBTAG00000018169,ENSBTAG00000014824,ENSBTAG00000016030,ENSBTAG00000004593,ENSBTAG00000013334,ENSBTAG00000004258,ENSBTAG00000008886,ENSBTAG00000001694,ENSBTAG00000000625,ENSBTAG00000017764,ENSBTAG00000000405,ENSBTAG00000038428,ENSBTAG00000032558,ENSBTAG00000021920,ENSBTAG00000009436,ENSBTAG00000013017,ENSBTAG00000001396,ENSBTAG00000024950,ENSBTAG00000001271,ENSBTAG00000010884,ENSBTAG00000007192,ENSBTAG00000002763,ENSBTAG00000000988,ENSBTAG00000003075,ENSBTAG00000017802,ENSBTAG00000010230,ENSBTAG00000012584,ENSBTAG00000013989,ENSBTAG00000016692,ENSBTAG00000020780,ENSBTAG00000015325,ENSBTAG00000014112,ENSBTAG00000000575,ENSBTAG00000011001,ENSBTAG00000005009,ENSBTAG00000012849,ENSBTAG00000010129,ENSBTAG00000005714,ENSBTAG00000016948,ENSBTAG00000007245,ENSBTAG00000034287,ENSBTAG00000008097,ENSBTAG00000006563,ENSBTAG00000001712,ENSBTAG00000014930,ENSBTAG00000007602,ENSBTAG00000046097,ENSBTAG00000018157,ENSBTAG00000039958,ENSBTAG00000000306,ENSBTAG00000005313,ENSBTAG00000021923,ENSBTAG00000013961,ENSBTAG00000015432,ENSBTAG00000014605,ENSBTAG00000000176,ENSBTAG00000000696,ENSBTAG00000014023,ENSBTAG00000004037,ENSBTAG00000016465,ENSBTAG00000011412,ENSBTAG00000002850,ENSBTAG00000013793,ENSBTAG00000005958,ENSBTAG00000017776,ENSBTAG00000005404,ENSBTAG00000011585,ENSBTAG00000012212,ENSBTAG00000021795,ENSBTAG00000007821,ENSBTAG00000008520,ENSBTAG00000020560,ENSBTAG00000031402,ENSBTAG00000038272,ENSBTAG00000009868,ENSBTAG00000047956,ENSBTAG00000013003,ENSBTAG00000006609,ENSBTAG00000018303,ENSBTAG00000001024,ENSBTAG00000013153,ENSBTAG00000002941,ENSBTAG00000001821,ENSBTAG00000017200,ENSBTAG00000015908,ENSBTAG00000025405,ENSBTAG00000008493,ENSBTAG00000040126,ENSBTAG00000014809,ENSBTAG00000013895,ENSBTAG00000002300,ENSBTAG00000012089,ENSBTAG00000012061,ENSBTAG00000006738,ENSBTAG00000007244,ENSBTAG00000000888,ENSBTAG00000012761,ENSBTAG00000024493,ENSBTAG00000016050,ENSBTAG00000010786,ENSBTAG00000001010,ENSBTAG00000044019,ENSBTAG00000009125,ENSBTAG00000020407,ENSBTAG00000022826,ENSBTAG00000018884,ENSBTAG00000005190,ENSBTAG00000004092,ENSBTAG00000021327,ENSBTAG00000015266,ENSBTAG00000000919,ENSBTAG00000012048,ENSBTAG00000023529,ENSBTAG00000011382,ENSBTAG00000014127,ENSBTAG00000004754,ENSBTAG00000020125,ENSBTAG00000004378,ENSBTAG00000010346,ENSBTAG00000007955,ENSBTAG00000022036,ENSBTAG00000011682,ENSBTAG00000021841,ENSBTAG00000004203,ENSBTAG00000000902,ENSBTAG00000031849,ENSBTAG00000047924,ENSBTAG00000010220,ENSBTAG00000006978,ENSBTAG00000014589,ENSBTAG00000009249,ENSBTAG00000018743,ENSBTAG00000005230,ENSBTAG00000014543,ENSBTAG00000006591,ENSBTAG00000019234,ENSBTAG00000005557,ENSBTAG00000012004,ENSBTAG00000020194,ENSBTAG00000047134,ENSBTAG00000014391,ENSBTAG00000045547,ENSBTAG00000030180,ENSBTAG00000003334,ENSBTAG00000044046,ENSBTAG00000016791,ENSBTAG00000039223,ENSBTAG00000019781,ENSBTAG00000004331,ENSBTAG00000005138,ENSBTAG00000009655,ENSBTAG00000003579,ENSBTAG00000018966,ENSBTAG00000010717,ENSBTAG00000019838,ENSBTAG00000009186,ENSBTAG00000003586,ENSBTAG00000002699,ENSBTAG00000021397,ENSBTAG00000017346,ENSBTAG00000012181,ENSBTAG00000013555,ENSBTAG00000012615,ENSBTAG00000012749,ENSBTAG00000004337,ENSBTAG00000004381,ENSBTAG00000046421,ENSBTAG00000003608,ENSBTAG00000027080,ENSBTAG00000020378,ENSBTAG00000005847,ENSBTAG00000005155,ENSBTAG00000011819,ENSBTAG00000002651,ENSBTAG00000009017,ENSBTAG00000039261,ENSBTAG00000006324,ENSBTAG00000017685,ENSBTAG00000010875,ENSBTAG00000016412,ENSBTAG00000017680,ENSBTAG00000004710,ENSBTAG00000018921,ENSBTAG00000009663,ENSBTAG00000015538,</Data></Cell>
    <Cell ss:StyleID="s65"><Data ss:Type="Number">1.04885758318547E-7</Data></Cell>
    <Cell ss:StyleID="s65"><Data ss:Type="Number">3.3379097995799403E-5</Data></Cell>
   </Row>
   <Row>
    <Cell><Data ss:Type="String">GO:0048468</Data></Cell>
    <Cell><Data ss:Type="String">cell development</Data></Cell>
    <Cell><Data ss:Type="String">biological_process</Data></Cell>
    <Cell><Data ss:Type="Number">503</Data></Cell>
    <Cell ss:StyleID="s64"><Data ss:Type="String">ENSBTAG00000004154,ENSBTAG00000020147,ENSBTAG00000018270,ENSBTAG00000002211,ENSBTAG00000021846,ENSBTAG00000011382,ENSBTAG00000022044,ENSBTAG00000003345,ENSBTAG00000000919,ENSBTAG00000015266,ENSBTAG00000017361,ENSBTAG00000021466,ENSBTAG00000015801,ENSBTAG00000014828,ENSBTAG00000018052,ENSBTAG00000020125,ENSBTAG00000004754,ENSBTAG00000033983,ENSBTAG00000008887,ENSBTAG00000011682,ENSBTAG00000006804,ENSBTAG00000004203,ENSBTAG00000009873,ENSBTAG00000016124,ENSBTAG00000020489,ENSBTAG00000021841,ENSBTAG00000011851,ENSBTAG00000036183,ENSBTAG00000010661,ENSBTAG00000001346,ENSBTAG00000010945,ENSBTAG00000048123,ENSBTAG00000012575,ENSBTAG00000016849,ENSBTAG00000044068,ENSBTAG00000013003,ENSBTAG00000047956,ENSBTAG00000037604,ENSBTAG00000001511,ENSBTAG00000038272,ENSBTAG00000038224,ENSBTAG00000013153,ENSBTAG00000010386,ENSBTAG00000002941,ENSBTAG00000006532,ENSBTAG00000010130,ENSBTAG00000008621,ENSBTAG00000014675,ENSBTAG00000024773,ENSBTAG00000012061,ENSBTAG00000012089,ENSBTAG00000002300,ENSBTAG00000019883,ENSBTAG00000004777,ENSBTAG00000006738,ENSBTAG00000017636,ENSBTAG00000012647,ENSBTAG00000011082,ENSBTAG00000047135,ENSBTAG00000018375,ENSBTAG00000012761,ENSBTAG00000024015,ENSBTAG00000004211,ENSBTAG00000012749,ENSBTAG00000012615,ENSBTAG00000005145,ENSBTAG00000018845,ENSBTAG00000045526,ENSBTAG00000001305,ENSBTAG00000004694,ENSBTAG00000016913,ENSBTAG00000017155,ENSBTAG00000008552,ENSBTAG00000008571,ENSBTAG00000004381,ENSBTAG00000003049,ENSBTAG00000018729,ENSBTAG00000005847,ENSBTAG00000045905,ENSBTAG00000005155,ENSBTAG00000011124,ENSBTAG00000018576,ENSBTAG00000006999,ENSBTAG00000016894,ENSBTAG00000010875,ENSBTAG00000002072,ENSBTAG00000044097,ENSBTAG00000021193,ENSBTAG00000007648,ENSBTAG00000009482,ENSBTAG00000006844,ENSBTAG00000007173,ENSBTAG00000004710,ENSBTAG00000014589,ENSBTAG00000006978,ENSBTAG00000013314,ENSBTAG00000000816,ENSBTAG00000009249,ENSBTAG00000005077,ENSBTAG00000019153,ENSBTAG00000002586,ENSBTAG00000031532,ENSBTAG00000045895,ENSBTAG00000016197,ENSBTAG00000019359,ENSBTAG00000005230,ENSBTAG00000014543,ENSBTAG00000020194,ENSBTAG00000012004,ENSBTAG00000005557,ENSBTAG00000019234,ENSBTAG00000001729,ENSBTAG00000030180,ENSBTAG00000014391,ENSBTAG00000018564,ENSBTAG00000046677,ENSBTAG00000020102,ENSBTAG00000019633,ENSBTAG00000019627,ENSBTAG00000044046,ENSBTAG00000006558,ENSBTAG00000038168,ENSBTAG00000008300,ENSBTAG00000005138,ENSBTAG00000031454,ENSBTAG00000004331,ENSBTAG00000019781,ENSBTAG00000014834,ENSBTAG00000005318,ENSBTAG00000002699,ENSBTAG00000020782,ENSBTAG00000019712,ENSBTAG00000017355,ENSBTAG00000033562,ENSBTAG00000001694,ENSBTAG00000018914,ENSBTAG00000004593,ENSBTAG00000014922,ENSBTAG00000016030,ENSBTAG00000017764,ENSBTAG00000018993,ENSBTAG00000014270,ENSBTAG00000017753,ENSBTAG00000010123,ENSBTAG00000010820,ENSBTAG00000021508,ENSBTAG00000009436,ENSBTAG00000012082,ENSBTAG00000008695,ENSBTAG00000004292,ENSBTAG00000013017,ENSBTAG00000018825,ENSBTAG00000002539,ENSBTAG00000002763,ENSBTAG00000007192,ENSBTAG00000016334,ENSBTAG00000000329,ENSBTAG00000009438,ENSBTAG00000013556,ENSBTAG00000000988,ENSBTAG00000012150,ENSBTAG00000018373,ENSBTAG00000021224,ENSBTAG00000010107,ENSBTAG00000009987,ENSBTAG00000017019,ENSBTAG00000047599,ENSBTAG00000027017,ENSBTAG00000021538,ENSBTAG00000012328,ENSBTAG00000026768,ENSBTAG00000001481,ENSBTAG00000021336,ENSBTAG00000011662,ENSBTAG00000010663,ENSBTAG00000000078,ENSBTAG00000013227,ENSBTAG00000020223,ENSBTAG00000010244,ENSBTAG00000007421,ENSBTAG00000018498,ENSBTAG00000020053,ENSBTAG00000032071,ENSBTAG00000005108,ENSBTAG00000008991,ENSBTAG00000019832,ENSBTAG00000016046,ENSBTAG00000009748,ENSBTAG00000008028,ENSBTAG00000014818,ENSBTAG00000014406,ENSBTAG00000046332,ENSBTAG00000008113,ENSBTAG00000010241,ENSBTAG00000020340,ENSBTAG00000045887,ENSBTAG00000007393,ENSBTAG00000016462,ENSBTAG00000014229,ENSBTAG00000003835,ENSBTAG00000004119,ENSBTAG00000015637,ENSBTAG00000019914,ENSBTAG00000006990,ENSBTAG00000021867,ENSBTAG00000047202,ENSBTAG00000013023,ENSBTAG00000007517,ENSBTAG00000012137,ENSBTAG00000024888,ENSBTAG00000019596,ENSBTAG00000016758,ENSBTAG00000047877,ENSBTAG00000013591,ENSBTAG00000000696,ENSBTAG00000007344,ENSBTAG00000016696,ENSBTAG00000008283,ENSBTAG00000003061,ENSBTAG00000006989,ENSBTAG00000011412,ENSBTAG00000004037,ENSBTAG00000008075,ENSBTAG00000009256,ENSBTAG00000005958,ENSBTAG00000013793,ENSBTAG00000006560,ENSBTAG00000002216,ENSBTAG00000010312,ENSBTAG00000017222,ENSBTAG00000020294,ENSBTAG00000006837,ENSBTAG00000006029,ENSBTAG00000008579,ENSBTAG00000008448,ENSBTAG00000019940,ENSBTAG00000007821,ENSBTAG00000030671,ENSBTAG00000010347,ENSBTAG00000023192,ENSBTAG00000011414,ENSBTAG00000005299,ENSBTAG00000011962,ENSBTAG00000018272,ENSBTAG00000007439,ENSBTAG00000019192,ENSBTAG00000011001,ENSBTAG00000004488,ENSBTAG00000000575,ENSBTAG00000019188,ENSBTAG00000006526,ENSBTAG00000015325,ENSBTAG00000023814,ENSBTAG00000016948,ENSBTAG00000005714,ENSBTAG00000006649,ENSBTAG00000010129,ENSBTAG00000008647,ENSBTAG00000008097,ENSBTAG00000007262,ENSBTAG00000034287,ENSBTAG00000015835,ENSBTAG00000007245,ENSBTAG00000025477,ENSBTAG00000012694,ENSBTAG00000004884,ENSBTAG00000011092,ENSBTAG00000010647,ENSBTAG00000006563,ENSBTAG00000009305,ENSBTAG00000020148,ENSBTAG00000011215,ENSBTAG00000003418,ENSBTAG00000007379,ENSBTAG00000007602,ENSBTAG00000005313,ENSBTAG00000000124,ENSBTAG00000000113,ENSBTAG00000013236,ENSBTAG00000006855,ENSBTAG00000015005,ENSBTAG00000020709,ENSBTAG00000023172,ENSBTAG00000012222,ENSBTAG00000007814,ENSBTAG00000018019,ENSBTAG00000004193,ENSBTAG00000031707,ENSBTAG00000000362,ENSBTAG00000007319,ENSBTAG00000007395,ENSBTAG00000021523,ENSBTAG00000001801,ENSBTAG00000000819,ENSBTAG00000032092,ENSBTAG00000038716,ENSBTAG00000016920,ENSBTAG00000003184,ENSBTAG00000019461,ENSBTAG00000016343,ENSBTAG00000001139,ENSBTAG00000019512,ENSBTAG00000022799,ENSBTAG00000013958,ENSBTAG00000000342,ENSBTAG00000044166,ENSBTAG00000013275,ENSBTAG00000000613,ENSBTAG00000016549,ENSBTAG00000020341,ENSBTAG00000017023,ENSBTAG00000003134,ENSBTAG00000015249,ENSBTAG00000015543,ENSBTAG00000014619,ENSBTAG00000000128,ENSBTAG00000020054,ENSBTAG00000008202,ENSBTAG00000017251,ENSBTAG00000010303,ENSBTAG00000018578,ENSBTAG00000023907,ENSBTAG00000008126,ENSBTAG00000009139,ENSBTAG00000039973,ENSBTAG00000010671,ENSBTAG00000011770,ENSBTAG00000005980,ENSBTAG00000008054,ENSBTAG00000021576,ENSBTAG00000007592,ENSBTAG00000022779,ENSBTAG00000012772,ENSBTAG00000019866,ENSBTAG00000032017,ENSBTAG00000013060,ENSBTAG00000018125,ENSBTAG00000016198,ENSBTAG00000044035,ENSBTAG00000005828,ENSBTAG00000010229,ENSBTAG00000010426,ENSBTAG00000030162,ENSBTAG00000015805,ENSBTAG00000013534,ENSBTAG00000005676,ENSBTAG00000006359,ENSBTAG00000010532,ENSBTAG00000011742,ENSBTAG00000002664,ENSBTAG00000008814,ENSBTAG00000003826,ENSBTAG00000021798,ENSBTAG00000020791,ENSBTAG00000012881,ENSBTAG00000021741,ENSBTAG00000005461,ENSBTAG00000003035,ENSBTAG00000014611,ENSBTAG00000014886,ENSBTAG00000046556,ENSBTAG00000002414,ENSBTAG00000013407,ENSBTAG00000001403,ENSBTAG00000006253,ENSBTAG00000022004,ENSBTAG00000012125,ENSBTAG00000018445,ENSBTAG00000043971,ENSBTAG00000015988,ENSBTAG00000018358,ENSBTAG00000005470,ENSBTAG00000019474,ENSBTAG00000031001,ENSBTAG00000006008,ENSBTAG00000008664,ENSBTAG00000003479,ENSBTAG00000025762,ENSBTAG00000008090,ENSBTAG00000021427,ENSBTAG00000040338,ENSBTAG00000003791,ENSBTAG00000044118,ENSBTAG00000020916,ENSBTAG00000003232,ENSBTAG00000009704,ENSBTAG00000030179,ENSBTAG00000014738,ENSBTAG00000007860,ENSBTAG00000002564,ENSBTAG00000011909,ENSBTAG00000001567,ENSBTAG00000008378,ENSBTAG00000048154,ENSBTAG00000018225,ENSBTAG00000034848,ENSBTAG00000002816,ENSBTAG00000014645,ENSBTAG00000011706,ENSBTAG00000013499,ENSBTAG00000019273,ENSBTAG00000006729,ENSBTAG00000008868,ENSBTAG00000017282,ENSBTAG00000040053,ENSBTAG00000016103,ENSBTAG00000032650,ENSBTAG00000009159,ENSBTAG00000010696,ENSBTAG00000020850,ENSBTAG00000008436,ENSBTAG00000007118,ENSBTAG00000002391,ENSBTAG00000008938,ENSBTAG00000016577,ENSBTAG00000005730,ENSBTAG00000007708,ENSBTAG00000000413,ENSBTAG00000010878,ENSBTAG00000020155,ENSBTAG00000000469,ENSBTAG00000016420,ENSBTAG00000018245,ENSBTAG00000002095,ENSBTAG00000001537,ENSBTAG00000011789,ENSBTAG00000038976,ENSBTAG00000032962,ENSBTAG00000010896,ENSBTAG00000000815,ENSBTAG00000015784,ENSBTAG00000006161,ENSBTAG00000005580,ENSBTAG00000021048,ENSBTAG00000004785,ENSBTAG00000011431,ENSBTAG00000001941,ENSBTAG00000021151,ENSBTAG00000004036,ENSBTAG00000002407,ENSBTAG00000004907,ENSBTAG00000030705,ENSBTAG00000002738,ENSBTAG00000014966,ENSBTAG00000004751,ENSBTAG00000012777,ENSBTAG00000001081,ENSBTAG00000000698,ENSBTAG00000045902,ENSBTAG00000015609,ENSBTAG00000014992,ENSBTAG00000008333,ENSBTAG00000015058,ENSBTAG00000016607,ENSBTAG00000000540,ENSBTAG00000015618,ENSBTAG00000014900,ENSBTAG00000044091,ENSBTAG00000010772,ENSBTAG00000019916,ENSBTAG00000023806,ENSBTAG00000046208,ENSBTAG00000001539,ENSBTAG00000012119,ENSBTAG00000007357,ENSBTAG00000009960,ENSBTAG00000009615,ENSBTAG00000012817,ENSBTAG00000002948,ENSBTAG00000002742,ENSBTAG00000011011,ENSBTAG00000021494,ENSBTAG00000021694,ENSBTAG00000019052,ENSBTAG00000021396,ENSBTAG00000005286,ENSBTAG00000019686,ENSBTAG00000012987,ENSBTAG00000019097,ENSBTAG00000009676,ENSBTAG00000020923,ENSBTAG00000001400,ENSBTAG00000014741,ENSBTAG00000014596,ENSBTAG00000013607,ENSBTAG00000012250,ENSBTAG00000030432,ENSBTAG00000017627,ENSBTAG00000019010,ENSBTAG00000020198,ENSBTAG00000012211,ENSBTAG00000019242,ENSBTAG00000020355,ENSBTAG00000008429,ENSBTAG00000017180,ENSBTAG00000020262,ENSBTAG00000010490,ENSBTAG00000009851,ENSBTAG00000006642,ENSBTAG00000020277,ENSBTAG00000007424,ENSBTAG00000005702,ENSBTAG00000001241,</Data></Cell>
    <Cell ss:StyleID="s65"><Data ss:Type="Number">2.4045895997286102E-7</Data></Cell>
    <Cell ss:StyleID="s65"><Data ss:Type="Number">6.64552630956577E-5</Data></Cell>
   </Row>
   <Row>
    <Cell><Data ss:Type="String">GO:0000902</Data></Cell>
    <Cell><Data ss:Type="String">cell morphogenesis</Data></Cell>
    <Cell><Data ss:Type="String">biological_process</Data></Cell>
    <Cell><Data ss:Type="Number">346</Data></Cell>
    <Cell ss:StyleID="s64"><Data ss:Type="String">ENSBTAG00000009256,ENSBTAG00000009676,ENSBTAG00000019097,ENSBTAG00000011412,ENSBTAG00000006989,ENSBTAG00000012987,ENSBTAG00000021844,ENSBTAG00000006560,ENSBTAG00000012921,ENSBTAG00000013793,ENSBTAG00000010477,ENSBTAG00000014741,ENSBTAG00000005958,ENSBTAG00000030432,ENSBTAG00000020294,ENSBTAG00000014137,ENSBTAG00000017222,ENSBTAG00000019986,ENSBTAG00000020198,ENSBTAG00000048140,ENSBTAG00000033801,ENSBTAG00000008579,ENSBTAG00000012137,ENSBTAG00000004864,ENSBTAG00000010772,ENSBTAG00000007517,ENSBTAG00000020760,ENSBTAG00000006504,ENSBTAG00000015432,ENSBTAG00000012119,ENSBTAG00000023806,ENSBTAG00000019183,ENSBTAG00000000696,ENSBTAG00000009960,ENSBTAG00000020436,ENSBTAG00000003061,ENSBTAG00000021396,ENSBTAG00000021694,ENSBTAG00000019052,ENSBTAG00000011011,ENSBTAG00000007245,ENSBTAG00000025477,ENSBTAG00000008097,ENSBTAG00000011092,ENSBTAG00000024688,ENSBTAG00000007602,ENSBTAG00000011237,ENSBTAG00000016307,ENSBTAG00000020148,ENSBTAG00000003418,ENSBTAG00000011215,ENSBTAG00000007424,ENSBTAG00000018157,ENSBTAG00000009305,ENSBTAG00000001241,ENSBTAG00000005313,ENSBTAG00000016230,ENSBTAG00000010347,ENSBTAG00000026851,ENSBTAG00000013989,ENSBTAG00000018272,ENSBTAG00000011962,ENSBTAG00000003395,ENSBTAG00000017180,ENSBTAG00000008429,ENSBTAG00000011001,ENSBTAG00000010129,ENSBTAG00000012499,ENSBTAG00000009851,ENSBTAG00000023814,ENSBTAG00000018245,ENSBTAG00000011890,ENSBTAG00000001537,ENSBTAG00000015541,ENSBTAG00000004292,ENSBTAG00000016823,ENSBTAG00000018825,ENSBTAG00000037811,ENSBTAG00000002539,ENSBTAG00000020965,ENSBTAG00000032962,ENSBTAG00000019115,ENSBTAG00000003526,ENSBTAG00000005580,ENSBTAG00000009438,ENSBTAG00000006161,ENSBTAG00000007192,ENSBTAG00000000815,ENSBTAG00000030670,ENSBTAG00000004785,ENSBTAG00000004129,ENSBTAG00000013556,ENSBTAG00000007118,ENSBTAG00000033562,ENSBTAG00000002391,ENSBTAG00000011784,ENSBTAG00000020850,ENSBTAG00000011419,ENSBTAG00000019712,ENSBTAG00000010696,ENSBTAG00000009159,ENSBTAG00000003401,ENSBTAG00000020030,ENSBTAG00000008938,ENSBTAG00000047794,ENSBTAG00000004593,ENSBTAG00000018914,ENSBTAG00000030646,ENSBTAG00000001694,ENSBTAG00000010820,ENSBTAG00000007708,ENSBTAG00000020155,ENSBTAG00000017753,ENSBTAG00000014270,ENSBTAG00000010878,ENSBTAG00000018993,ENSBTAG00000016420,ENSBTAG00000012082,ENSBTAG00000000469,ENSBTAG00000011352,ENSBTAG00000010241,ENSBTAG00000016309,ENSBTAG00000014406,ENSBTAG00000024061,ENSBTAG00000001081,ENSBTAG00000008028,ENSBTAG00000007393,ENSBTAG00000014229,ENSBTAG00000045887,ENSBTAG00000014835,ENSBTAG00000001506,ENSBTAG00000015058,ENSBTAG00000030258,ENSBTAG00000008333,ENSBTAG00000003835,ENSBTAG00000045902,ENSBTAG00000015609,ENSBTAG00000020783,ENSBTAG00000047202,ENSBTAG00000016607,ENSBTAG00000013023,ENSBTAG00000009987,ENSBTAG00000021224,ENSBTAG00000018373,ENSBTAG00000001941,ENSBTAG00000000687,ENSBTAG00000021336,ENSBTAG00000030705,ENSBTAG00000004907,ENSBTAG00000021151,ENSBTAG00000018498,ENSBTAG00000014512,ENSBTAG00000004751,ENSBTAG00000010244,ENSBTAG00000013227,ENSBTAG00000016024,ENSBTAG00000014966,ENSBTAG00000010663,ENSBTAG00000000078,ENSBTAG00000003636,ENSBTAG00000012777,ENSBTAG00000005108,ENSBTAG00000004930,ENSBTAG00000013812,ENSBTAG00000011124,ENSBTAG00000012125,ENSBTAG00000004294,ENSBTAG00000005155,ENSBTAG00000022004,ENSBTAG00000019895,ENSBTAG00000018576,ENSBTAG00000014676,ENSBTAG00000007648,ENSBTAG00000005470,ENSBTAG00000010875,ENSBTAG00000016894,ENSBTAG00000044097,ENSBTAG00000006008,ENSBTAG00000031001,ENSBTAG00000006844,ENSBTAG00000005145,ENSBTAG00000007841,ENSBTAG00000012615,ENSBTAG00000012749,ENSBTAG00000015805,ENSBTAG00000030162,ENSBTAG00000001305,ENSBTAG00000002664,ENSBTAG00000011439,ENSBTAG00000006359,ENSBTAG00000011742,ENSBTAG00000003035,ENSBTAG00000008571,ENSBTAG00000004381,ENSBTAG00000016913,ENSBTAG00000021798,ENSBTAG00000008552,ENSBTAG00000006588,ENSBTAG00000003826,ENSBTAG00000013407,ENSBTAG00000045905,ENSBTAG00000020378,ENSBTAG00000003049,ENSBTAG00000015590,ENSBTAG00000000782,ENSBTAG00000046677,ENSBTAG00000020102,ENSBTAG00000019633,ENSBTAG00000002051,ENSBTAG00000014391,ENSBTAG00000018225,ENSBTAG00000030180,ENSBTAG00000008300,ENSBTAG00000013069,ENSBTAG00000038168,ENSBTAG00000019627,ENSBTAG00000006021,ENSBTAG00000010548,ENSBTAG00000019781,ENSBTAG00000021639,ENSBTAG00000013499,ENSBTAG00000005138,ENSBTAG00000011706,ENSBTAG00000002816,ENSBTAG00000014645,ENSBTAG00000004783,ENSBTAG00000017282,ENSBTAG00000002774,ENSBTAG00000002699,ENSBTAG00000005318,ENSBTAG00000025762,ENSBTAG00000003479,ENSBTAG00000048151,ENSBTAG00000023452,ENSBTAG00000044118,ENSBTAG00000040338,ENSBTAG00000003791,ENSBTAG00000005230,ENSBTAG00000014543,ENSBTAG00000031532,ENSBTAG00000045895,ENSBTAG00000016197,ENSBTAG00000030179,ENSBTAG00000005077,ENSBTAG00000021972,ENSBTAG00000012004,ENSBTAG00000002564,ENSBTAG00000020417,ENSBTAG00000015938,ENSBTAG00000020194,ENSBTAG00000016732,ENSBTAG00000033983,ENSBTAG00000012030,ENSBTAG00000017422,ENSBTAG00000001801,ENSBTAG00000018247,ENSBTAG00000019461,ENSBTAG00000003184,ENSBTAG00000016920,ENSBTAG00000018942,ENSBTAG00000012941,ENSBTAG00000021128,ENSBTAG00000011682,ENSBTAG00000000819,ENSBTAG00000032092,ENSBTAG00000003462,ENSBTAG00000036183,ENSBTAG00000000342,ENSBTAG00000011851,ENSBTAG00000020489,ENSBTAG00000009873,ENSBTAG00000022799,ENSBTAG00000004203,ENSBTAG00000016124,ENSBTAG00000006804,ENSBTAG00000016549,ENSBTAG00000004896,ENSBTAG00000010945,ENSBTAG00000030667,ENSBTAG00000044166,ENSBTAG00000013275,ENSBTAG00000020709,ENSBTAG00000023172,ENSBTAG00000004484,ENSBTAG00000002014,ENSBTAG00000004154,ENSBTAG00000013236,ENSBTAG00000000113,ENSBTAG00000021846,ENSBTAG00000002211,ENSBTAG00000007814,ENSBTAG00000020147,ENSBTAG00000015266,ENSBTAG00000000362,ENSBTAG00000015801,ENSBTAG00000009084,ENSBTAG00000000919,ENSBTAG00000031707,ENSBTAG00000018019,ENSBTAG00000023529,ENSBTAG00000011382,ENSBTAG00000004754,ENSBTAG00000020125,ENSBTAG00000008492,ENSBTAG00000000369,ENSBTAG00000013015,ENSBTAG00000007395,ENSBTAG00000014828,ENSBTAG00000022779,ENSBTAG00000012089,ENSBTAG00000047135,ENSBTAG00000013060,ENSBTAG00000018125,ENSBTAG00000031846,ENSBTAG00000004777,ENSBTAG00000019866,ENSBTAG00000019883,ENSBTAG00000000888,ENSBTAG00000004196,ENSBTAG00000016198,ENSBTAG00000003893,ENSBTAG00000001080,ENSBTAG00000013165,ENSBTAG00000005828,ENSBTAG00000010229,ENSBTAG00000023832,ENSBTAG00000002251,ENSBTAG00000024015,ENSBTAG00000015543,ENSBTAG00000001511,ENSBTAG00000003134,ENSBTAG00000037604,ENSBTAG00000018578,ENSBTAG00000010386,ENSBTAG00000038224,ENSBTAG00000015860,ENSBTAG00000003257,ENSBTAG00000014619,ENSBTAG00000010671,ENSBTAG00000002941,ENSBTAG00000009139,ENSBTAG00000017200,ENSBTAG00000023907,ENSBTAG00000024773,ENSBTAG00000005980,ENSBTAG00000010130,</Data></Cell>
    <Cell ss:StyleID="s65"><Data ss:Type="Number">2.62506982646977E-7</Data></Cell>
    <Cell ss:StyleID="s65"><Data ss:Type="Number">7.06884187630398E-5</Data></Cell>
   </Row>
   <Row>
    <Cell><Data ss:Type="String">GO:0007156</Data></Cell>
    <Cell><Data ss:Type="String">homophilic cell adhesion via plasma membrane adhesion molecules</Data></Cell>
    <Cell><Data ss:Type="String">biological_process</Data></Cell>
    <Cell><Data ss:Type="Number">66</Data></Cell>
    <Cell ss:StyleID="s64"><Data ss:Type="String">ENSBTAG00000046103,ENSBTAG00000003217,ENSBTAG00000001983,ENSBTAG00000017877,ENSBTAG00000047478,ENSBTAG00000007350,ENSBTAG00000045539,ENSBTAG00000003498,ENSBTAG00000017032,ENSBTAG00000016692,ENSBTAG00000005728,ENSBTAG00000005193,ENSBTAG00000019340,ENSBTAG00000001481,ENSBTAG00000021846,ENSBTAG00000015939,ENSBTAG00000000061,ENSBTAG00000008129,ENSBTAG00000001004,ENSBTAG00000007421,ENSBTAG00000009585,ENSBTAG00000003345,ENSBTAG00000004081,ENSBTAG00000018179,ENSBTAG00000014169,ENSBTAG00000040126,ENSBTAG00000030474,ENSBTAG00000009851,ENSBTAG00000045905,ENSBTAG00000010420,ENSBTAG00000021497,ENSBTAG00000001911,ENSBTAG00000019977,ENSBTAG00000047625,ENSBTAG00000012518,ENSBTAG00000045859,ENSBTAG00000001739,ENSBTAG00000015991,ENSBTAG00000047914,ENSBTAG00000037717,ENSBTAG00000046717,ENSBTAG00000011349,ENSBTAG00000011921,ENSBTAG00000045743,ENSBTAG00000032092,ENSBTAG00000039067,ENSBTAG00000030227,ENSBTAG00000011862,ENSBTAG00000025340,ENSBTAG00000045603,ENSBTAG00000017349,ENSBTAG00000018804,ENSBTAG00000015058,ENSBTAG00000020657,ENSBTAG00000014224,ENSBTAG00000006909,ENSBTAG00000024545,ENSBTAG00000037968,ENSBTAG00000002845,ENSBTAG00000040473,ENSBTAG00000021923,ENSBTAG00000015405,ENSBTAG00000008437,ENSBTAG00000024015,ENSBTAG00000007349,ENSBTAG00000002774,</Data></Cell>
    <Cell ss:StyleID="s65"><Data ss:Type="Number">6.1026985499458505E-7</Data></Cell>
    <Cell><Data ss:Type="Number">1.6022635042882801E-4</Data></Cell>
   </Row>
   <Row>
    <Cell><Data ss:Type="String">GO:0030154</Data></Cell>
    <Cell><Data ss:Type="String">cell differentiation</Data></Cell>
    <Cell><Data ss:Type="String">biological_process</Data></Cell>
    <Cell><Data ss:Type="Number">855</Data></Cell>
    <Cell ss:StyleID="s64"><Data ss:Type="String">ENSBTAG00000011124,ENSBTAG00000047085,ENSBTAG00000018576,ENSBTAG00000001500,ENSBTAG00000015160,ENSBTAG00000015802,ENSBTAG00000007648,ENSBTAG00000021193,ENSBTAG00000002072,ENSBTAG00000006999,ENSBTAG00000007173,ENSBTAG00000014612,ENSBTAG00000006844,ENSBTAG00000012778,ENSBTAG00000015405,ENSBTAG00000005145,ENSBTAG00000001305,ENSBTAG00000019983,ENSBTAG00000009019,ENSBTAG00000045526,ENSBTAG00000018845,ENSBTAG00000008571,ENSBTAG00000008552,ENSBTAG00000004694,ENSBTAG00000016913,ENSBTAG00000045905,ENSBTAG00000018729,ENSBTAG00000016331,ENSBTAG00000019310,ENSBTAG00000006558,ENSBTAG00000038168,ENSBTAG00000013069,ENSBTAG00000008300,ENSBTAG00000002335,ENSBTAG00000019627,ENSBTAG00000021424,ENSBTAG00000031454,ENSBTAG00000027020,ENSBTAG00000020782,ENSBTAG00000005318,ENSBTAG00000014834,ENSBTAG00000013314,ENSBTAG00000006031,ENSBTAG00000014972,ENSBTAG00000002041,ENSBTAG00000010563,ENSBTAG00000000816,ENSBTAG00000019359,ENSBTAG00000016197,ENSBTAG00000045895,ENSBTAG00000031532,ENSBTAG00000002586,ENSBTAG00000019153,ENSBTAG00000005077,ENSBTAG00000001729,ENSBTAG00000040093,ENSBTAG00000014698,ENSBTAG00000008887,ENSBTAG00000033983,ENSBTAG00000004650,ENSBTAG00000021128,ENSBTAG00000013170,ENSBTAG00000014508,ENSBTAG00000011851,ENSBTAG00000036183,ENSBTAG00000010661,ENSBTAG00000020489,ENSBTAG00000009942,ENSBTAG00000006804,ENSBTAG00000016849,ENSBTAG00000019616,ENSBTAG00000012575,ENSBTAG00000048123,ENSBTAG00000010945,ENSBTAG00000001346,ENSBTAG00000004154,ENSBTAG00000006335,ENSBTAG00000012938,ENSBTAG00000002947,ENSBTAG00000002211,ENSBTAG00000012558,ENSBTAG00000038496,ENSBTAG00000020147,ENSBTAG00000015801,ENSBTAG00000021466,ENSBTAG00000003345,ENSBTAG00000022044,ENSBTAG00000021458,ENSBTAG00000016122,ENSBTAG00000018052,ENSBTAG00000014828,ENSBTAG00000015996,ENSBTAG00000013745,ENSBTAG00000011082,ENSBTAG00000012647,ENSBTAG00000017636,ENSBTAG00000004777,ENSBTAG00000019883,ENSBTAG00000000601,ENSBTAG00000002340,ENSBTAG00000004211,ENSBTAG00000006218,ENSBTAG00000024015,ENSBTAG00000001511,ENSBTAG00000000507,ENSBTAG00000019679,ENSBTAG00000003039,ENSBTAG00000010386,ENSBTAG00000038224,ENSBTAG00000006532,ENSBTAG00000016958,ENSBTAG00000014278,ENSBTAG00000024773,ENSBTAG00000014675,ENSBTAG00000010130,ENSBTAG00000008621,ENSBTAG00000001273,ENSBTAG00000008075,ENSBTAG00000006989,ENSBTAG00000006560,ENSBTAG00000006837,ENSBTAG00000006029,ENSBTAG00000002504,ENSBTAG00000008779,ENSBTAG00000020294,ENSBTAG00000010312,ENSBTAG00000008105,ENSBTAG00000002216,ENSBTAG00000030671,ENSBTAG00000027181,ENSBTAG00000008448,ENSBTAG00000012137,ENSBTAG00000015307,ENSBTAG00000007517,ENSBTAG00000019596,ENSBTAG00000024888,ENSBTAG00000018103,ENSBTAG00000013662,ENSBTAG00000015083,ENSBTAG00000023928,ENSBTAG00000003061,ENSBTAG00000008283,ENSBTAG00000018965,ENSBTAG00000025477,ENSBTAG00000015835,ENSBTAG00000004117,ENSBTAG00000015875,ENSBTAG00000010647,ENSBTAG00000011092,ENSBTAG00000004884,ENSBTAG00000010101,ENSBTAG00000012694,ENSBTAG00000010785,ENSBTAG00000001250,ENSBTAG00000007379,ENSBTAG00000012235,ENSBTAG00000006424,ENSBTAG00000009870,ENSBTAG00000003418,ENSBTAG00000020148,ENSBTAG00000018267,ENSBTAG00000000124,ENSBTAG00000019734,ENSBTAG00000004885,ENSBTAG00000011414,ENSBTAG00000005299,ENSBTAG00000010347,ENSBTAG00000023192,ENSBTAG00000019192,ENSBTAG00000007439,ENSBTAG00000018094,ENSBTAG00000018272,ENSBTAG00000027327,ENSBTAG00000006526,ENSBTAG00000047238,ENSBTAG00000004488,ENSBTAG00000005780,ENSBTAG00000008647,ENSBTAG00000009362,ENSBTAG00000004059,ENSBTAG00000014882,ENSBTAG00000047747,ENSBTAG00000004292,ENSBTAG00000002539,ENSBTAG00000018825,ENSBTAG00000015980,ENSBTAG00000009438,ENSBTAG00000000329,ENSBTAG00000009602,ENSBTAG00000016334,ENSBTAG00000012150,ENSBTAG00000048067,ENSBTAG00000011784,ENSBTAG00000018897,ENSBTAG00000005280,ENSBTAG00000019712,ENSBTAG00000014922,ENSBTAG00000012656,ENSBTAG00000011322,ENSBTAG00000010820,ENSBTAG00000014270,ENSBTAG00000017753,ENSBTAG00000018993,ENSBTAG00000008695,ENSBTAG00000012082,ENSBTAG00000009034,ENSBTAG00000046598,ENSBTAG00000014406,ENSBTAG00000046332,ENSBTAG00000014229,ENSBTAG00000007393,ENSBTAG00000016462,ENSBTAG00000016542,ENSBTAG00000020340,ENSBTAG00000021867,ENSBTAG00000001014,ENSBTAG00000019914,ENSBTAG00000006990,ENSBTAG00000015637,ENSBTAG00000004119,ENSBTAG00000020783,ENSBTAG00000006221,ENSBTAG00000047872,ENSBTAG00000012897,ENSBTAG00000047202,ENSBTAG00000005892,ENSBTAG00000017019,ENSBTAG00000010107,ENSBTAG00000000395,ENSBTAG00000021224,ENSBTAG00000033890,ENSBTAG00000026768,ENSBTAG00000015366,ENSBTAG00000012328,ENSBTAG00000032071,ENSBTAG00000018498,ENSBTAG00000012919,ENSBTAG00000013227,ENSBTAG00000010663,ENSBTAG00000011662,ENSBTAG00000016046,ENSBTAG00000008991,ENSBTAG00000005108,ENSBTAG00000012125,ENSBTAG00000004767,ENSBTAG00000001403,ENSBTAG00000006253,ENSBTAG00000015988,ENSBTAG00000018358,ENSBTAG00000043971,ENSBTAG00000013498,ENSBTAG00000007884,ENSBTAG00000006008,ENSBTAG00000031001,ENSBTAG00000013222,ENSBTAG00000004215,ENSBTAG00000012284,ENSBTAG00000003449,ENSBTAG00000008814,ENSBTAG00000011742,ENSBTAG00000021741,ENSBTAG00000020791,ENSBTAG00000003826,ENSBTAG00000006588,ENSBTAG00000013407,ENSBTAG00000002414,ENSBTAG00000014886,ENSBTAG00000046556,ENSBTAG00000046545,ENSBTAG00000018225,ENSBTAG00000008378,ENSBTAG00000020578,ENSBTAG00000000163,ENSBTAG00000019081,ENSBTAG00000004922,ENSBTAG00000034848,ENSBTAG00000039160,ENSBTAG00000011706,ENSBTAG00000014645,ENSBTAG00000017282,ENSBTAG00000008868,ENSBTAG00000006631,ENSBTAG00000014917,ENSBTAG00000010690,ENSBTAG00000025762,ENSBTAG00000021427,ENSBTAG00000008090,ENSBTAG00000003479,ENSBTAG00000006618,ENSBTAG00000019888,ENSBTAG00000008664,ENSBTAG00000045552,ENSBTAG00000013491,ENSBTAG00000003791,ENSBTAG00000015904,ENSBTAG00000007860,ENSBTAG00000006378,ENSBTAG00000014738,ENSBTAG00000030179,ENSBTAG00000015015,ENSBTAG00000002356,ENSBTAG00000011909,ENSBTAG00000002564,ENSBTAG00000021068,ENSBTAG00000009691,ENSBTAG00000016343,ENSBTAG00000007246,ENSBTAG00000038716,ENSBTAG00000032092,ENSBTAG00000000342,ENSBTAG00000019512,ENSBTAG00000020341,ENSBTAG00000004015,ENSBTAG00000014434,ENSBTAG00000044166,ENSBTAG00000023172,ENSBTAG00000012222,ENSBTAG00000015194,ENSBTAG00000000113,ENSBTAG00000025210,ENSBTAG00000007814,ENSBTAG00000011640,ENSBTAG00000045554,ENSBTAG00000000362,ENSBTAG00000031707,ENSBTAG00000004193,ENSBTAG00000013451,ENSBTAG00000024240,ENSBTAG00000013076,ENSBTAG00000017038,ENSBTAG00000039581,ENSBTAG00000013060,ENSBTAG00000032017,ENSBTAG00000019866,ENSBTAG00000021416,ENSBTAG00000010426,ENSBTAG00000023832,ENSBTAG00000010229,ENSBTAG00000003134,ENSBTAG00000016344,ENSBTAG00000020054,ENSBTAG00000008202,ENSBTAG00000014619,ENSBTAG00000003257,ENSBTAG00000038264,ENSBTAG00000007530,ENSBTAG00000009139,ENSBTAG00000023907,ENSBTAG00000000264,ENSBTAG00000008054,ENSBTAG00000020634,ENSBTAG00000013294,ENSBTAG00000005980,ENSBTAG00000009676,ENSBTAG00000019097,ENSBTAG00000005198,ENSBTAG00000001400,ENSBTAG00000017475,ENSBTAG00000030432,ENSBTAG00000019495,ENSBTAG00000002921,ENSBTAG00000013607,ENSBTAG00000020198,ENSBTAG00000003094,ENSBTAG00000019010,ENSBTAG00000005916,ENSBTAG00000002139,ENSBTAG00000023806,ENSBTAG00000015965,ENSBTAG00000012817,ENSBTAG00000009615,ENSBTAG00000009960,ENSBTAG00000005286,ENSBTAG00000019686,ENSBTAG00000019052,ENSBTAG00000021694,ENSBTAG00000020277,ENSBTAG00000015271,ENSBTAG00000007424,ENSBTAG00000020781,ENSBTAG00000019242,ENSBTAG00000012537,ENSBTAG00000018112,ENSBTAG00000006751,ENSBTAG00000017180,ENSBTAG00000007383,ENSBTAG00000005769,ENSBTAG00000006642,ENSBTAG00000020262,ENSBTAG00000010490,ENSBTAG00000002606,ENSBTAG00000045845,ENSBTAG00000001537,ENSBTAG00000018245,ENSBTAG00000013347,ENSBTAG00000010896,ENSBTAG00000024137,ENSBTAG00000032884,ENSBTAG00000008749,ENSBTAG00000032962,ENSBTAG00000010517,ENSBTAG00000000815,ENSBTAG00000004785,ENSBTAG00000011598,ENSBTAG00000021048,ENSBTAG00000011619,ENSBTAG00000008756,ENSBTAG00000002391,ENSBTAG00000007118,ENSBTAG00000010696,ENSBTAG00000010371,ENSBTAG00000017694,ENSBTAG00000005730,ENSBTAG00000016577,ENSBTAG00000002253,ENSBTAG00000030575,ENSBTAG00000007708,ENSBTAG00000000413,ENSBTAG00000016420,ENSBTAG00000003072,ENSBTAG00000000469,ENSBTAG00000039599,ENSBTAG00000008333,ENSBTAG00000047413,ENSBTAG00000015058,ENSBTAG00000010444,ENSBTAG00000011698,ENSBTAG00000008505,ENSBTAG00000015609,ENSBTAG00000014900,ENSBTAG00000016607,ENSBTAG00000016299,ENSBTAG00000011431,ENSBTAG00000019821,ENSBTAG00000004879,ENSBTAG00000017731,ENSBTAG00000007981,ENSBTAG00000006017,ENSBTAG00000004751,ENSBTAG00000000459,ENSBTAG00000002738,ENSBTAG00000012777,ENSBTAG00000009207,ENSBTAG00000005155,ENSBTAG00000009017,ENSBTAG00000002651,ENSBTAG00000039261,ENSBTAG00000006324,ENSBTAG00000044097,ENSBTAG00000010875,ENSBTAG00000016894,ENSBTAG00000017685,ENSBTAG00000016412,ENSBTAG00000004710,ENSBTAG00000009482,ENSBTAG00000015538,ENSBTAG00000012181,ENSBTAG00000012749,ENSBTAG00000012615,ENSBTAG00000013555,ENSBTAG00000004337,ENSBTAG00000004381,ENSBTAG00000017155,ENSBTAG00000044105,ENSBTAG00000007606,ENSBTAG00000027080,ENSBTAG00000005847,ENSBTAG00000003049,ENSBTAG00000020102,ENSBTAG00000019633,ENSBTAG00000046677,ENSBTAG00000047134,ENSBTAG00000018564,ENSBTAG00000014391,ENSBTAG00000030180,ENSBTAG00000044046,ENSBTAG00000016791,ENSBTAG00000039223,ENSBTAG00000021999,ENSBTAG00000004331,ENSBTAG00000019781,ENSBTAG00000005138,ENSBTAG00000002068,ENSBTAG00000010717,ENSBTAG00000002699,ENSBTAG00000021397,ENSBTAG00000002473,ENSBTAG00000017346,ENSBTAG00000014589,ENSBTAG00000006978,ENSBTAG00000009249,ENSBTAG00000018743,ENSBTAG00000005230,ENSBTAG00000014543,ENSBTAG00000002630,ENSBTAG00000019234,ENSBTAG00000005557,ENSBTAG00000012004,ENSBTAG00000020194,ENSBTAG00000011682,ENSBTAG00000021841,ENSBTAG00000016124,ENSBTAG00000009873,ENSBTAG00000004203,ENSBTAG00000000902,ENSBTAG00000044068,ENSBTAG00000031849,ENSBTAG00000010220,ENSBTAG00000020407,ENSBTAG00000021846,ENSBTAG00000018270,ENSBTAG00000005190,ENSBTAG00000017361,ENSBTAG00000010073,ENSBTAG00000015266,ENSBTAG00000000919,ENSBTAG00000011382,ENSBTAG00000012048,ENSBTAG00000014127,ENSBTAG00000004754,ENSBTAG00000020125,ENSBTAG00000004378,ENSBTAG00000014809,ENSBTAG00000012089,ENSBTAG00000002300,ENSBTAG00000012061,ENSBTAG00000047135,ENSBTAG00000006738,ENSBTAG00000017348,ENSBTAG00000012178,ENSBTAG00000012761,ENSBTAG00000018375,ENSBTAG00000038272,ENSBTAG00000037604,ENSBTAG00000047956,ENSBTAG00000005382,ENSBTAG00000013003,ENSBTAG00000006609,ENSBTAG00000018303,ENSBTAG00000001024,ENSBTAG00000013153,ENSBTAG00000002941,ENSBTAG00000008480,ENSBTAG00000001821,ENSBTAG00000015908,ENSBTAG00000047944,ENSBTAG00000025405,ENSBTAG00000040126,ENSBTAG00000009256,ENSBTAG00000004037,ENSBTAG00000016465,ENSBTAG00000011412,ENSBTAG00000002850,ENSBTAG00000005958,ENSBTAG00000013793,ENSBTAG00000017776,ENSBTAG00000017222,ENSBTAG00000012212,ENSBTAG00000007821,ENSBTAG00000019940,ENSBTAG00000031402,ENSBTAG00000020560,ENSBTAG00000008579,ENSBTAG00000005998,ENSBTAG00000012219,ENSBTAG00000013591,ENSBTAG00000015432,ENSBTAG00000014605,ENSBTAG00000047877,ENSBTAG00000016758,ENSBTAG00000000176,ENSBTAG00000007344,ENSBTAG00000013755,ENSBTAG00000000696,ENSBTAG00000006095,ENSBTAG00000016696,ENSBTAG00000014023,ENSBTAG00000007245,ENSBTAG00000034287,ENSBTAG00000007262,ENSBTAG00000047858,ENSBTAG00000008097,ENSBTAG00000001712,ENSBTAG00000006563,ENSBTAG00000014930,ENSBTAG00000007602,ENSBTAG00000046097,ENSBTAG00000011215,ENSBTAG00000009305,ENSBTAG00000018157,ENSBTAG00000003397,ENSBTAG00000000306,ENSBTAG00000005313,ENSBTAG00000007564,ENSBTAG00000011962,ENSBTAG00000020780,ENSBTAG00000015325,ENSBTAG00000018424,ENSBTAG00000019188,ENSBTAG00000011001,ENSBTAG00000000575,ENSBTAG00000005009,ENSBTAG00000015716,ENSBTAG00000010129,ENSBTAG00000006649,ENSBTAG00000005714,ENSBTAG00000016948,ENSBTAG00000023814,ENSBTAG00000013017,ENSBTAG00000001396,ENSBTAG00000037811,ENSBTAG00000021696,ENSBTAG00000001271,ENSBTAG00000010884,ENSBTAG00000013109,ENSBTAG00000002763,ENSBTAG00000007192,ENSBTAG00000000988,ENSBTAG00000017802,ENSBTAG00000013556,ENSBTAG00000007867,ENSBTAG00000033562,ENSBTAG00000017355,ENSBTAG00000016030,ENSBTAG00000018169,ENSBTAG00000014824,ENSBTAG00000018914,ENSBTAG00000013334,ENSBTAG00000004593,ENSBTAG00000007887,ENSBTAG00000004258,ENSBTAG00000001694,ENSBTAG00000000031,ENSBTAG00000021508,ENSBTAG00000000625,ENSBTAG00000010123,ENSBTAG00000017764,ENSBTAG00000038428,ENSBTAG00000009436,ENSBTAG00000021920,ENSBTAG00000010241,ENSBTAG00000000974,ENSBTAG00000008113,ENSBTAG00000008028,ENSBTAG00000014818,ENSBTAG00000005092,ENSBTAG00000045887,ENSBTAG00000017594,ENSBTAG00000022583,ENSBTAG00000005062,ENSBTAG00000003835,ENSBTAG00000033603,ENSBTAG00000000848,ENSBTAG00000018979,ENSBTAG00000013023,ENSBTAG00000047599,ENSBTAG00000020267,ENSBTAG00000009987,ENSBTAG00000018373,ENSBTAG00000008987,ENSBTAG00000021336,ENSBTAG00000001481,ENSBTAG00000021538,ENSBTAG00000027017,ENSBTAG00000020053,ENSBTAG00000007421,ENSBTAG00000020223,ENSBTAG00000010244,ENSBTAG00000000078,ENSBTAG00000009748,ENSBTAG00000008063,ENSBTAG00000034366,ENSBTAG00000019832,ENSBTAG00000019644,ENSBTAG00000022004,ENSBTAG00000004177,ENSBTAG00000018445,ENSBTAG00000019474,ENSBTAG00000005470,ENSBTAG00000008951,ENSBTAG00000005676,ENSBTAG00000020056,ENSBTAG00000015805,ENSBTAG00000013534,ENSBTAG00000030162,ENSBTAG00000005910,ENSBTAG00000002664,ENSBTAG00000006359,ENSBTAG00000010532,ENSBTAG00000003035,ENSBTAG00000005461,ENSBTAG00000012881,ENSBTAG00000021798,ENSBTAG00000014636,ENSBTAG00000006686,ENSBTAG00000014611,ENSBTAG00000048154,ENSBTAG00000014915,ENSBTAG00000020173,ENSBTAG00000013499,ENSBTAG00000002816,ENSBTAG00000016103,ENSBTAG00000040053,ENSBTAG00000019273,ENSBTAG00000006729,ENSBTAG00000040477,ENSBTAG00000031688,ENSBTAG00000005016,ENSBTAG00000016254,ENSBTAG00000003232,ENSBTAG00000020916,ENSBTAG00000009357,ENSBTAG00000044118,ENSBTAG00000040338,ENSBTAG00000007519,ENSBTAG00000016625,ENSBTAG00000009704,ENSBTAG00000001567,ENSBTAG00000021364,ENSBTAG00000046520,ENSBTAG00000001801,ENSBTAG00000003184,ENSBTAG00000019461,ENSBTAG00000016920,ENSBTAG00000013315,ENSBTAG00000000819,ENSBTAG00000013958,ENSBTAG00000022799,ENSBTAG00000001139,ENSBTAG00000017023,ENSBTAG00000016549,ENSBTAG00000021373,ENSBTAG00000000613,ENSBTAG00000013275,ENSBTAG00000047982,ENSBTAG00000020709,ENSBTAG00000015005,ENSBTAG00000006855,ENSBTAG00000013236,ENSBTAG00000003027,ENSBTAG00000018019,ENSBTAG00000021523,ENSBTAG00000007395,ENSBTAG00000007319,ENSBTAG00000022779,ENSBTAG00000007592,ENSBTAG00000021576,ENSBTAG00000018125,ENSBTAG00000012772,ENSBTAG00000016198,ENSBTAG00000044035,ENSBTAG00000015106,ENSBTAG00000005828,ENSBTAG00000015543,ENSBTAG00000015249,ENSBTAG00000005664,ENSBTAG00000017113,ENSBTAG00000018578,ENSBTAG00000017251,ENSBTAG00000010303,ENSBTAG00000009065,ENSBTAG00000000128,ENSBTAG00000010671,ENSBTAG00000008542,ENSBTAG00000039973,ENSBTAG00000008126,ENSBTAG00000017798,ENSBTAG00000016716,ENSBTAG00000011770,ENSBTAG00000012047,ENSBTAG00000020923,ENSBTAG00000008132,ENSBTAG00000012987,ENSBTAG00000014596,ENSBTAG00000000725,ENSBTAG00000014741,ENSBTAG00000017627,ENSBTAG00000012250,ENSBTAG00000007109,ENSBTAG00000019916,ENSBTAG00000010772,ENSBTAG00000044091,ENSBTAG00000007357,ENSBTAG00000035662,ENSBTAG00000012119,ENSBTAG00000001539,ENSBTAG00000046208,ENSBTAG00000002948,ENSBTAG00000021396,ENSBTAG00000019964,ENSBTAG00000021494,ENSBTAG00000002742,ENSBTAG00000011011,ENSBTAG00000003920,ENSBTAG00000003553,ENSBTAG00000013155,ENSBTAG00000007569,ENSBTAG00000021827,ENSBTAG00000005702,ENSBTAG00000002733,ENSBTAG00000005490,ENSBTAG00000001592,ENSBTAG00000001241,ENSBTAG00000020426,ENSBTAG00000012211,ENSBTAG00000002878,ENSBTAG00000046054,ENSBTAG00000020355,ENSBTAG00000008429,ENSBTAG00000019498,ENSBTAG00000009851,ENSBTAG00000014291,ENSBTAG00000004347,ENSBTAG00000002095,ENSBTAG00000007909,ENSBTAG00000002303,ENSBTAG00000045738,ENSBTAG00000038976,ENSBTAG00000011789,ENSBTAG00000005580,ENSBTAG00000006161,ENSBTAG00000015784,ENSBTAG00000039827,ENSBTAG00000047998,ENSBTAG00000011316,ENSBTAG00000008436,ENSBTAG00000020850,ENSBTAG00000032650,ENSBTAG00000009159,ENSBTAG00000018900,ENSBTAG00000011451,ENSBTAG00000008938,ENSBTAG00000046629,ENSBTAG00000025372,ENSBTAG00000010878,ENSBTAG00000020155,ENSBTAG00000019742,ENSBTAG00000007184,ENSBTAG00000000698,ENSBTAG00000001081,ENSBTAG00000014992,ENSBTAG00000045902,ENSBTAG00000015618,ENSBTAG00000007430,ENSBTAG00000000540,ENSBTAG00000018449,ENSBTAG00000012519,ENSBTAG00000001941,ENSBTAG00000030705,ENSBTAG00000004907,ENSBTAG00000002407,ENSBTAG00000021151,ENSBTAG00000004036,ENSBTAG00000014966,ENSBTAG00000025424,</Data></Cell>
    <Cell ss:StyleID="s65"><Data ss:Type="Number">6.8012775254577905E-7</Data></Cell>
    <Cell><Data ss:Type="Number">1.7421223554233599E-4</Data></Cell>
   </Row>
   <Row>
    <Cell><Data ss:Type="String">GO:0007017</Data></Cell>
    <Cell><Data ss:Type="String">microtubule-based process</Data></Cell>
    <Cell><Data ss:Type="String">biological_process</Data></Cell>
    <Cell><Data ss:Type="Number">204</Data></Cell>
    <Cell ss:StyleID="s64"><Data ss:Type="String">ENSBTAG00000010347,ENSBTAG00000005016,ENSBTAG00000019908,ENSBTAG00000007564,ENSBTAG00000013078,ENSBTAG00000016038,ENSBTAG00000001933,ENSBTAG00000013491,ENSBTAG00000011962,ENSBTAG00000040338,ENSBTAG00000002070,ENSBTAG00000018519,ENSBTAG00000013989,ENSBTAG00000006591,ENSBTAG00000010380,ENSBTAG00000007860,ENSBTAG00000030301,ENSBTAG00000016197,ENSBTAG00000017360,ENSBTAG00000001598,ENSBTAG00000020194,ENSBTAG00000030347,ENSBTAG00000016732,ENSBTAG00000023814,ENSBTAG00000012861,ENSBTAG00000021972,ENSBTAG00000018530,ENSBTAG00000014239,ENSBTAG00000039462,ENSBTAG00000046005,ENSBTAG00000007245,ENSBTAG00000025477,ENSBTAG00000046415,ENSBTAG00000027197,ENSBTAG00000047274,ENSBTAG00000010548,ENSBTAG00000009332,ENSBTAG00000011538,ENSBTAG00000025274,ENSBTAG00000006021,ENSBTAG00000017345,ENSBTAG00000017628,ENSBTAG00000009459,ENSBTAG00000017582,ENSBTAG00000014645,ENSBTAG00000018157,ENSBTAG00000019781,ENSBTAG00000014170,ENSBTAG00000011237,ENSBTAG00000021904,ENSBTAG00000008180,ENSBTAG00000032340,ENSBTAG00000016598,ENSBTAG00000027134,ENSBTAG00000016355,ENSBTAG00000015764,ENSBTAG00000009255,ENSBTAG00000011032,ENSBTAG00000001463,ENSBTAG00000018267,ENSBTAG00000007694,ENSBTAG00000012749,ENSBTAG00000030973,ENSBTAG00000008449,ENSBTAG00000010772,ENSBTAG00000019331,ENSBTAG00000008883,ENSBTAG00000016758,ENSBTAG00000015414,ENSBTAG00000004617,ENSBTAG00000002470,ENSBTAG00000021798,ENSBTAG00000008088,ENSBTAG00000013271,ENSBTAG00000018254,ENSBTAG00000021857,ENSBTAG00000020378,ENSBTAG00000010515,ENSBTAG00000021694,ENSBTAG00000005847,ENSBTAG00000015590,ENSBTAG00000020436,ENSBTAG00000005869,ENSBTAG00000008153,ENSBTAG00000014063,ENSBTAG00000010048,ENSBTAG00000004448,ENSBTAG00000048152,ENSBTAG00000012921,ENSBTAG00000010477,ENSBTAG00000020281,ENSBTAG00000030974,ENSBTAG00000047756,ENSBTAG00000001500,ENSBTAG00000019895,ENSBTAG00000012250,ENSBTAG00000002673,ENSBTAG00000002440,ENSBTAG00000021193,ENSBTAG00000018883,ENSBTAG00000007181,ENSBTAG00000017627,ENSBTAG00000014731,ENSBTAG00000048140,ENSBTAG00000008579,ENSBTAG00000040356,ENSBTAG00000019986,ENSBTAG00000013905,ENSBTAG00000000650,ENSBTAG00000015535,ENSBTAG00000001631,ENSBTAG00000024431,ENSBTAG00000014734,ENSBTAG00000012715,ENSBTAG00000003134,ENSBTAG00000020066,ENSBTAG00000018181,ENSBTAG00000011044,ENSBTAG00000018449,ENSBTAG00000021336,ENSBTAG00000002238,ENSBTAG00000016523,ENSBTAG00000005620,ENSBTAG00000014001,ENSBTAG00000015022,ENSBTAG00000006532,ENSBTAG00000016771,ENSBTAG00000002941,ENSBTAG00000001847,ENSBTAG00000014512,ENSBTAG00000008934,ENSBTAG00000004930,ENSBTAG00000021677,ENSBTAG00000019217,ENSBTAG00000027453,ENSBTAG00000005786,ENSBTAG00000002682,ENSBTAG00000015778,ENSBTAG00000004551,ENSBTAG00000013254,ENSBTAG00000018560,ENSBTAG00000020619,ENSBTAG00000018125,ENSBTAG00000014377,ENSBTAG00000025313,ENSBTAG00000001506,ENSBTAG00000014883,ENSBTAG00000003298,ENSBTAG00000006734,ENSBTAG00000019914,ENSBTAG00000010786,ENSBTAG00000008605,ENSBTAG00000002251,ENSBTAG00000014479,ENSBTAG00000013860,ENSBTAG00000001080,ENSBTAG00000015698,ENSBTAG00000010696,ENSBTAG00000003822,ENSBTAG00000000113,ENSBTAG00000013538,ENSBTAG00000001848,ENSBTAG00000020709,ENSBTAG00000007753,ENSBTAG00000020147,ENSBTAG00000017644,ENSBTAG00000003401,ENSBTAG00000016577,ENSBTAG00000047794,ENSBTAG00000020155,ENSBTAG00000017753,ENSBTAG00000010878,ENSBTAG00000023529,ENSBTAG00000000362,ENSBTAG00000013436,ENSBTAG00000003987,ENSBTAG00000011356,ENSBTAG00000013015,ENSBTAG00000016420,ENSBTAG00000018775,ENSBTAG00000009034,ENSBTAG00000014714,ENSBTAG00000004956,ENSBTAG00000004292,ENSBTAG00000007783,ENSBTAG00000001052,ENSBTAG00000000939,ENSBTAG00000012030,ENSBTAG00000011890,ENSBTAG00000018942,ENSBTAG00000012941,ENSBTAG00000000819,ENSBTAG00000020965,ENSBTAG00000012041,ENSBTAG00000000920,ENSBTAG00000007939,ENSBTAG00000046549,ENSBTAG00000022509,ENSBTAG00000030667,ENSBTAG00000013573,ENSBTAG00000004114,ENSBTAG00000030670,ENSBTAG00000000988,ENSBTAG00000017048,</Data></Cell>
    <Cell ss:StyleID="s65"><Data ss:Type="Number">1.22131248824927E-6</Data></Cell>
    <Cell><Data ss:Type="Number">2.9150508526349701E-4</Data></Cell>
   </Row>
   <Row>
    <Cell><Data ss:Type="String">GO:0098742</Data></Cell>
    <Cell><Data ss:Type="String">cell-cell adhesion via plasma-membrane adhesion molecules</Data></Cell>
    <Cell><Data ss:Type="String">biological_process</Data></Cell>
    <Cell><Data ss:Type="Number">78</Data></Cell>
    <Cell ss:StyleID="s64"><Data ss:Type="String">ENSBTAG00000045859,ENSBTAG00000013745,ENSBTAG00000003675,ENSBTAG00000037717,ENSBTAG00000046717,ENSBTAG00000001739,ENSBTAG00000006264,ENSBTAG00000045743,ENSBTAG00000017349,ENSBTAG00000045603,ENSBTAG00000025340,ENSBTAG00000011862,ENSBTAG00000002845,ENSBTAG00000024545,ENSBTAG00000006909,ENSBTAG00000014224,ENSBTAG00000015058,ENSBTAG00000020657,ENSBTAG00000001014,ENSBTAG00000024015,ENSBTAG00000021923,ENSBTAG00000002774,ENSBTAG00000017877,ENSBTAG00000001983,ENSBTAG00000007350,ENSBTAG00000005193,ENSBTAG00000020355,ENSBTAG00000016692,ENSBTAG00000000061,ENSBTAG00000015939,ENSBTAG00000007103,ENSBTAG00000001481,ENSBTAG00000008129,ENSBTAG00000004081,ENSBTAG00000007421,ENSBTAG00000001004,ENSBTAG00000040126,ENSBTAG00000014169,ENSBTAG00000010420,ENSBTAG00000009851,ENSBTAG00000030474,ENSBTAG00000012518,ENSBTAG00000019375,ENSBTAG00000019977,ENSBTAG00000047625,ENSBTAG00000019665,ENSBTAG00000001911,ENSBTAG00000011921,ENSBTAG00000011349,ENSBTAG00000047914,ENSBTAG00000015991,ENSBTAG00000030227,ENSBTAG00000039067,ENSBTAG00000032092,ENSBTAG00000018804,ENSBTAG00000037968,ENSBTAG00000001473,ENSBTAG00000015405,ENSBTAG00000008437,ENSBTAG00000040473,ENSBTAG00000007349,ENSBTAG00000047478,ENSBTAG00000015194,ENSBTAG00000003217,ENSBTAG00000046103,ENSBTAG00000005290,ENSBTAG00000003498,ENSBTAG00000045539,ENSBTAG00000019340,ENSBTAG00000005728,ENSBTAG00000017032,ENSBTAG00000021846,ENSBTAG00000003345,ENSBTAG00000009585,ENSBTAG00000018179,ENSBTAG00000021497,ENSBTAG00000007307,ENSBTAG00000045905,</Data></Cell>
    <Cell ss:StyleID="s65"><Data ss:Type="Number">2.7217601393034901E-6</Data></Cell>
    <Cell><Data ss:Type="Number">5.7167849965930595E-4</Data></Cell>
   </Row>
   <Row>
    <Cell><Data ss:Type="String">GO:0030030</Data></Cell>
    <Cell><Data ss:Type="String">cell projection organization</Data></Cell>
    <Cell><Data ss:Type="String">biological_process</Data></Cell>
    <Cell><Data ss:Type="Number">315</Data></Cell>
    <Cell ss:StyleID="s64"><Data ss:Type="String">ENSBTAG00000014543,ENSBTAG00000005230,ENSBTAG00000045895,ENSBTAG00000030179,ENSBTAG00000009704,ENSBTAG00000005077,ENSBTAG00000021972,ENSBTAG00000002564,ENSBTAG00000016732,ENSBTAG00000020194,ENSBTAG00000025762,ENSBTAG00000023452,ENSBTAG00000003232,ENSBTAG00000040338,ENSBTAG00000003791,ENSBTAG00000011706,ENSBTAG00000013499,ENSBTAG00000002816,ENSBTAG00000014645,ENSBTAG00000004783,ENSBTAG00000002774,ENSBTAG00000017282,ENSBTAG00000002699,ENSBTAG00000005318,ENSBTAG00000046677,ENSBTAG00000020102,ENSBTAG00000018564,ENSBTAG00000002051,ENSBTAG00000046415,ENSBTAG00000030180,ENSBTAG00000018819,ENSBTAG00000013069,ENSBTAG00000038168,ENSBTAG00000008300,ENSBTAG00000019627,ENSBTAG00000034848,ENSBTAG00000006021,ENSBTAG00000010548,ENSBTAG00000008719,ENSBTAG00000003035,ENSBTAG00000015834,ENSBTAG00000008571,ENSBTAG00000004381,ENSBTAG00000021798,ENSBTAG00000017155,ENSBTAG00000020791,ENSBTAG00000016913,ENSBTAG00000008552,ENSBTAG00000006588,ENSBTAG00000003826,ENSBTAG00000013407,ENSBTAG00000045905,ENSBTAG00000003049,ENSBTAG00000015590,ENSBTAG00000012749,ENSBTAG00000015805,ENSBTAG00000012615,ENSBTAG00000013534,ENSBTAG00000001305,ENSBTAG00000011742,ENSBTAG00000016894,ENSBTAG00000005470,ENSBTAG00000019474,ENSBTAG00000044097,ENSBTAG00000006008,ENSBTAG00000031001,ENSBTAG00000006071,ENSBTAG00000011124,ENSBTAG00000012125,ENSBTAG00000004294,ENSBTAG00000005155,ENSBTAG00000001403,ENSBTAG00000004177,ENSBTAG00000018576,ENSBTAG00000019895,ENSBTAG00000018445,ENSBTAG00000010671,ENSBTAG00000002941,ENSBTAG00000006099,ENSBTAG00000008126,ENSBTAG00000024773,ENSBTAG00000010130,ENSBTAG00000005980,ENSBTAG00000015543,ENSBTAG00000010452,ENSBTAG00000037604,ENSBTAG00000010386,ENSBTAG00000038224,ENSBTAG00000015860,ENSBTAG00000010303,ENSBTAG00000014619,ENSBTAG00000008202,ENSBTAG00000044035,ENSBTAG00000012761,ENSBTAG00000018375,ENSBTAG00000003893,ENSBTAG00000001080,ENSBTAG00000013165,ENSBTAG00000010229,ENSBTAG00000002251,ENSBTAG00000024015,ENSBTAG00000013221,ENSBTAG00000013060,ENSBTAG00000047135,ENSBTAG00000018125,ENSBTAG00000017636,ENSBTAG00000004777,ENSBTAG00000008952,ENSBTAG00000019883,ENSBTAG00000019866,ENSBTAG00000017361,ENSBTAG00000015801,ENSBTAG00000000362,ENSBTAG00000009084,ENSBTAG00000017711,ENSBTAG00000003345,ENSBTAG00000018019,ENSBTAG00000022044,ENSBTAG00000011382,ENSBTAG00000023529,ENSBTAG00000004754,ENSBTAG00000020125,ENSBTAG00000013015,ENSBTAG00000014828,ENSBTAG00000007395,ENSBTAG00000023172,ENSBTAG00000004484,ENSBTAG00000020709,ENSBTAG00000002014,ENSBTAG00000004154,ENSBTAG00000021846,ENSBTAG00000007814,ENSBTAG00000002211,ENSBTAG00000017644,ENSBTAG00000005190,ENSBTAG00000020147,ENSBTAG00000011851,ENSBTAG00000010661,ENSBTAG00000014655,ENSBTAG00000036183,ENSBTAG00000020489,ENSBTAG00000022799,ENSBTAG00000009873,ENSBTAG00000016124,ENSBTAG00000013958,ENSBTAG00000006804,ENSBTAG00000016549,ENSBTAG00000017023,ENSBTAG00000004896,ENSBTAG00000015205,ENSBTAG00000010945,ENSBTAG00000030667,ENSBTAG00000044166,ENSBTAG00000033983,ENSBTAG00000012030,ENSBTAG00000008887,ENSBTAG00000001801,ENSBTAG00000018247,ENSBTAG00000019461,ENSBTAG00000018942,ENSBTAG00000012941,ENSBTAG00000011682,ENSBTAG00000000819,ENSBTAG00000006515,ENSBTAG00000032092,ENSBTAG00000015325,ENSBTAG00000017180,ENSBTAG00000019498,ENSBTAG00000019188,ENSBTAG00000008429,ENSBTAG00000000575,ENSBTAG00000010129,ENSBTAG00000008647,ENSBTAG00000009851,ENSBTAG00000012499,ENSBTAG00000023429,ENSBTAG00000007564,ENSBTAG00000010347,ENSBTAG00000013989,ENSBTAG00000036078,ENSBTAG00000018272,ENSBTAG00000011962,ENSBTAG00000020355,ENSBTAG00000011237,ENSBTAG00000007602,ENSBTAG00000005702,ENSBTAG00000018157,ENSBTAG00000009305,ENSBTAG00000001241,ENSBTAG00000005313,ENSBTAG00000034287,ENSBTAG00000025477,ENSBTAG00000007245,ENSBTAG00000010647,ENSBTAG00000012694,ENSBTAG00000011092,ENSBTAG00000019183,ENSBTAG00000007344,ENSBTAG00000000696,ENSBTAG00000009960,ENSBTAG00000020436,ENSBTAG00000003061,ENSBTAG00000016696,ENSBTAG00000021694,ENSBTAG00000019052,ENSBTAG00000011011,ENSBTAG00000012137,ENSBTAG00000007517,ENSBTAG00000004864,ENSBTAG00000010772,ENSBTAG00000019916,ENSBTAG00000046385,ENSBTAG00000044091,ENSBTAG00000020760,ENSBTAG00000006504,ENSBTAG00000015432,ENSBTAG00000012119,ENSBTAG00000047877,ENSBTAG00000023806,ENSBTAG00000019596,ENSBTAG00000006837,ENSBTAG00000030432,ENSBTAG00000017627,ENSBTAG00000014137,ENSBTAG00000012250,ENSBTAG00000017222,ENSBTAG00000019986,ENSBTAG00000020198,ENSBTAG00000019940,ENSBTAG00000003944,ENSBTAG00000048140,ENSBTAG00000008579,ENSBTAG00000008075,ENSBTAG00000009676,ENSBTAG00000004037,ENSBTAG00000019097,ENSBTAG00000006989,ENSBTAG00000011412,ENSBTAG00000012987,ENSBTAG00000014596,ENSBTAG00000012921,ENSBTAG00000006560,ENSBTAG00000014741,ENSBTAG00000005958,ENSBTAG00000010477,ENSBTAG00000013793,ENSBTAG00000019167,ENSBTAG00000018498,ENSBTAG00000014512,ENSBTAG00000004751,ENSBTAG00000010244,ENSBTAG00000014966,ENSBTAG00000002738,ENSBTAG00000012777,ENSBTAG00000004930,ENSBTAG00000005108,ENSBTAG00000013812,ENSBTAG00000021224,ENSBTAG00000010107,ENSBTAG00000018373,ENSBTAG00000001941,ENSBTAG00000000687,ENSBTAG00000001481,ENSBTAG00000021336,ENSBTAG00000004907,ENSBTAG00000012328,ENSBTAG00000021151,ENSBTAG00000008333,ENSBTAG00000030258,ENSBTAG00000001506,ENSBTAG00000015058,ENSBTAG00000045902,ENSBTAG00000047202,ENSBTAG00000013023,ENSBTAG00000016607,ENSBTAG00000011352,ENSBTAG00000010241,ENSBTAG00000016309,ENSBTAG00000024061,ENSBTAG00000008028,ENSBTAG00000007393,ENSBTAG00000014229,ENSBTAG00000045887,ENSBTAG00000010123,ENSBTAG00000000413,ENSBTAG00000007708,ENSBTAG00000010878,ENSBTAG00000014270,ENSBTAG00000017753,ENSBTAG00000020155,ENSBTAG00000012082,ENSBTAG00000007118,ENSBTAG00000033562,ENSBTAG00000020850,ENSBTAG00000010696,ENSBTAG00000009159,ENSBTAG00000003401,ENSBTAG00000008938,ENSBTAG00000018914,ENSBTAG00000004593,ENSBTAG00000047794,ENSBTAG00000030646,ENSBTAG00000009512,ENSBTAG00000009438,ENSBTAG00000005580,ENSBTAG00000000815,ENSBTAG00000012150,ENSBTAG00000030670,ENSBTAG00000011890,ENSBTAG00000001537,ENSBTAG00000004292,ENSBTAG00000018825,ENSBTAG00000020965,ENSBTAG00000032962,ENSBTAG00000019115,</Data></Cell>
    <Cell ss:StyleID="s65"><Data ss:Type="Number">3.0038421552105898E-6</Data></Cell>
    <Cell><Data ss:Type="Number">6.1855588851022797E-4</Data></Cell>
   </Row>
   <Row>
    <Cell><Data ss:Type="String">GO:0050793</Data></Cell>
    <Cell><Data ss:Type="String">regulation of developmental process</Data></Cell>
    <Cell><Data ss:Type="String">biological_process</Data></Cell>
    <Cell><Data ss:Type="Number">559</Data></Cell>
    <Cell ss:StyleID="s64"><Data ss:Type="String">ENSBTAG00000038224,ENSBTAG00000013153,ENSBTAG00000015860,ENSBTAG00000010386,ENSBTAG00000006609,ENSBTAG00000013003,ENSBTAG00000005382,ENSBTAG00000001511,ENSBTAG00000022058,ENSBTAG00000010130,ENSBTAG00000024773,ENSBTAG00000014278,ENSBTAG00000008129,ENSBTAG00000017200,ENSBTAG00000002941,ENSBTAG00000006532,ENSBTAG00000019883,ENSBTAG00000006738,ENSBTAG00000012647,ENSBTAG00000017636,ENSBTAG00000011082,ENSBTAG00000047135,ENSBTAG00000002300,ENSBTAG00000015996,ENSBTAG00000024015,ENSBTAG00000004211,ENSBTAG00000013165,ENSBTAG00000012178,ENSBTAG00000012761,ENSBTAG00000004196,ENSBTAG00000000888,ENSBTAG00000018270,ENSBTAG00000012558,ENSBTAG00000006335,ENSBTAG00000012116,ENSBTAG00000004154,ENSBTAG00000014828,ENSBTAG00000004378,ENSBTAG00000008492,ENSBTAG00000020125,ENSBTAG00000004754,ENSBTAG00000014127,ENSBTAG00000011382,ENSBTAG00000012048,ENSBTAG00000000919,ENSBTAG00000003345,ENSBTAG00000015266,ENSBTAG00000017361,ENSBTAG00000021466,ENSBTAG00000010073,ENSBTAG00000013170,ENSBTAG00000011682,ENSBTAG00000022036,ENSBTAG00000021815,ENSBTAG00000033983,ENSBTAG00000008887,ENSBTAG00000001346,ENSBTAG00000010945,ENSBTAG00000019616,ENSBTAG00000031849,ENSBTAG00000044068,ENSBTAG00000000902,ENSBTAG00000004203,ENSBTAG00000021841,ENSBTAG00000020489,ENSBTAG00000011851,ENSBTAG00000036183,ENSBTAG00000010661,ENSBTAG00000000816,ENSBTAG00000009249,ENSBTAG00000010563,ENSBTAG00000002041,ENSBTAG00000014589,ENSBTAG00000006031,ENSBTAG00000020194,ENSBTAG00000015938,ENSBTAG00000014698,ENSBTAG00000012004,ENSBTAG00000005557,ENSBTAG00000019234,ENSBTAG00000001729,ENSBTAG00000002586,ENSBTAG00000016197,ENSBTAG00000019359,ENSBTAG00000005230,ENSBTAG00000014543,ENSBTAG00000019627,ENSBTAG00000038168,ENSBTAG00000013069,ENSBTAG00000008300,ENSBTAG00000012191,ENSBTAG00000030180,ENSBTAG00000045547,ENSBTAG00000014391,ENSBTAG00000002051,ENSBTAG00000046677,ENSBTAG00000014834,ENSBTAG00000017346,ENSBTAG00000005318,ENSBTAG00000002699,ENSBTAG00000020782,ENSBTAG00000009186,ENSBTAG00000004783,ENSBTAG00000010717,ENSBTAG00000027020,ENSBTAG00000005138,ENSBTAG00000013861,ENSBTAG00000004331,ENSBTAG00000019781,ENSBTAG00000009019,ENSBTAG00000045526,ENSBTAG00000016933,ENSBTAG00000019983,ENSBTAG00000003777,ENSBTAG00000012749,ENSBTAG00000013555,ENSBTAG00000012615,ENSBTAG00000006638,ENSBTAG00000012181,ENSBTAG00000007841,ENSBTAG00000018729,ENSBTAG00000005847,ENSBTAG00000020378,ENSBTAG00000044105,ENSBTAG00000016913,ENSBTAG00000017155,ENSBTAG00000008552,ENSBTAG00000008571,ENSBTAG00000004381,ENSBTAG00000046223,ENSBTAG00000006084,ENSBTAG00000002651,ENSBTAG00000009017,ENSBTAG00000047085,ENSBTAG00000040147,ENSBTAG00000013391,ENSBTAG00000011819,ENSBTAG00000009961,ENSBTAG00000006844,ENSBTAG00000009663,ENSBTAG00000018921,ENSBTAG00000004710,ENSBTAG00000017680,ENSBTAG00000010875,ENSBTAG00000017685,ENSBTAG00000006324,ENSBTAG00000007648,ENSBTAG00000027017,ENSBTAG00000015366,ENSBTAG00000012328,ENSBTAG00000018373,ENSBTAG00000008987,ENSBTAG00000033890,ENSBTAG00000021224,ENSBTAG00000000395,ENSBTAG00000009987,ENSBTAG00000020267,ENSBTAG00000005892,ENSBTAG00000047599,ENSBTAG00000005108,ENSBTAG00000008991,ENSBTAG00000019832,ENSBTAG00000008063,ENSBTAG00000000078,ENSBTAG00000013227,ENSBTAG00000007421,ENSBTAG00000018498,ENSBTAG00000020053,ENSBTAG00000017594,ENSBTAG00000005092,ENSBTAG00000045887,ENSBTAG00000007393,ENSBTAG00000016462,ENSBTAG00000014229,ENSBTAG00000008028,ENSBTAG00000024061,ENSBTAG00000008113,ENSBTAG00000014406,ENSBTAG00000010241,ENSBTAG00000011352,ENSBTAG00000047202,ENSBTAG00000047872,ENSBTAG00000045877,ENSBTAG00000033603,ENSBTAG00000020783,ENSBTAG00000003835,ENSBTAG00000004119,ENSBTAG00000006990,ENSBTAG00000014835,ENSBTAG00000001014,ENSBTAG00000001506,ENSBTAG00000020030,ENSBTAG00000013334,ENSBTAG00000014922,ENSBTAG00000014824,ENSBTAG00000016915,ENSBTAG00000005280,ENSBTAG00000033562,ENSBTAG00000011784,ENSBTAG00000007867,ENSBTAG00000009436,ENSBTAG00000009034,ENSBTAG00000012082,ENSBTAG00000008695,ENSBTAG00000017764,ENSBTAG00000017753,ENSBTAG00000010123,ENSBTAG00000010820,ENSBTAG00000000031,ENSBTAG00000024950,ENSBTAG00000003526,ENSBTAG00000019115,ENSBTAG00000037811,ENSBTAG00000018825,ENSBTAG00000002539,ENSBTAG00000001396,ENSBTAG00000019336,ENSBTAG00000016823,ENSBTAG00000047747,ENSBTAG00000015541,ENSBTAG00000013984,ENSBTAG00000013556,ENSBTAG00000004129,ENSBTAG00000003098,ENSBTAG00000003075,ENSBTAG00000000988,ENSBTAG00000012150,ENSBTAG00000000329,ENSBTAG00000010884,ENSBTAG00000007439,ENSBTAG00000026851,ENSBTAG00000011345,ENSBTAG00000010347,ENSBTAG00000005299,ENSBTAG00000007564,ENSBTAG00000008728,ENSBTAG00000023814,ENSBTAG00000023429,ENSBTAG00000010129,ENSBTAG00000005780,ENSBTAG00000005009,ENSBTAG00000011001,ENSBTAG00000019188,ENSBTAG00000027327,ENSBTAG00000015325,ENSBTAG00000003395,ENSBTAG00000010785,ENSBTAG00000011092,ENSBTAG00000010647,ENSBTAG00000015875,ENSBTAG00000008097,ENSBTAG00000007262,ENSBTAG00000008755,ENSBTAG00000007245,ENSBTAG00000005313,ENSBTAG00000004885,ENSBTAG00000019734,ENSBTAG00000013124,ENSBTAG00000009305,ENSBTAG00000020148,ENSBTAG00000011215,ENSBTAG00000003418,ENSBTAG00000016307,ENSBTAG00000001250,ENSBTAG00000024888,ENSBTAG00000019596,ENSBTAG00000047877,ENSBTAG00000013961,ENSBTAG00000007517,ENSBTAG00000015307,ENSBTAG00000005998,ENSBTAG00000012137,ENSBTAG00000014023,ENSBTAG00000018965,ENSBTAG00000003061,ENSBTAG00000018254,ENSBTAG00000000696,ENSBTAG00000018103,ENSBTAG00000019183,ENSBTAG00000007344,ENSBTAG00000005958,ENSBTAG00000013793,ENSBTAG00000006560,ENSBTAG00000021844,ENSBTAG00000005985,ENSBTAG00000004037,ENSBTAG00000001273,ENSBTAG00000008448,ENSBTAG00000008579,ENSBTAG00000031402,ENSBTAG00000020560,ENSBTAG00000027181,ENSBTAG00000019986,ENSBTAG00000012212,ENSBTAG00000008105,ENSBTAG00000002216,ENSBTAG00000011585,ENSBTAG00000010312,ENSBTAG00000008779,ENSBTAG00000020294,ENSBTAG00000014619,ENSBTAG00000003257,ENSBTAG00000038264,ENSBTAG00000016344,ENSBTAG00000000128,ENSBTAG00000020054,ENSBTAG00000008202,ENSBTAG00000031824,ENSBTAG00000009065,ENSBTAG00000024449,ENSBTAG00000015249,ENSBTAG00000015543,ENSBTAG00000011770,ENSBTAG00000005980,ENSBTAG00000020634,ENSBTAG00000008054,ENSBTAG00000009139,ENSBTAG00000010671,ENSBTAG00000012772,ENSBTAG00000019866,ENSBTAG00000021697,ENSBTAG00000007592,ENSBTAG00000022779,ENSBTAG00000023832,ENSBTAG00000010229,ENSBTAG00000001826,ENSBTAG00000010426,ENSBTAG00000021416,ENSBTAG00000017280,ENSBTAG00000047339,ENSBTAG00000007814,ENSBTAG00000025210,ENSBTAG00000015194,ENSBTAG00000013236,ENSBTAG00000000113,ENSBTAG00000017037,ENSBTAG00000023172,ENSBTAG00000000369,ENSBTAG00000021523,ENSBTAG00000018019,ENSBTAG00000009084,ENSBTAG00000000130,ENSBTAG00000000819,ENSBTAG00000003462,ENSBTAG00000038716,ENSBTAG00000016920,ENSBTAG00000019461,ENSBTAG00000003184,ENSBTAG00000013880,ENSBTAG00000019665,ENSBTAG00000001801,ENSBTAG00000046520,ENSBTAG00000021068,ENSBTAG00000017422,ENSBTAG00000004970,ENSBTAG00000044166,ENSBTAG00000013275,ENSBTAG00000007986,ENSBTAG00000000613,ENSBTAG00000016549,ENSBTAG00000019791,ENSBTAG00000009780,ENSBTAG00000017023,ENSBTAG00000022799,ENSBTAG00000040338,ENSBTAG00000015904,ENSBTAG00000003791,ENSBTAG00000044118,ENSBTAG00000009357,ENSBTAG00000020916,ENSBTAG00000003232,ENSBTAG00000018160,ENSBTAG00000048151,ENSBTAG00000017584,ENSBTAG00000003479,ENSBTAG00000016254,ENSBTAG00000005016,ENSBTAG00000021427,ENSBTAG00000020417,ENSBTAG00000011909,ENSBTAG00000008723,ENSBTAG00000015843,ENSBTAG00000017439,ENSBTAG00000016625,ENSBTAG00000014738,ENSBTAG00000006378,ENSBTAG00000007860,ENSBTAG00000020173,ENSBTAG00000020578,ENSBTAG00000014915,ENSBTAG00000048154,ENSBTAG00000031688,ENSBTAG00000007101,ENSBTAG00000006631,ENSBTAG00000008868,ENSBTAG00000040053,ENSBTAG00000002816,ENSBTAG00000014645,ENSBTAG00000011706,ENSBTAG00000021639,ENSBTAG00000012866,ENSBTAG00000031519,ENSBTAG00000006359,ENSBTAG00000010532,ENSBTAG00000011742,ENSBTAG00000002664,ENSBTAG00000008814,ENSBTAG00000030162,ENSBTAG00000015805,ENSBTAG00000013534,ENSBTAG00000014611,ENSBTAG00000014886,ENSBTAG00000000782,ENSBTAG00000047567,ENSBTAG00000006686,ENSBTAG00000013407,ENSBTAG00000001768,ENSBTAG00000003826,ENSBTAG00000021798,ENSBTAG00000014636,ENSBTAG00000020791,ENSBTAG00000012881,ENSBTAG00000005461,ENSBTAG00000003035,ENSBTAG00000003640,ENSBTAG00000013498,ENSBTAG00000043971,ENSBTAG00000012210,ENSBTAG00000001403,ENSBTAG00000004294,ENSBTAG00000004767,ENSBTAG00000009260,ENSBTAG00000012125,ENSBTAG00000004215,ENSBTAG00000013222,ENSBTAG00000031001,ENSBTAG00000007187,ENSBTAG00000006008,ENSBTAG00000021151,ENSBTAG00000012567,ENSBTAG00000004879,ENSBTAG00000030705,ENSBTAG00000001941,ENSBTAG00000012519,ENSBTAG00000004936,ENSBTAG00000009207,ENSBTAG00000012777,ENSBTAG00000004768,ENSBTAG00000025424,ENSBTAG00000002738,ENSBTAG00000016024,ENSBTAG00000014966,ENSBTAG00000004751,ENSBTAG00000039599,ENSBTAG00000018223,ENSBTAG00000003675,ENSBTAG00000016607,ENSBTAG00000000540,ENSBTAG00000034220,ENSBTAG00000001424,ENSBTAG00000015618,ENSBTAG00000014900,ENSBTAG00000045902,ENSBTAG00000001126,ENSBTAG00000015609,ENSBTAG00000008505,ENSBTAG00000014992,ENSBTAG00000008333,ENSBTAG00000030258,ENSBTAG00000015058,ENSBTAG00000030646,ENSBTAG00000008938,ENSBTAG00000016577,ENSBTAG00000005730,ENSBTAG00000018900,ENSBTAG00000017694,ENSBTAG00000010696,ENSBTAG00000020850,ENSBTAG00000007118,ENSBTAG00000002391,ENSBTAG00000000469,ENSBTAG00000013145,ENSBTAG00000002750,ENSBTAG00000003510,ENSBTAG00000016420,ENSBTAG00000007708,ENSBTAG00000025372,ENSBTAG00000030575,ENSBTAG00000019028,ENSBTAG00000011789,ENSBTAG00000032962,ENSBTAG00000002303,ENSBTAG00000045738,ENSBTAG00000024137,ENSBTAG00000013824,ENSBTAG00000046979,ENSBTAG00000010896,ENSBTAG00000007909,ENSBTAG00000013347,ENSBTAG00000002095,ENSBTAG00000007156,ENSBTAG00000011316,ENSBTAG00000021048,ENSBTAG00000002923,ENSBTAG00000047998,ENSBTAG00000000815,ENSBTAG00000020355,ENSBTAG00000014737,ENSBTAG00000046054,ENSBTAG00000002878,ENSBTAG00000012211,ENSBTAG00000009279,ENSBTAG00000016230,ENSBTAG00000002606,ENSBTAG00000010490,ENSBTAG00000009851,ENSBTAG00000005769,ENSBTAG00000006642,ENSBTAG00000014291,ENSBTAG00000008429,ENSBTAG00000017180,ENSBTAG00000024688,ENSBTAG00000015271,ENSBTAG00000003553,ENSBTAG00000020426,ENSBTAG00000001241,ENSBTAG00000007424,ENSBTAG00000001592,ENSBTAG00000005490,ENSBTAG00000019848,ENSBTAG00000001061,ENSBTAG00000001539,ENSBTAG00000046208,ENSBTAG00000023806,ENSBTAG00000012119,ENSBTAG00000040193,ENSBTAG00000002139,ENSBTAG00000006504,ENSBTAG00000044091,ENSBTAG00000008507,ENSBTAG00000019853,ENSBTAG00000011011,ENSBTAG00000019964,ENSBTAG00000005286,ENSBTAG00000019686,ENSBTAG00000007390,ENSBTAG00000009960,ENSBTAG00000012817,ENSBTAG00000017081,ENSBTAG00000015965,ENSBTAG00000017475,ENSBTAG00000014741,ENSBTAG00000005198,ENSBTAG00000008132,ENSBTAG00000009676,ENSBTAG00000033801,ENSBTAG00000003094,ENSBTAG00000020198,ENSBTAG00000012250,</Data></Cell>
    <Cell ss:StyleID="s65"><Data ss:Type="Number">5.7339313965812597E-6</Data></Cell>
    <Cell><Data ss:Type="Number">1.1361839156018201E-3</Data></Cell>
   </Row>
   <Row>
    <Cell><Data ss:Type="String">GO:0006928</Data></Cell>
    <Cell><Data ss:Type="String">movement of cell or subcellular component</Data></Cell>
    <Cell><Data ss:Type="String">biological_process</Data></Cell>
    <Cell><Data ss:Type="Number">421</Data></Cell>
    <Cell ss:StyleID="s64"><Data ss:Type="String">ENSBTAG00000008507,ENSBTAG00000019853,ENSBTAG00000044091,ENSBTAG00000008449,ENSBTAG00000015513,ENSBTAG00000046208,ENSBTAG00000001061,ENSBTAG00000004617,ENSBTAG00000002139,ENSBTAG00000002624,ENSBTAG00000008088,ENSBTAG00000002948,ENSBTAG00000019052,ENSBTAG00000019964,ENSBTAG00000019686,ENSBTAG00000014063,ENSBTAG00000005198,ENSBTAG00000003366,ENSBTAG00000012921,ENSBTAG00000014741,ENSBTAG00000001400,ENSBTAG00000012250,ENSBTAG00000002440,ENSBTAG00000030432,ENSBTAG00000016566,ENSBTAG00000012211,ENSBTAG00000002878,ENSBTAG00000020355,ENSBTAG00000046054,ENSBTAG00000014737,ENSBTAG00000047537,ENSBTAG00000019498,ENSBTAG00000009851,ENSBTAG00000012861,ENSBTAG00000010490,ENSBTAG00000047274,ENSBTAG00000009332,ENSBTAG00000017345,ENSBTAG00000019569,ENSBTAG00000007553,ENSBTAG00000009255,ENSBTAG00000001241,ENSBTAG00000015982,ENSBTAG00000007694,ENSBTAG00000010696,ENSBTAG00000015698,ENSBTAG00000009159,ENSBTAG00000018900,ENSBTAG00000001848,ENSBTAG00000006139,ENSBTAG00000008938,ENSBTAG00000010878,ENSBTAG00000000413,ENSBTAG00000016420,ENSBTAG00000002750,ENSBTAG00000003510,ENSBTAG00000016800,ENSBTAG00000008749,ENSBTAG00000003842,ENSBTAG00000000815,ENSBTAG00000021527,ENSBTAG00000006161,ENSBTAG00000022509,ENSBTAG00000046549,ENSBTAG00000002923,ENSBTAG00000047998,ENSBTAG00000001941,ENSBTAG00000004907,ENSBTAG00000021151,ENSBTAG00000014966,ENSBTAG00000000459,ENSBTAG00000012777,ENSBTAG00000000032,ENSBTAG00000006264,ENSBTAG00000011698,ENSBTAG00000008505,ENSBTAG00000003894,ENSBTAG00000015609,ENSBTAG00000045902,ENSBTAG00000008333,ENSBTAG00000015058,ENSBTAG00000024633,ENSBTAG00000008605,ENSBTAG00000006359,ENSBTAG00000021766,ENSBTAG00000008814,ENSBTAG00000009703,ENSBTAG00000021798,ENSBTAG00000003826,ENSBTAG00000021857,ENSBTAG00000002580,ENSBTAG00000000782,ENSBTAG00000047567,ENSBTAG00000014611,ENSBTAG00000004767,ENSBTAG00000012210,ENSBTAG00000001332,ENSBTAG00000001141,ENSBTAG00000005470,ENSBTAG00000004215,ENSBTAG00000006071,ENSBTAG00000017457,ENSBTAG00000008341,ENSBTAG00000031001,ENSBTAG00000018160,ENSBTAG00000005016,ENSBTAG00000017584,ENSBTAG00000048151,ENSBTAG00000016254,ENSBTAG00000007860,ENSBTAG00000020417,ENSBTAG00000011909,ENSBTAG00000008723,ENSBTAG00000048154,ENSBTAG00000039160,ENSBTAG00000010548,ENSBTAG00000000163,ENSBTAG00000034848,ENSBTAG00000014645,ENSBTAG00000004078,ENSBTAG00000012866,ENSBTAG00000011706,ENSBTAG00000021639,ENSBTAG00000013499,ENSBTAG00000021904,ENSBTAG00000006631,ENSBTAG00000006729,ENSBTAG00000016598,ENSBTAG00000021144,ENSBTAG00000014917,ENSBTAG00000027134,ENSBTAG00000016795,ENSBTAG00000040053,ENSBTAG00000031737,ENSBTAG00000017037,ENSBTAG00000013538,ENSBTAG00000012263,ENSBTAG00000010738,ENSBTAG00000003027,ENSBTAG00000011640,ENSBTAG00000003693,ENSBTAG00000033669,ENSBTAG00000014299,ENSBTAG00000018019,ENSBTAG00000000362,ENSBTAG00000003987,ENSBTAG00000031707,ENSBTAG00000021523,ENSBTAG00000000369,ENSBTAG00000007307,ENSBTAG00000000939,ENSBTAG00000021364,ENSBTAG00000012941,ENSBTAG00000013315,ENSBTAG00000000819,ENSBTAG00000013880,ENSBTAG00000013958,ENSBTAG00000001987,ENSBTAG00000022799,ENSBTAG00000030667,ENSBTAG00000044166,ENSBTAG00000016549,ENSBTAG00000015205,ENSBTAG00000005664,ENSBTAG00000007079,ENSBTAG00000015249,ENSBTAG00000017251,ENSBTAG00000010303,ENSBTAG00000000128,ENSBTAG00000024107,ENSBTAG00000016523,ENSBTAG00000009139,ENSBTAG00000006099,ENSBTAG00000023907,ENSBTAG00000008126,ENSBTAG00000015022,ENSBTAG00000010671,ENSBTAG00000012047,ENSBTAG00000005980,ENSBTAG00000004551,ENSBTAG00000021697,ENSBTAG00000019866,ENSBTAG00000009836,ENSBTAG00000018125,ENSBTAG00000006734,ENSBTAG00000015106,ENSBTAG00000023832,ENSBTAG00000010229,ENSBTAG00000002251,ENSBTAG00000001826,ENSBTAG00000012219,ENSBTAG00000012137,ENSBTAG00000001173,ENSBTAG00000004789,ENSBTAG00000002190,ENSBTAG00000013961,ENSBTAG00000000696,ENSBTAG00000018254,ENSBTAG00000006086,ENSBTAG00000018103,ENSBTAG00000019183,ENSBTAG00000007431,ENSBTAG00000020436,ENSBTAG00000003061,ENSBTAG00000004037,ENSBTAG00000001557,ENSBTAG00000006989,ENSBTAG00000011412,ENSBTAG00000009256,ENSBTAG00000006560,ENSBTAG00000005958,ENSBTAG00000010477,ENSBTAG00000011585,ENSBTAG00000006029,ENSBTAG00000007181,ENSBTAG00000048140,ENSBTAG00000008579,ENSBTAG00000027181,ENSBTAG00000007564,ENSBTAG00000005299,ENSBTAG00000018272,ENSBTAG00000011001,ENSBTAG00000003395,ENSBTAG00000012319,ENSBTAG00000005714,ENSBTAG00000007245,ENSBTAG00000025477,ENSBTAG00000014930,ENSBTAG00000010647,ENSBTAG00000011215,ENSBTAG00000003418,ENSBTAG00000020148,ENSBTAG00000017672,ENSBTAG00000006720,ENSBTAG00000009516,ENSBTAG00000004885,ENSBTAG00000005313,ENSBTAG00000021923,ENSBTAG00000011256,ENSBTAG00000040056,ENSBTAG00000011784,ENSBTAG00000003498,ENSBTAG00000033562,ENSBTAG00000005280,ENSBTAG00000001447,ENSBTAG00000001694,ENSBTAG00000003401,ENSBTAG00000018169,ENSBTAG00000016915,ENSBTAG00000014824,ENSBTAG00000013334,ENSBTAG00000018914,ENSBTAG00000004593,ENSBTAG00000047794,ENSBTAG00000014270,ENSBTAG00000017753,ENSBTAG00000018993,ENSBTAG00000000031,ENSBTAG00000010123,ENSBTAG00000010820,ENSBTAG00000021920,ENSBTAG00000009034,ENSBTAG00000012082,ENSBTAG00000004292,ENSBTAG00000011890,ENSBTAG00000015541,ENSBTAG00000037811,ENSBTAG00000012041,ENSBTAG00000016334,ENSBTAG00000000920,ENSBTAG00000001271,ENSBTAG00000009438,ENSBTAG00000004129,ENSBTAG00000021224,ENSBTAG00000009580,ENSBTAG00000018373,ENSBTAG00000005892,ENSBTAG00000012715,ENSBTAG00000009987,ENSBTAG00000027017,ENSBTAG00000021336,ENSBTAG00000013227,ENSBTAG00000000078,ENSBTAG00000010663,ENSBTAG00000006722,ENSBTAG00000011662,ENSBTAG00000025450,ENSBTAG00000014512,ENSBTAG00000004930,ENSBTAG00000005108,ENSBTAG00000019217,ENSBTAG00000019832,ENSBTAG00000005581,ENSBTAG00000012002,ENSBTAG00000008028,ENSBTAG00000010241,ENSBTAG00000005092,ENSBTAG00000018560,ENSBTAG00000045887,ENSBTAG00000022396,ENSBTAG00000003835,ENSBTAG00000035858,ENSBTAG00000001506,ENSBTAG00000014835,ENSBTAG00000012848,ENSBTAG00000006377,ENSBTAG00000006221,ENSBTAG00000012615,ENSBTAG00000013555,ENSBTAG00000003777,ENSBTAG00000005145,ENSBTAG00000003446,ENSBTAG00000045526,ENSBTAG00000008552,ENSBTAG00000017155,ENSBTAG00000004381,ENSBTAG00000005847,ENSBTAG00000015590,ENSBTAG00000016728,ENSBTAG00000011124,ENSBTAG00000005155,ENSBTAG00000002651,ENSBTAG00000019315,ENSBTAG00000021182,ENSBTAG00000039261,ENSBTAG00000018576,ENSBTAG00000002485,ENSBTAG00000007648,ENSBTAG00000044097,ENSBTAG00000017685,ENSBTAG00000017680,ENSBTAG00000007173,ENSBTAG00000006844,ENSBTAG00000014972,ENSBTAG00000013078,ENSBTAG00000018705,ENSBTAG00000002070,ENSBTAG00000016961,ENSBTAG00000009075,ENSBTAG00000022777,ENSBTAG00000005077,ENSBTAG00000014543,ENSBTAG00000045895,ENSBTAG00000016732,ENSBTAG00000020194,ENSBTAG00000015938,ENSBTAG00000021972,ENSBTAG00000021029,ENSBTAG00000020102,ENSBTAG00000046415,ENSBTAG00000002051,ENSBTAG00000027197,ENSBTAG00000021424,ENSBTAG00000008719,ENSBTAG00000011538,ENSBTAG00000008300,ENSBTAG00000016791,ENSBTAG00000019627,ENSBTAG00000009655,ENSBTAG00000011820,ENSBTAG00000019781,ENSBTAG00000002699,ENSBTAG00000020837,ENSBTAG00000021397,ENSBTAG00000014834,ENSBTAG00000002774,ENSBTAG00000004783,ENSBTAG00000046467,ENSBTAG00000018270,ENSBTAG00000007753,ENSBTAG00000038682,ENSBTAG00000020147,ENSBTAG00000017644,ENSBTAG00000021846,ENSBTAG00000002211,ENSBTAG00000012558,ENSBTAG00000014059,ENSBTAG00000011382,ENSBTAG00000015801,ENSBTAG00000021466,ENSBTAG00000010433,ENSBTAG00000004378,ENSBTAG00000022886,ENSBTAG00000004754,ENSBTAG00000020125,ENSBTAG00000021815,ENSBTAG00000017839,ENSBTAG00000012030,ENSBTAG00000001052,ENSBTAG00000033983,ENSBTAG00000011682,ENSBTAG00000018942,ENSBTAG00000003639,ENSBTAG00000006804,ENSBTAG00000011851,ENSBTAG00000010661,ENSBTAG00000020489,ENSBTAG00000037604,ENSBTAG00000001511,ENSBTAG00000038272,ENSBTAG00000001631,ENSBTAG00000010452,ENSBTAG00000007096,ENSBTAG00000038224,ENSBTAG00000017380,ENSBTAG00000002392,ENSBTAG00000010146,ENSBTAG00000002941,ENSBTAG00000024773,ENSBTAG00000015908,ENSBTAG00000013745,ENSBTAG00000011082,ENSBTAG00000012647,ENSBTAG00000017636,ENSBTAG00000004196,ENSBTAG00000003180,ENSBTAG00000012761,ENSBTAG00000006909,ENSBTAG00000024015,ENSBTAG00000013165,ENSBTAG00000001080,</Data></Cell>
    <Cell ss:StyleID="s65"><Data ss:Type="Number">7.78633174370516E-6</Data></Cell>
    <Cell><Data ss:Type="Number">1.4602152852212799E-3</Data></Cell>
   </Row>
   <Row>
    <Cell><Data ss:Type="String">GO:0006996</Data></Cell>
    <Cell><Data ss:Type="String">organelle organization</Data></Cell>
    <Cell><Data ss:Type="String">biological_process</Data></Cell>
    <Cell><Data ss:Type="Number">874</Data></Cell>
    <Cell ss:StyleID="s64"><Data ss:Type="String">ENSBTAG00000010819,ENSBTAG00000003639,ENSBTAG00000008654,ENSBTAG00000018942,ENSBTAG00000048271,ENSBTAG00000031564,ENSBTAG00000016124,ENSBTAG00000000902,ENSBTAG00000003983,ENSBTAG00000010220,ENSBTAG00000007208,ENSBTAG00000004484,ENSBTAG00000001902,ENSBTAG00000016019,ENSBTAG00000020407,ENSBTAG00000020908,ENSBTAG00000021846,ENSBTAG00000002960,ENSBTAG00000018884,ENSBTAG00000038682,ENSBTAG00000005190,ENSBTAG00000000978,ENSBTAG00000017361,ENSBTAG00000013436,ENSBTAG00000017711,ENSBTAG00000046981,ENSBTAG00000011382,ENSBTAG00000023529,ENSBTAG00000012048,ENSBTAG00000019216,ENSBTAG00000014714,ENSBTAG00000008753,ENSBTAG00000002495,ENSBTAG00000016747,ENSBTAG00000047135,ENSBTAG00000004196,ENSBTAG00000000888,ENSBTAG00000012761,ENSBTAG00000010786,ENSBTAG00000026704,ENSBTAG00000018742,ENSBTAG00000044019,ENSBTAG00000024708,ENSBTAG00000037400,ENSBTAG00000024431,ENSBTAG00000013208,ENSBTAG00000047956,ENSBTAG00000013003,ENSBTAG00000017380,ENSBTAG00000001024,ENSBTAG00000013153,ENSBTAG00000000837,ENSBTAG00000020345,ENSBTAG00000002941,ENSBTAG00000038375,ENSBTAG00000003177,ENSBTAG00000008480,ENSBTAG00000017200,ENSBTAG00000017278,ENSBTAG00000007763,ENSBTAG00000002531,ENSBTAG00000001038,ENSBTAG00000005155,ENSBTAG00000021731,ENSBTAG00000020281,ENSBTAG00000002651,ENSBTAG00000016584,ENSBTAG00000018883,ENSBTAG00000016894,ENSBTAG00000010875,ENSBTAG00000020180,ENSBTAG00000009435,ENSBTAG00000014429,ENSBTAG00000025121,ENSBTAG00000021582,ENSBTAG00000015538,ENSBTAG00000024199,ENSBTAG00000005578,ENSBTAG00000012749,ENSBTAG00000012615,ENSBTAG00000021091,ENSBTAG00000001782,ENSBTAG00000001634,ENSBTAG00000014380,ENSBTAG00000008022,ENSBTAG00000004381,ENSBTAG00000017155,ENSBTAG00000003608,ENSBTAG00000018205,ENSBTAG00000005869,ENSBTAG00000007606,ENSBTAG00000002350,ENSBTAG00000018689,ENSBTAG00000020378,ENSBTAG00000005847,ENSBTAG00000003049,ENSBTAG00000018074,ENSBTAG00000046415,ENSBTAG00000014603,ENSBTAG00000030180,ENSBTAG00000016791,ENSBTAG00000007237,ENSBTAG00000008719,ENSBTAG00000021505,ENSBTAG00000004331,ENSBTAG00000019781,ENSBTAG00000033339,ENSBTAG00000012052,ENSBTAG00000019838,ENSBTAG00000002699,ENSBTAG00000015481,ENSBTAG00000038945,ENSBTAG00000013798,ENSBTAG00000010380,ENSBTAG00000006591,ENSBTAG00000000213,ENSBTAG00000022689,ENSBTAG00000020194,ENSBTAG00000004937,ENSBTAG00000011890,ENSBTAG00000026403,ENSBTAG00000017493,ENSBTAG00000016804,ENSBTAG00000001830,ENSBTAG00000007783,ENSBTAG00000001396,ENSBTAG00000037811,ENSBTAG00000009664,ENSBTAG00000045998,ENSBTAG00000018263,ENSBTAG00000003526,ENSBTAG00000018935,ENSBTAG00000010884,ENSBTAG00000012041,ENSBTAG00000010170,ENSBTAG00000002763,ENSBTAG00000003296,ENSBTAG00000000988,ENSBTAG00000017355,ENSBTAG00000014401,ENSBTAG00000003401,ENSBTAG00000038439,ENSBTAG00000045779,ENSBTAG00000004593,ENSBTAG00000047794,ENSBTAG00000020030,ENSBTAG00000021508,ENSBTAG00000017764,ENSBTAG00000016250,ENSBTAG00000007961,ENSBTAG00000011352,ENSBTAG00000007329,ENSBTAG00000014818,ENSBTAG00000013225,ENSBTAG00000014377,ENSBTAG00000045887,ENSBTAG00000020619,ENSBTAG00000000950,ENSBTAG00000020657,ENSBTAG00000003835,ENSBTAG00000033603,ENSBTAG00000009928,ENSBTAG00000011399,ENSBTAG00000009987,ENSBTAG00000018373,ENSBTAG00000010077,ENSBTAG00000001640,ENSBTAG00000019167,ENSBTAG00000014512,ENSBTAG00000020223,ENSBTAG00000014001,ENSBTAG00000005958,ENSBTAG00000017189,ENSBTAG00000003942,ENSBTAG00000025211,ENSBTAG00000012212,ENSBTAG00000013905,ENSBTAG00000002256,ENSBTAG00000048140,ENSBTAG00000007821,ENSBTAG00000021795,ENSBTAG00000031402,ENSBTAG00000040356,ENSBTAG00000008579,ENSBTAG00000005998,ENSBTAG00000006533,ENSBTAG00000005665,ENSBTAG00000013961,ENSBTAG00000015432,ENSBTAG00000008438,ENSBTAG00000016758,ENSBTAG00000000501,ENSBTAG00000008759,ENSBTAG00000015414,ENSBTAG00000013755,ENSBTAG00000007344,ENSBTAG00000019183,ENSBTAG00000010048,ENSBTAG00000005913,ENSBTAG00000006095,ENSBTAG00000010515,ENSBTAG00000014023,ENSBTAG00000007245,ENSBTAG00000046005,ENSBTAG00000008981,ENSBTAG00000005067,ENSBTAG00000027444,ENSBTAG00000025868,ENSBTAG00000023697,ENSBTAG00000020321,ENSBTAG00000011215,ENSBTAG00000009305,ENSBTAG00000018157,ENSBTAG00000001736,ENSBTAG00000017684,ENSBTAG00000026613,ENSBTAG00000001030,ENSBTAG00000008180,ENSBTAG00000016355,ENSBTAG00000012148,ENSBTAG00000011256,ENSBTAG00000007564,ENSBTAG00000026851,ENSBTAG00000013989,ENSBTAG00000039391,ENSBTAG00000020787,ENSBTAG00000011962,ENSBTAG00000003395,ENSBTAG00000015325,ENSBTAG00000003422,ENSBTAG00000019188,ENSBTAG00000005009,ENSBTAG00000013259,ENSBTAG00000006649,ENSBTAG00000005714,ENSBTAG00000023814,ENSBTAG00000001707,ENSBTAG00000004956,ENSBTAG00000007305,ENSBTAG00000021237,ENSBTAG00000018247,ENSBTAG00000012698,ENSBTAG00000003184,ENSBTAG00000001548,ENSBTAG00000019281,ENSBTAG00000006515,ENSBTAG00000000819,ENSBTAG00000001529,ENSBTAG00000004394,ENSBTAG00000013958,ENSBTAG00000016549,ENSBTAG00000017597,ENSBTAG00000007799,ENSBTAG00000015205,ENSBTAG00000007986,ENSBTAG00000013275,ENSBTAG00000020709,ENSBTAG00000015005,ENSBTAG00000017037,ENSBTAG00000019790,ENSBTAG00000003822,ENSBTAG00000013538,ENSBTAG00000012263,ENSBTAG00000003693,ENSBTAG00000002688,ENSBTAG00000007053,ENSBTAG00000011356,ENSBTAG00000018775,ENSBTAG00000007395,ENSBTAG00000005786,ENSBTAG00000004551,ENSBTAG00000013221,ENSBTAG00000021576,ENSBTAG00000000322,ENSBTAG00000021697,ENSBTAG00000046350,ENSBTAG00000017907,ENSBTAG00000001704,ENSBTAG00000012772,ENSBTAG00000011388,ENSBTAG00000016198,ENSBTAG00000014883,ENSBTAG00000015401,ENSBTAG00000015106,ENSBTAG00000019403,ENSBTAG00000017407,ENSBTAG00000007079,ENSBTAG00000010727,ENSBTAG00000000650,ENSBTAG00000008241,ENSBTAG00000010478,ENSBTAG00000006080,ENSBTAG00000006099,ENSBTAG00000039973,ENSBTAG00000008126,ENSBTAG00000015022,ENSBTAG00000002345,ENSBTAG00000016716,ENSBTAG00000012047,ENSBTAG00000009260,ENSBTAG00000003954,ENSBTAG00000022004,ENSBTAG00000004294,ENSBTAG00000002083,ENSBTAG00000047756,ENSBTAG00000001666,ENSBTAG00000019895,ENSBTAG00000012210,ENSBTAG00000014730,ENSBTAG00000014676,ENSBTAG00000030384,ENSBTAG00000003362,ENSBTAG00000007187,ENSBTAG00000006071,ENSBTAG00000007622,ENSBTAG00000005676,ENSBTAG00000019331,ENSBTAG00000009711,ENSBTAG00000015805,ENSBTAG00000013534,ENSBTAG00000030162,ENSBTAG00000006359,ENSBTAG00000020252,ENSBTAG00000021857,ENSBTAG00000022069,ENSBTAG00000010597,ENSBTAG00000002580,ENSBTAG00000013587,ENSBTAG00000014636,ENSBTAG00000009726,ENSBTAG00000046498,ENSBTAG00000012564,ENSBTAG00000003421,ENSBTAG00000016167,ENSBTAG00000005161,ENSBTAG00000012867,ENSBTAG00000015144,ENSBTAG00000013066,ENSBTAG00000006021,ENSBTAG00000014451,ENSBTAG00000015268,ENSBTAG00000021639,ENSBTAG00000031567,ENSBTAG00000038488,ENSBTAG00000005851,ENSBTAG00000040053,ENSBTAG00000032340,ENSBTAG00000019273,ENSBTAG00000040477,ENSBTAG00000011140,ENSBTAG00000005016,ENSBTAG00000016254,ENSBTAG00000009504,ENSBTAG00000003232,ENSBTAG00000015833,ENSBTAG00000044118,ENSBTAG00000040338,ENSBTAG00000030301,ENSBTAG00000005838,ENSBTAG00000015958,ENSBTAG00000009704,ENSBTAG00000002095,ENSBTAG00000007834,ENSBTAG00000004376,ENSBTAG00000020965,ENSBTAG00000019028,ENSBTAG00000046549,ENSBTAG00000020530,ENSBTAG00000047313,ENSBTAG00000008436,ENSBTAG00000020850,ENSBTAG00000001885,ENSBTAG00000008938,ENSBTAG00000018334,ENSBTAG00000030646,ENSBTAG00000025372,ENSBTAG00000009709,ENSBTAG00000010878,ENSBTAG00000020155,ENSBTAG00000015591,ENSBTAG00000020472,ENSBTAG00000001840,ENSBTAG00000013254,ENSBTAG00000001081,ENSBTAG00000030258,ENSBTAG00000009548,ENSBTAG00000011715,ENSBTAG00000034220,ENSBTAG00000012534,ENSBTAG00000018449,ENSBTAG00000020066,ENSBTAG00000004380,ENSBTAG00000000510,ENSBTAG00000002407,ENSBTAG00000004907,ENSBTAG00000021151,ENSBTAG00000012567,ENSBTAG00000000139,ENSBTAG00000016771,ENSBTAG00000033679,ENSBTAG00000017061,ENSBTAG00000027453,ENSBTAG00000023933,ENSBTAG00000032534,ENSBTAG00000012987,ENSBTAG00000012737,ENSBTAG00000003237,ENSBTAG00000012921,ENSBTAG00000017627,ENSBTAG00000007109,ENSBTAG00000014122,ENSBTAG00000008116,ENSBTAG00000004864,ENSBTAG00000010772,ENSBTAG00000046436,ENSBTAG00000044091,ENSBTAG00000003126,ENSBTAG00000002948,ENSBTAG00000014358,ENSBTAG00000007390,ENSBTAG00000002742,ENSBTAG00000011011,ENSBTAG00000014239,ENSBTAG00000010384,ENSBTAG00000011699,ENSBTAG00000009332,ENSBTAG00000002707,ENSBTAG00000017812,ENSBTAG00000005702,ENSBTAG00000033268,ENSBTAG00000001592,ENSBTAG00000001241,ENSBTAG00000015146,ENSBTAG00000019908,ENSBTAG00000011786,ENSBTAG00000009533,ENSBTAG00000009330,ENSBTAG00000006124,ENSBTAG00000005912,ENSBTAG00000012156,ENSBTAG00000000275,ENSBTAG00000009974,ENSBTAG00000030347,ENSBTAG00000012030,ENSBTAG00000033983,ENSBTAG00000008295,ENSBTAG00000021128,ENSBTAG00000006625,ENSBTAG00000005565,ENSBTAG00000036183,ENSBTAG00000010661,ENSBTAG00000021569,ENSBTAG00000010566,ENSBTAG00000004896,ENSBTAG00000016161,ENSBTAG00000012575,ENSBTAG00000010945,ENSBTAG00000001346,ENSBTAG00000013573,ENSBTAG00000002014,ENSBTAG00000018193,ENSBTAG00000012938,ENSBTAG00000044121,ENSBTAG00000013528,ENSBTAG00000038433,ENSBTAG00000020147,ENSBTAG00000034901,ENSBTAG00000008492,ENSBTAG00000013079,ENSBTAG00000007454,ENSBTAG00000011082,ENSBTAG00000031846,ENSBTAG00000017636,ENSBTAG00000012647,ENSBTAG00000019883,ENSBTAG00000014479,ENSBTAG00000003893,ENSBTAG00000001080,ENSBTAG00000016776,ENSBTAG00000001511,ENSBTAG00000001631,ENSBTAG00000018372,ENSBTAG00000010386,ENSBTAG00000015860,ENSBTAG00000004635,ENSBTAG00000006532,ENSBTAG00000011392,ENSBTAG00000005620,ENSBTAG00000001320,ENSBTAG00000016958,ENSBTAG00000015051,ENSBTAG00000046512,ENSBTAG00000005979,ENSBTAG00000021677,ENSBTAG00000014675,ENSBTAG00000008934,ENSBTAG00000010130,ENSBTAG00000008621,ENSBTAG00000006541,ENSBTAG00000001500,ENSBTAG00000011189,ENSBTAG00000004448,ENSBTAG00000006084,ENSBTAG00000018978,ENSBTAG00000021193,ENSBTAG00000015989,ENSBTAG00000002072,ENSBTAG00000005162,ENSBTAG00000002673,ENSBTAG00000007173,ENSBTAG00000006844,ENSBTAG00000014612,ENSBTAG00000012778,ENSBTAG00000013834,ENSBTAG00000007841,ENSBTAG00000035226,ENSBTAG00000004290,ENSBTAG00000001305,ENSBTAG00000009019,ENSBTAG00000017783,ENSBTAG00000000781,ENSBTAG00000017424,ENSBTAG00000008552,ENSBTAG00000016913,ENSBTAG00000020405,ENSBTAG00000045905,ENSBTAG00000012585,ENSBTAG00000015590,ENSBTAG00000003906,ENSBTAG00000002051,ENSBTAG00000010818,ENSBTAG00000013069,ENSBTAG00000018819,ENSBTAG00000019627,ENSBTAG00000000897,ENSBTAG00000002918,ENSBTAG00000001463,ENSBTAG00000004783,ENSBTAG00000020782,ENSBTAG00000008367,ENSBTAG00000006122,ENSBTAG00000012031,ENSBTAG00000004242,ENSBTAG00000014972,ENSBTAG00000004657,ENSBTAG00000020268,ENSBTAG00000016038,ENSBTAG00000001933,ENSBTAG00000019359,ENSBTAG00000016197,ENSBTAG00000017360,ENSBTAG00000022777,ENSBTAG00000019153,ENSBTAG00000014677,ENSBTAG00000002474,ENSBTAG00000003330,ENSBTAG00000021972,ENSBTAG00000016732,ENSBTAG00000015541,ENSBTAG00000003617,ENSBTAG00000004292,ENSBTAG00000002539,ENSBTAG00000018825,ENSBTAG00000019115,ENSBTAG00000018730,ENSBTAG00000009438,ENSBTAG00000001795,ENSBTAG00000016334,ENSBTAG00000017048,ENSBTAG00000004129,ENSBTAG00000032696,ENSBTAG00000013316,ENSBTAG00000006616,ENSBTAG00000012656,ENSBTAG00000010820,ENSBTAG00000009933,ENSBTAG00000032372,ENSBTAG00000010890,ENSBTAG00000005572,ENSBTAG00000018053,ENSBTAG00000027924,ENSBTAG00000007480,ENSBTAG00000004598,ENSBTAG00000027980,ENSBTAG00000016309,ENSBTAG00000024061,ENSBTAG00000012002,ENSBTAG00000014406,ENSBTAG00000046332,ENSBTAG00000015891,ENSBTAG00000015926,ENSBTAG00000013999,ENSBTAG00000003410,ENSBTAG00000020340,ENSBTAG00000045593,ENSBTAG00000001506,ENSBTAG00000019914,ENSBTAG00000007558,ENSBTAG00000014087,ENSBTAG00000017128,ENSBTAG00000011435,ENSBTAG00000011307,ENSBTAG00000017019,ENSBTAG00000020229,ENSBTAG00000009580,ENSBTAG00000015366,ENSBTAG00000012328,ENSBTAG00000011880,ENSBTAG00000025450,ENSBTAG00000032071,ENSBTAG00000012443,ENSBTAG00000001847,ENSBTAG00000040268,ENSBTAG00000039222,ENSBTAG00000013227,ENSBTAG00000044032,ENSBTAG00000019217,ENSBTAG00000016046,ENSBTAG00000004930,ENSBTAG00000005108,ENSBTAG00000009098,ENSBTAG00000032521,ENSBTAG00000007494,ENSBTAG00000048152,ENSBTAG00000006560,ENSBTAG00000010477,ENSBTAG00000007181,ENSBTAG00000010312,ENSBTAG00000000421,ENSBTAG00000002216,ENSBTAG00000019986,ENSBTAG00000005857,ENSBTAG00000009246,ENSBTAG00000030671,ENSBTAG00000003944,ENSBTAG00000007570,ENSBTAG00000020760,ENSBTAG00000018103,ENSBTAG00000013271,ENSBTAG00000008181,ENSBTAG00000018254,ENSBTAG00000020436,ENSBTAG00000046325,ENSBTAG00000007117,ENSBTAG00000011567,ENSBTAG00000003061,ENSBTAG00000025477,ENSBTAG00000015835,ENSBTAG00000037964,ENSBTAG00000000490,ENSBTAG00000004884,ENSBTAG00000017557,ENSBTAG00000021454,ENSBTAG00000014170,ENSBTAG00000009516,ENSBTAG00000011237,ENSBTAG00000012235,ENSBTAG00000010432,ENSBTAG00000010552,ENSBTAG00000003418,ENSBTAG00000020148,ENSBTAG00000012844,ENSBTAG00000006770,ENSBTAG00000018267,ENSBTAG00000021773,ENSBTAG00000010347,ENSBTAG00000005166,ENSBTAG00000021020,ENSBTAG00000018272,ENSBTAG00000007659,ENSBTAG00000006526,ENSBTAG00000004488,ENSBTAG00000005780,ENSBTAG00000012499,ENSBTAG00000009362,ENSBTAG00000023429,ENSBTAG00000003928,ENSBTAG00000017422,ENSBTAG00000009691,ENSBTAG00000011752,ENSBTAG00000012941,ENSBTAG00000039153,ENSBTAG00000003462,ENSBTAG00000001987,ENSBTAG00000004015,ENSBTAG00000019791,ENSBTAG00000030667,ENSBTAG00000031737,ENSBTAG00000002563,ENSBTAG00000000113,ENSBTAG00000047339,ENSBTAG00000009084,ENSBTAG00000024426,ENSBTAG00000013076,ENSBTAG00000017038,ENSBTAG00000015757,ENSBTAG00000013015,ENSBTAG00000000369,ENSBTAG00000002177,ENSBTAG00000009428,ENSBTAG00000002682,ENSBTAG00000006734,ENSBTAG00000013860,ENSBTAG00000010426,ENSBTAG00000002251,ENSBTAG00000043989,ENSBTAG00000003134,ENSBTAG00000018181,ENSBTAG00000013909,ENSBTAG00000015713,ENSBTAG00000014619,ENSBTAG00000016368,ENSBTAG00000024723,ENSBTAG00000039415,ENSBTAG00000018093,ENSBTAG00000020485,ENSBTAG00000001171,ENSBTAG00000020634,ENSBTAG00000001403,ENSBTAG00000015988,ENSBTAG00000014326,ENSBTAG00000019058,ENSBTAG00000030839,ENSBTAG00000013270,ENSBTAG00000007884,ENSBTAG00000012846,ENSBTAG00000047668,ENSBTAG00000008472,ENSBTAG00000006008,ENSBTAG00000009565,ENSBTAG00000001781,ENSBTAG00000005469,ENSBTAG00000008883,ENSBTAG00000011916,ENSBTAG00000002996,ENSBTAG00000011742,ENSBTAG00000021741,ENSBTAG00000007876,ENSBTAG00000002470,ENSBTAG00000007784,ENSBTAG00000006588,ENSBTAG00000013407,ENSBTAG00000008153,ENSBTAG00000014886,ENSBTAG00000018225,ENSBTAG00000039462,ENSBTAG00000005503,ENSBTAG00000020578,ENSBTAG00000017628,ENSBTAG00000034848,ENSBTAG00000010548,ENSBTAG00000016548,ENSBTAG00000017582,ENSBTAG00000014645,ENSBTAG00000015764,ENSBTAG00000011032,ENSBTAG00000008868,ENSBTAG00000014461,ENSBTAG00000005493,ENSBTAG00000048151,ENSBTAG00000019888,ENSBTAG00000023452,ENSBTAG00000018519,ENSBTAG00000013491,ENSBTAG00000007860,ENSBTAG00000017439,ENSBTAG00000020417,ENSBTAG00000002564,ENSBTAG00000006833,ENSBTAG00000018245,ENSBTAG00000013347,ENSBTAG00000016193,ENSBTAG00000010470,ENSBTAG00000031641,ENSBTAG00000007939,ENSBTAG00000017325,ENSBTAG00000030670,ENSBTAG00000019488,ENSBTAG00000001848,ENSBTAG00000007118,ENSBTAG00000010696,ENSBTAG00000017694,ENSBTAG00000016577,ENSBTAG00000004420,ENSBTAG00000002253,ENSBTAG00000010795,ENSBTAG00000016420,ENSBTAG00000008032,ENSBTAG00000023417,ENSBTAG00000013145,ENSBTAG00000011814,ENSBTAG00000014862,ENSBTAG00000002505,ENSBTAG00000015778,ENSBTAG00000019662,ENSBTAG00000020551,ENSBTAG00000003298,ENSBTAG00000014287,ENSBTAG00000000784,ENSBTAG00000000746,ENSBTAG00000001424,ENSBTAG00000010792,ENSBTAG00000006911,ENSBTAG00000014734,ENSBTAG00000002444,ENSBTAG00000011044,ENSBTAG00000019204,ENSBTAG00000000687,ENSBTAG00000002238,ENSBTAG00000016954,ENSBTAG00000007113,ENSBTAG00000020444,ENSBTAG00000009871,ENSBTAG00000016024,ENSBTAG00000002738,ENSBTAG00000015667,ENSBTAG00000039886,ENSBTAG00000018116,ENSBTAG00000012833,ENSBTAG00000012777,ENSBTAG00000009207,ENSBTAG00000000878,ENSBTAG00000007105,ENSBTAG00000010737,ENSBTAG00000003064,ENSBTAG00000009676,ENSBTAG00000019097,ENSBTAG00000008978,ENSBTAG00000006790,ENSBTAG00000012464,ENSBTAG00000001400,ENSBTAG00000011929,ENSBTAG00000018036,ENSBTAG00000030432,ENSBTAG00000014137,ENSBTAG00000013607,ENSBTAG00000014731,ENSBTAG00000019187,ENSBTAG00000006504,ENSBTAG00000004617,ENSBTAG00000021209,ENSBTAG00000023806,ENSBTAG00000001061,ENSBTAG00000017081,ENSBTAG00000002624,ENSBTAG00000008088,ENSBTAG00000009615,ENSBTAG00000019686,ENSBTAG00000021694,ENSBTAG00000009507,ENSBTAG00000020482,ENSBTAG00000030769,ENSBTAG00000017345,ENSBTAG00000020423,ENSBTAG00000010496,ENSBTAG00000009459,ENSBTAG00000024688,ENSBTAG00000007424,ENSBTAG00000015982,ENSBTAG00000020781,ENSBTAG00000002309,ENSBTAG00000015499,ENSBTAG00000016230,ENSBTAG00000001659,ENSBTAG00000018112,ENSBTAG00000009279,ENSBTAG00000022275,ENSBTAG00000019362,ENSBTAG00000015487,ENSBTAG00000014945,ENSBTAG00000005799,ENSBTAG00000020262,ENSBTAG00000010490,ENSBTAG00000001598,</Data></Cell>
    <Cell ss:StyleID="s65"><Data ss:Type="Number">1.2754008552497799E-5</Data></Cell>
    <Cell><Data ss:Type="Number">2.30935513479883E-3</Data></Cell>
   </Row>
   <Row>
    <Cell><Data ss:Type="String">GO:0000904</Data></Cell>
    <Cell><Data ss:Type="String">cell morphogenesis involved in differentiation</Data></Cell>
    <Cell><Data ss:Type="String">biological_process</Data></Cell>
    <Cell><Data ss:Type="Number">206</Data></Cell>
    <Cell ss:StyleID="s64"><Data ss:Type="String">ENSBTAG00000011092,ENSBTAG00000008097,ENSBTAG00000001241,ENSBTAG00000005313,ENSBTAG00000007602,ENSBTAG00000007424,ENSBTAG00000009305,ENSBTAG00000020148,ENSBTAG00000011215,ENSBTAG00000018272,ENSBTAG00000010129,ENSBTAG00000009851,ENSBTAG00000017180,ENSBTAG00000011001,ENSBTAG00000008429,ENSBTAG00000013793,ENSBTAG00000014741,ENSBTAG00000006560,ENSBTAG00000009256,ENSBTAG00000009676,ENSBTAG00000011412,ENSBTAG00000006989,ENSBTAG00000012987,ENSBTAG00000020198,ENSBTAG00000008579,ENSBTAG00000030432,ENSBTAG00000017222,ENSBTAG00000020294,ENSBTAG00000023806,ENSBTAG00000012119,ENSBTAG00000007517,ENSBTAG00000012137,ENSBTAG00000003061,ENSBTAG00000021396,ENSBTAG00000011011,ENSBTAG00000021694,ENSBTAG00000019052,ENSBTAG00000009960,ENSBTAG00000000696,ENSBTAG00000007393,ENSBTAG00000045887,ENSBTAG00000010241,ENSBTAG00000008028,ENSBTAG00000014406,ENSBTAG00000001081,ENSBTAG00000047202,ENSBTAG00000016607,ENSBTAG00000015058,ENSBTAG00000008333,ENSBTAG00000045902,ENSBTAG00000015609,ENSBTAG00000003835,ENSBTAG00000030705,ENSBTAG00000021336,ENSBTAG00000021151,ENSBTAG00000009987,ENSBTAG00000018373,ENSBTAG00000001941,ENSBTAG00000012777,ENSBTAG00000005108,ENSBTAG00000004751,ENSBTAG00000018498,ENSBTAG00000010663,ENSBTAG00000000078,ENSBTAG00000010244,ENSBTAG00000013227,ENSBTAG00000014966,ENSBTAG00000018825,ENSBTAG00000002539,ENSBTAG00000032962,ENSBTAG00000018245,ENSBTAG00000001537,ENSBTAG00000004292,ENSBTAG00000004785,ENSBTAG00000013556,ENSBTAG00000006161,ENSBTAG00000005580,ENSBTAG00000009438,ENSBTAG00000000815,ENSBTAG00000008938,ENSBTAG00000004593,ENSBTAG00000018914,ENSBTAG00000001694,ENSBTAG00000033562,ENSBTAG00000002391,ENSBTAG00000019712,ENSBTAG00000010696,ENSBTAG00000012082,ENSBTAG00000016420,ENSBTAG00000000469,ENSBTAG00000010820,ENSBTAG00000018993,ENSBTAG00000007708,ENSBTAG00000017753,ENSBTAG00000014270,ENSBTAG00000019627,ENSBTAG00000008300,ENSBTAG00000038168,ENSBTAG00000046677,ENSBTAG00000020102,ENSBTAG00000030180,ENSBTAG00000014391,ENSBTAG00000018225,ENSBTAG00000017282,ENSBTAG00000005318,ENSBTAG00000013499,ENSBTAG00000005138,ENSBTAG00000011706,ENSBTAG00000019781,ENSBTAG00000002816,ENSBTAG00000014645,ENSBTAG00000040338,ENSBTAG00000003791,ENSBTAG00000044118,ENSBTAG00000003479,ENSBTAG00000025762,ENSBTAG00000020194,ENSBTAG00000012004,ENSBTAG00000002564,ENSBTAG00000031532,ENSBTAG00000045895,ENSBTAG00000016197,ENSBTAG00000005230,ENSBTAG00000014543,ENSBTAG00000005077,ENSBTAG00000030179,ENSBTAG00000018576,ENSBTAG00000005155,ENSBTAG00000022004,ENSBTAG00000011124,ENSBTAG00000012125,ENSBTAG00000031001,ENSBTAG00000006844,ENSBTAG00000016894,ENSBTAG00000010875,ENSBTAG00000044097,ENSBTAG00000007648,ENSBTAG00000002664,ENSBTAG00000001305,ENSBTAG00000006359,ENSBTAG00000011742,ENSBTAG00000005145,ENSBTAG00000030162,ENSBTAG00000012615,ENSBTAG00000015805,ENSBTAG00000012749,ENSBTAG00000045905,ENSBTAG00000013407,ENSBTAG00000003049,ENSBTAG00000008571,ENSBTAG00000004381,ENSBTAG00000003826,ENSBTAG00000021798,ENSBTAG00000008552,ENSBTAG00000047135,ENSBTAG00000018125,ENSBTAG00000019866,ENSBTAG00000019883,ENSBTAG00000004777,ENSBTAG00000012089,ENSBTAG00000022779,ENSBTAG00000024015,ENSBTAG00000005828,ENSBTAG00000010229,ENSBTAG00000016198,ENSBTAG00000010386,ENSBTAG00000018578,ENSBTAG00000038224,ENSBTAG00000003134,ENSBTAG00000037604,ENSBTAG00000024773,ENSBTAG00000005980,ENSBTAG00000010671,ENSBTAG00000023907,ENSBTAG00000009139,ENSBTAG00000016920,ENSBTAG00000003184,ENSBTAG00000019461,ENSBTAG00000032092,ENSBTAG00000011682,ENSBTAG00000033983,ENSBTAG00000016549,ENSBTAG00000044166,ENSBTAG00000013275,ENSBTAG00000010945,ENSBTAG00000020489,ENSBTAG00000036183,ENSBTAG00000000342,ENSBTAG00000011851,ENSBTAG00000022799,ENSBTAG00000004203,ENSBTAG00000002211,ENSBTAG00000007814,ENSBTAG00000021846,ENSBTAG00000020147,ENSBTAG00000004154,ENSBTAG00000020125,ENSBTAG00000004754,ENSBTAG00000014828,ENSBTAG00000000919,ENSBTAG00000031707,ENSBTAG00000015266,ENSBTAG00000015801,ENSBTAG00000000362,ENSBTAG00000011382,ENSBTAG00000018019,</Data></Cell>
    <Cell ss:StyleID="s65"><Data ss:Type="Number">1.2989306422024501E-5</Data></Cell>
    <Cell><Data ss:Type="Number">2.3120965431203699E-3</Data></Cell>
   </Row>
   <Row>
    <Cell><Data ss:Type="String">GO:0036211</Data></Cell>
    <Cell><Data ss:Type="String">protein modification process</Data></Cell>
    <Cell><Data ss:Type="String">biological_process</Data></Cell>
    <Cell><Data ss:Type="Number">924</Data></Cell>
    <Cell ss:StyleID="s64"><Data ss:Type="String">ENSBTAG00000010347,ENSBTAG00000005166,ENSBTAG00000023192,ENSBTAG00000011481,ENSBTAG00000002176,ENSBTAG00000005076,ENSBTAG00000014644,ENSBTAG00000005763,ENSBTAG00000005780,ENSBTAG00000014777,ENSBTAG00000017833,ENSBTAG00000015835,ENSBTAG00000011092,ENSBTAG00000012694,ENSBTAG00000015875,ENSBTAG00000010647,ENSBTAG00000020148,ENSBTAG00000000184,ENSBTAG00000012844,ENSBTAG00000009516,ENSBTAG00000011237,ENSBTAG00000007379,ENSBTAG00000012235,ENSBTAG00000005083,ENSBTAG00000037381,ENSBTAG00000004885,ENSBTAG00000015341,ENSBTAG00000002792,ENSBTAG00000019596,ENSBTAG00000024888,ENSBTAG00000038335,ENSBTAG00000013550,ENSBTAG00000004729,ENSBTAG00000013271,ENSBTAG00000015083,ENSBTAG00000018254,ENSBTAG00000016508,ENSBTAG00000018103,ENSBTAG00000020048,ENSBTAG00000007431,ENSBTAG00000007039,ENSBTAG00000005221,ENSBTAG00000017382,ENSBTAG00000006560,ENSBTAG00000009598,ENSBTAG00000020294,ENSBTAG00000010312,ENSBTAG00000002216,ENSBTAG00000020766,ENSBTAG00000006837,ENSBTAG00000005644,ENSBTAG00000019986,ENSBTAG00000009246,ENSBTAG00000005892,ENSBTAG00000017019,ENSBTAG00000011589,ENSBTAG00000012328,ENSBTAG00000000411,ENSBTAG00000040268,ENSBTAG00000019421,ENSBTAG00000013227,ENSBTAG00000044032,ENSBTAG00000012043,ENSBTAG00000001847,ENSBTAG00000005108,ENSBTAG00000020504,ENSBTAG00000016085,ENSBTAG00000014406,ENSBTAG00000027980,ENSBTAG00000015637,ENSBTAG00000004119,ENSBTAG00000003577,ENSBTAG00000014087,ENSBTAG00000020783,ENSBTAG00000001506,ENSBTAG00000000357,ENSBTAG00000001014,ENSBTAG00000016990,ENSBTAG00000006616,ENSBTAG00000011784,ENSBTAG00000016541,ENSBTAG00000001116,ENSBTAG00000014922,ENSBTAG00000008652,ENSBTAG00000016915,ENSBTAG00000017753,ENSBTAG00000032372,ENSBTAG00000011322,ENSBTAG00000009933,ENSBTAG00000010820,ENSBTAG00000032223,ENSBTAG00000046598,ENSBTAG00000010890,ENSBTAG00000016823,ENSBTAG00000003617,ENSBTAG00000019336,ENSBTAG00000015848,ENSBTAG00000023144,ENSBTAG00000015541,ENSBTAG00000047747,ENSBTAG00000010208,ENSBTAG00000018825,ENSBTAG00000005700,ENSBTAG00000000160,ENSBTAG00000008996,ENSBTAG00000009438,ENSBTAG00000004129,ENSBTAG00000016675,ENSBTAG00000013984,ENSBTAG00000013316,ENSBTAG00000021819,ENSBTAG00000012150,ENSBTAG00000005086,ENSBTAG00000004657,ENSBTAG00000022161,ENSBTAG00000000390,ENSBTAG00000001933,ENSBTAG00000002962,ENSBTAG00000010563,ENSBTAG00000016961,ENSBTAG00000022777,ENSBTAG00000019153,ENSBTAG00000010373,ENSBTAG00000014677,ENSBTAG00000019359,ENSBTAG00000017360,ENSBTAG00000012016,ENSBTAG00000001729,ENSBTAG00000015449,ENSBTAG00000007368,ENSBTAG00000015767,ENSBTAG00000021424,ENSBTAG00000008300,ENSBTAG00000017108,ENSBTAG00000018819,ENSBTAG00000019627,ENSBTAG00000003069,ENSBTAG00000002918,ENSBTAG00000005318,ENSBTAG00000006122,ENSBTAG00000001463,ENSBTAG00000002774,ENSBTAG00000026032,ENSBTAG00000003777,ENSBTAG00000005145,ENSBTAG00000017783,ENSBTAG00000045526,ENSBTAG00000014884,ENSBTAG00000046156,ENSBTAG00000009765,ENSBTAG00000012577,ENSBTAG00000017424,ENSBTAG00000002138,ENSBTAG00000001546,ENSBTAG00000000785,ENSBTAG00000046223,ENSBTAG00000014904,ENSBTAG00000009005,ENSBTAG00000026986,ENSBTAG00000012585,ENSBTAG00000015590,ENSBTAG00000003906,ENSBTAG00000016575,ENSBTAG00000027635,ENSBTAG00000006084,ENSBTAG00000018978,ENSBTAG00000021193,ENSBTAG00000002072,ENSBTAG00000003535,ENSBTAG00000014555,ENSBTAG00000007173,ENSBTAG00000006844,ENSBTAG00000007721,ENSBTAG00000001767,ENSBTAG00000001511,ENSBTAG00000018644,ENSBTAG00000038224,ENSBTAG00000012671,ENSBTAG00000005620,ENSBTAG00000016958,ENSBTAG00000004870,ENSBTAG00000010120,ENSBTAG00000010130,ENSBTAG00000008621,ENSBTAG00000021677,ENSBTAG00000006665,ENSBTAG00000013745,ENSBTAG00000009282,ENSBTAG00000013079,ENSBTAG00000021515,ENSBTAG00000031846,ENSBTAG00000011082,ENSBTAG00000012647,ENSBTAG00000017636,ENSBTAG00000011425,ENSBTAG00000013750,ENSBTAG00000006909,ENSBTAG00000004211,ENSBTAG00000024015,ENSBTAG00000012363,ENSBTAG00000012938,ENSBTAG00000005729,ENSBTAG00000022120,ENSBTAG00000002211,ENSBTAG00000021466,ENSBTAG00000045748,ENSBTAG00000003376,ENSBTAG00000020350,ENSBTAG00000016122,ENSBTAG00000018052,ENSBTAG00000012030,ENSBTAG00000008887,ENSBTAG00000033983,ENSBTAG00000021553,ENSBTAG00000000838,ENSBTAG00000007268,ENSBTAG00000006027,ENSBTAG00000011387,ENSBTAG00000021569,ENSBTAG00000006940,ENSBTAG00000011851,ENSBTAG00000014508,ENSBTAG00000036183,ENSBTAG00000009942,ENSBTAG00000009519,ENSBTAG00000013573,ENSBTAG00000048123,ENSBTAG00000002640,ENSBTAG00000018112,ENSBTAG00000009279,ENSBTAG00000002151,ENSBTAG00000004943,ENSBTAG00000046971,ENSBTAG00000014737,ENSBTAG00000015487,ENSBTAG00000009055,ENSBTAG00000045845,ENSBTAG00000006642,ENSBTAG00000006762,ENSBTAG00000005799,ENSBTAG00000020277,ENSBTAG00000015271,ENSBTAG00000006121,ENSBTAG00000012998,ENSBTAG00000000309,ENSBTAG00000020423,ENSBTAG00000007424,ENSBTAG00000027524,ENSBTAG00000015982,ENSBTAG00000020781,ENSBTAG00000008507,ENSBTAG00000019853,ENSBTAG00000000738,ENSBTAG00000002871,ENSBTAG00000009494,ENSBTAG00000004227,ENSBTAG00000001061,ENSBTAG00000010928,ENSBTAG00000021209,ENSBTAG00000020192,ENSBTAG00000009960,ENSBTAG00000019686,ENSBTAG00000012262,ENSBTAG00000008978,ENSBTAG00000005198,ENSBTAG00000010737,ENSBTAG00000003064,ENSBTAG00000009676,ENSBTAG00000003966,ENSBTAG00000009854,ENSBTAG00000001400,ENSBTAG00000020735,ENSBTAG00000016707,ENSBTAG00000021700,ENSBTAG00000011929,ENSBTAG00000046671,ENSBTAG00000013074,ENSBTAG00000014731,ENSBTAG00000011600,ENSBTAG00000033801,ENSBTAG00000021121,ENSBTAG00000004098,ENSBTAG00000007166,ENSBTAG00000018905,ENSBTAG00000007152,ENSBTAG00000016782,ENSBTAG00000003851,ENSBTAG00000014794,ENSBTAG00000020444,ENSBTAG00000001156,ENSBTAG00000007113,ENSBTAG00000002738,ENSBTAG00000009443,ENSBTAG00000007981,ENSBTAG00000004751,ENSBTAG00000000459,ENSBTAG00000033174,ENSBTAG00000009207,ENSBTAG00000005832,ENSBTAG00000000878,ENSBTAG00000015044,ENSBTAG00000047606,ENSBTAG00000019662,ENSBTAG00000013238,ENSBTAG00000018421,ENSBTAG00000011698,ENSBTAG00000003894,ENSBTAG00000047413,ENSBTAG00000006708,ENSBTAG00000017662,ENSBTAG00000025669,ENSBTAG00000010444,ENSBTAG00000004958,ENSBTAG00000000746,ENSBTAG00000019536,ENSBTAG00000010696,ENSBTAG00000017694,ENSBTAG00000016618,ENSBTAG00000007118,ENSBTAG00000001618,ENSBTAG00000006139,ENSBTAG00000005785,ENSBTAG00000016577,ENSBTAG00000010609,ENSBTAG00000010795,ENSBTAG00000002253,ENSBTAG00000008260,ENSBTAG00000000469,ENSBTAG00000013732,ENSBTAG00000000754,ENSBTAG00000016420,ENSBTAG00000023417,ENSBTAG00000016193,ENSBTAG00000013347,ENSBTAG00000007084,ENSBTAG00000044119,ENSBTAG00000000815,ENSBTAG00000010517,ENSBTAG00000006695,ENSBTAG00000001528,ENSBTAG00000011598,ENSBTAG00000007160,ENSBTAG00000018999,ENSBTAG00000009607,ENSBTAG00000003791,ENSBTAG00000001857,ENSBTAG00000011732,ENSBTAG00000015296,ENSBTAG00000045552,ENSBTAG00000030179,ENSBTAG00000008371,ENSBTAG00000006378,ENSBTAG00000012037,ENSBTAG00000020417,ENSBTAG00000032140,ENSBTAG00000011909,ENSBTAG00000014393,ENSBTAG00000000414,ENSBTAG00000008378,ENSBTAG00000005503,ENSBTAG00000020578,ENSBTAG00000011578,ENSBTAG00000015255,ENSBTAG00000000163,ENSBTAG00000034848,ENSBTAG00000003626,ENSBTAG00000017582,ENSBTAG00000004078,ENSBTAG00000002347,ENSBTAG00000012866,ENSBTAG00000014917,ENSBTAG00000014461,ENSBTAG00000001444,ENSBTAG00000008868,ENSBTAG00000034689,ENSBTAG00000011916,ENSBTAG00000005469,ENSBTAG00000011742,ENSBTAG00000015969,ENSBTAG00000015240,ENSBTAG00000004161,ENSBTAG00000007784,ENSBTAG00000020791,ENSBTAG00000018464,ENSBTAG00000014784,ENSBTAG00000019161,ENSBTAG00000021741,ENSBTAG00000007876,ENSBTAG00000046556,ENSBTAG00000004061,ENSBTAG00000015181,ENSBTAG00000001403,ENSBTAG00000004767,ENSBTAG00000011434,ENSBTAG00000013498,ENSBTAG00000012335,ENSBTAG00000038866,ENSBTAG00000013057,ENSBTAG00000007884,ENSBTAG00000018851,ENSBTAG00000013222,ENSBTAG00000004215,ENSBTAG00000005476,ENSBTAG00000008172,ENSBTAG00000002381,ENSBTAG00000044129,ENSBTAG00000032800,ENSBTAG00000043989,ENSBTAG00000003134,ENSBTAG00000018181,ENSBTAG00000016344,ENSBTAG00000008202,ENSBTAG00000003257,ENSBTAG00000015000,ENSBTAG00000015713,ENSBTAG00000005408,ENSBTAG00000009139,ENSBTAG00000000961,ENSBTAG00000018093,ENSBTAG00000013294,ENSBTAG00000020485,ENSBTAG00000001171,ENSBTAG00000020634,ENSBTAG00000002682,ENSBTAG00000001692,ENSBTAG00000009428,ENSBTAG00000007008,ENSBTAG00000001058,ENSBTAG00000019866,ENSBTAG00000009864,ENSBTAG00000013060,ENSBTAG00000032017,ENSBTAG00000001499,ENSBTAG00000019317,ENSBTAG00000023832,ENSBTAG00000030820,ENSBTAG00000013860,ENSBTAG00000008301,ENSBTAG00000031737,ENSBTAG00000002563,ENSBTAG00000000113,ENSBTAG00000038990,ENSBTAG00000047339,ENSBTAG00000045554,ENSBTAG00000007814,ENSBTAG00000019745,ENSBTAG00000011640,ENSBTAG00000010279,ENSBTAG00000009084,ENSBTAG00000020510,ENSBTAG00000013645,ENSBTAG00000017422,ENSBTAG00000021068,ENSBTAG00000004135,ENSBTAG00000039153,ENSBTAG00000019704,ENSBTAG00000013880,ENSBTAG00000001987,ENSBTAG00000019512,ENSBTAG00000006013,ENSBTAG00000005562,ENSBTAG00000004471,ENSBTAG00000004015,ENSBTAG00000007952,ENSBTAG00000012349,ENSBTAG00000039391,ENSBTAG00000020787,ENSBTAG00000019188,ENSBTAG00000003395,ENSBTAG00000015325,ENSBTAG00000018424,ENSBTAG00000007635,ENSBTAG00000023814,ENSBTAG00000006649,ENSBTAG00000006740,ENSBTAG00000020133,ENSBTAG00000008981,ENSBTAG00000003476,ENSBTAG00000014930,ENSBTAG00000006563,ENSBTAG00000001186,ENSBTAG00000001736,ENSBTAG00000038235,ENSBTAG00000000131,ENSBTAG00000046097,ENSBTAG00000015355,ENSBTAG00000001076,ENSBTAG00000016307,ENSBTAG00000000306,ENSBTAG00000005313,ENSBTAG00000012702,ENSBTAG00000016355,ENSBTAG00000012148,ENSBTAG00000001030,ENSBTAG00000012219,ENSBTAG00000023182,ENSBTAG00000019611,ENSBTAG00000047877,ENSBTAG00000017459,ENSBTAG00000008759,ENSBTAG00000000501,ENSBTAG00000013961,ENSBTAG00000000696,ENSBTAG00000010515,ENSBTAG00000014023,ENSBTAG00000020257,ENSBTAG00000006095,ENSBTAG00000004037,ENSBTAG00000000743,ENSBTAG00000022744,ENSBTAG00000005958,ENSBTAG00000013793,ENSBTAG00000012882,ENSBTAG00000010720,ENSBTAG00000017189,ENSBTAG00000021795,ENSBTAG00000007821,ENSBTAG00000031402,ENSBTAG00000002256,ENSBTAG00000005272,ENSBTAG00000008987,ENSBTAG00000002796,ENSBTAG00000009987,ENSBTAG00000046142,ENSBTAG00000000078,ENSBTAG00000007259,ENSBTAG00000001513,ENSBTAG00000010497,ENSBTAG00000006771,ENSBTAG00000011406,ENSBTAG00000034366,ENSBTAG00000019832,ENSBTAG00000005581,ENSBTAG00000010763,ENSBTAG00000002639,ENSBTAG00000021251,ENSBTAG00000014818,ENSBTAG00000018037,ENSBTAG00000007329,ENSBTAG00000005092,ENSBTAG00000045887,ENSBTAG00000020619,ENSBTAG00000005062,ENSBTAG00000013225,ENSBTAG00000003835,ENSBTAG00000033603,ENSBTAG00000010526,ENSBTAG00000010514,ENSBTAG00000012848,ENSBTAG00000011744,ENSBTAG00000009928,ENSBTAG00000013023,ENSBTAG00000014401,ENSBTAG00000005514,ENSBTAG00000011620,ENSBTAG00000001508,ENSBTAG00000001694,ENSBTAG00000010126,ENSBTAG00000045779,ENSBTAG00000020119,ENSBTAG00000017764,ENSBTAG00000000031,ENSBTAG00000000625,ENSBTAG00000010123,ENSBTAG00000011454,ENSBTAG00000016250,ENSBTAG00000021920,ENSBTAG00000007961,ENSBTAG00000001862,ENSBTAG00000021025,ENSBTAG00000000405,ENSBTAG00000006962,ENSBTAG00000026403,ENSBTAG00000017493,ENSBTAG00000010855,ENSBTAG00000018263,ENSBTAG00000024950,ENSBTAG00000037811,ENSBTAG00000045998,ENSBTAG00000002763,ENSBTAG00000018935,ENSBTAG00000000988,ENSBTAG00000003075,ENSBTAG00000009998,ENSBTAG00000038945,ENSBTAG00000020943,ENSBTAG00000013798,ENSBTAG00000012503,ENSBTAG00000019584,ENSBTAG00000009948,ENSBTAG00000002883,ENSBTAG00000006591,ENSBTAG00000012004,ENSBTAG00000022689,ENSBTAG00000039634,ENSBTAG00000020194,ENSBTAG00000019234,ENSBTAG00000014456,ENSBTAG00000021029,ENSBTAG00000030180,ENSBTAG00000020102,ENSBTAG00000047134,ENSBTAG00000008762,ENSBTAG00000025964,ENSBTAG00000007237,ENSBTAG00000012101,ENSBTAG00000008719,ENSBTAG00000021505,ENSBTAG00000033339,ENSBTAG00000012052,ENSBTAG00000011820,ENSBTAG00000046176,ENSBTAG00000018966,ENSBTAG00000004331,ENSBTAG00000013753,ENSBTAG00000003586,ENSBTAG00000002699,ENSBTAG00000017346,ENSBTAG00000002226,ENSBTAG00000002126,ENSBTAG00000019838,ENSBTAG00000012749,ENSBTAG00000013555,ENSBTAG00000012615,ENSBTAG00000012697,ENSBTAG00000005578,ENSBTAG00000024199,ENSBTAG00000001634,ENSBTAG00000016485,ENSBTAG00000003446,ENSBTAG00000008773,ENSBTAG00000017155,ENSBTAG00000018205,ENSBTAG00000037832,ENSBTAG00000005356,ENSBTAG00000020378,ENSBTAG00000005847,ENSBTAG00000044105,ENSBTAG00000005869,ENSBTAG00000010504,ENSBTAG00000013658,ENSBTAG00000014069,ENSBTAG00000016412,ENSBTAG00000014429,ENSBTAG00000015538,ENSBTAG00000018921,ENSBTAG00000019073,ENSBTAG00000013003,ENSBTAG00000005263,ENSBTAG00000006609,ENSBTAG00000013153,ENSBTAG00000003016,ENSBTAG00000034936,ENSBTAG00000012176,ENSBTAG00000008480,ENSBTAG00000024542,ENSBTAG00000000837,ENSBTAG00000002941,ENSBTAG00000001038,ENSBTAG00000012065,ENSBTAG00000006193,ENSBTAG00000003365,ENSBTAG00000002495,ENSBTAG00000007288,ENSBTAG00000003501,ENSBTAG00000047135,ENSBTAG00000023374,ENSBTAG00000012761,ENSBTAG00000022681,ENSBTAG00000044019,ENSBTAG00000013165,ENSBTAG00000007208,ENSBTAG00000046467,ENSBTAG00000002960,ENSBTAG00000018884,ENSBTAG00000000978,ENSBTAG00000005190,ENSBTAG00000021846,ENSBTAG00000013475,ENSBTAG00000014059,ENSBTAG00000005533,ENSBTAG00000039727,ENSBTAG00000011382,ENSBTAG00000012048,ENSBTAG00000046672,ENSBTAG00000017361,ENSBTAG00000015266,ENSBTAG00000004378,ENSBTAG00000008753,ENSBTAG00000009175,ENSBTAG00000018636,ENSBTAG00000009736,ENSBTAG00000022036,ENSBTAG00000000902,ENSBTAG00000031564,ENSBTAG00000010381,ENSBTAG00000013916,ENSBTAG00000003745,ENSBTAG00000001017,ENSBTAG00000019145,ENSBTAG00000019908,ENSBTAG00000003952,ENSBTAG00000019966,ENSBTAG00000005912,ENSBTAG00000006045,ENSBTAG00000009330,ENSBTAG00000008429,ENSBTAG00000019077,ENSBTAG00000025400,ENSBTAG00000005207,ENSBTAG00000003920,ENSBTAG00000014239,ENSBTAG00000007569,ENSBTAG00000020379,ENSBTAG00000012475,ENSBTAG00000011699,ENSBTAG00000009332,ENSBTAG00000030757,ENSBTAG00000043959,ENSBTAG00000011111,ENSBTAG00000018834,ENSBTAG00000008963,ENSBTAG00000007189,ENSBTAG00000012858,ENSBTAG00000010460,ENSBTAG00000018888,ENSBTAG00000001241,ENSBTAG00000021686,ENSBTAG00000032947,ENSBTAG00000044091,ENSBTAG00000020272,ENSBTAG00000019086,ENSBTAG00000010772,ENSBTAG00000035662,ENSBTAG00000004877,ENSBTAG00000012119,ENSBTAG00000021953,ENSBTAG00000002948,ENSBTAG00000019964,ENSBTAG00000032106,ENSBTAG00000011011,ENSBTAG00000014947,ENSBTAG00000012987,ENSBTAG00000020963,ENSBTAG00000009165,ENSBTAG00000020923,ENSBTAG00000012090,ENSBTAG00000021422,ENSBTAG00000000725,ENSBTAG00000007109,ENSBTAG00000009907,ENSBTAG00000012519,ENSBTAG00000001941,ENSBTAG00000004907,ENSBTAG00000005824,ENSBTAG00000014966,ENSBTAG00000014548,ENSBTAG00000033679,ENSBTAG00000008350,ENSBTAG00000000139,ENSBTAG00000016771,ENSBTAG00000004911,ENSBTAG00000010254,ENSBTAG00000010805,ENSBTAG00000017061,ENSBTAG00000021157,ENSBTAG00000020031,ENSBTAG00000021556,ENSBTAG00000018223,ENSBTAG00000014992,ENSBTAG00000006572,ENSBTAG00000045902,ENSBTAG00000024633,ENSBTAG00000034220,ENSBTAG00000012534,ENSBTAG00000015618,ENSBTAG00000001885,ENSBTAG00000032650,ENSBTAG00000000628,ENSBTAG00000008436,ENSBTAG00000020850,ENSBTAG00000021675,ENSBTAG00000046629,ENSBTAG00000008938,ENSBTAG00000025372,ENSBTAG00000009709,ENSBTAG00000015273,ENSBTAG00000020472,ENSBTAG00000014053,ENSBTAG00000020541,ENSBTAG00000002095,ENSBTAG00000013790,ENSBTAG00000019028,ENSBTAG00000003842,ENSBTAG00000011527,ENSBTAG00000021527,ENSBTAG00000039827,ENSBTAG00000008144,ENSBTAG00000006161,ENSBTAG00000014205,ENSBTAG00000019871,ENSBTAG00000014825,ENSBTAG00000016254,ENSBTAG00000044118,ENSBTAG00000003291,ENSBTAG00000009357,ENSBTAG00000005838,ENSBTAG00000007519,ENSBTAG00000012060,ENSBTAG00000001567,ENSBTAG00000048154,ENSBTAG00000026319,ENSBTAG00000021183,ENSBTAG00000014451,ENSBTAG00000013066,ENSBTAG00000046286,ENSBTAG00000010815,ENSBTAG00000045571,ENSBTAG00000013863,ENSBTAG00000005039,ENSBTAG00000019273,ENSBTAG00000031688,ENSBTAG00000040477,ENSBTAG00000016103,ENSBTAG00000006508,ENSBTAG00000006724,ENSBTAG00000030162,ENSBTAG00000008951,ENSBTAG00000001770,ENSBTAG00000005676,ENSBTAG00000006359,ENSBTAG00000002315,ENSBTAG00000011439,ENSBTAG00000002664,ENSBTAG00000003644,ENSBTAG00000021798,ENSBTAG00000009726,ENSBTAG00000003035,ENSBTAG00000000782,ENSBTAG00000047567,ENSBTAG00000014611,ENSBTAG00000012564,ENSBTAG00000006686,ENSBTAG00000003421,ENSBTAG00000002083,ENSBTAG00000003954,ENSBTAG00000019895,ENSBTAG00000012146,ENSBTAG00000010042,ENSBTAG00000001141,ENSBTAG00000003362,ENSBTAG00000019474,ENSBTAG00000020936,ENSBTAG00000017457,ENSBTAG00000013273,ENSBTAG00000005664,ENSBTAG00000027932,ENSBTAG00000015535,ENSBTAG00000010727,ENSBTAG00000002704,ENSBTAG00000015249,ENSBTAG00000015046,ENSBTAG00000009065,ENSBTAG00000010303,ENSBTAG00000020696,ENSBTAG00000000128,ENSBTAG00000019049,ENSBTAG00000006080,ENSBTAG00000002573,ENSBTAG00000037383,ENSBTAG00000002345,ENSBTAG00000012047,ENSBTAG00000007880,ENSBTAG00000005786,ENSBTAG00000008718,ENSBTAG00000021697,ENSBTAG00000017907,ENSBTAG00000001704,ENSBTAG00000012772,ENSBTAG00000017280,ENSBTAG00000019277,ENSBTAG00000008319,ENSBTAG00000016198,ENSBTAG00000015401,ENSBTAG00000017896,ENSBTAG00000015106,ENSBTAG00000005828,ENSBTAG00000001826,ENSBTAG00000017037,ENSBTAG00000003245,ENSBTAG00000013236,ENSBTAG00000008611,ENSBTAG00000003186,ENSBTAG00000010738,ENSBTAG00000017179,ENSBTAG00000006995,ENSBTAG00000008079,ENSBTAG00000011356,ENSBTAG00000013277,ENSBTAG00000047702,ENSBTAG00000007395,ENSBTAG00000000201,ENSBTAG00000018775,ENSBTAG00000004956,ENSBTAG00000001707,ENSBTAG00000021364,ENSBTAG00000006683,ENSBTAG00000019281,ENSBTAG00000030317,ENSBTAG00000021521,ENSBTAG00000003184,ENSBTAG00000012698,ENSBTAG00000013958,ENSBTAG00000001529,ENSBTAG00000004394,ENSBTAG00000009427,ENSBTAG00000017922,ENSBTAG00000007986,ENSBTAG00000013275,ENSBTAG00000047982,ENSBTAG00000004114,ENSBTAG00000017023,ENSBTAG00000017597,ENSBTAG00000015205,</Data></Cell>
    <Cell ss:StyleID="s65"><Data ss:Type="Number">1.45129052716911E-5</Data></Cell>
    <Cell><Data ss:Type="Number">2.4985988715294999E-3</Data></Cell>
   </Row>
   <Row>
    <Cell><Data ss:Type="String">GO:0006464</Data></Cell>
    <Cell><Data ss:Type="String">cellular protein modification process</Data></Cell>
    <Cell><Data ss:Type="String">biological_process</Data></Cell>
    <Cell><Data ss:Type="Number">924</Data></Cell>
    <Cell ss:StyleID="s64"><Data ss:Type="String">ENSBTAG00000013066,ENSBTAG00000014451,ENSBTAG00000021183,ENSBTAG00000026319,ENSBTAG00000048154,ENSBTAG00000016103,ENSBTAG00000040477,ENSBTAG00000031688,ENSBTAG00000019273,ENSBTAG00000045571,ENSBTAG00000005039,ENSBTAG00000013863,ENSBTAG00000046286,ENSBTAG00000010815,ENSBTAG00000009357,ENSBTAG00000003291,ENSBTAG00000044118,ENSBTAG00000016254,ENSBTAG00000001567,ENSBTAG00000012060,ENSBTAG00000007519,ENSBTAG00000005838,ENSBTAG00000019895,ENSBTAG00000003954,ENSBTAG00000002083,ENSBTAG00000017457,ENSBTAG00000013273,ENSBTAG00000020936,ENSBTAG00000003362,ENSBTAG00000001141,ENSBTAG00000019474,ENSBTAG00000010042,ENSBTAG00000012146,ENSBTAG00000002664,ENSBTAG00000011439,ENSBTAG00000002315,ENSBTAG00000006359,ENSBTAG00000001770,ENSBTAG00000005676,ENSBTAG00000008951,ENSBTAG00000030162,ENSBTAG00000006724,ENSBTAG00000006508,ENSBTAG00000006686,ENSBTAG00000003421,ENSBTAG00000012564,ENSBTAG00000047567,ENSBTAG00000000782,ENSBTAG00000014611,ENSBTAG00000003035,ENSBTAG00000009726,ENSBTAG00000003644,ENSBTAG00000021798,ENSBTAG00000017907,ENSBTAG00000012772,ENSBTAG00000001704,ENSBTAG00000021697,ENSBTAG00000008718,ENSBTAG00000005786,ENSBTAG00000001826,ENSBTAG00000005828,ENSBTAG00000015401,ENSBTAG00000015106,ENSBTAG00000017896,ENSBTAG00000016198,ENSBTAG00000019277,ENSBTAG00000008319,ENSBTAG00000017280,ENSBTAG00000019049,ENSBTAG00000020696,ENSBTAG00000000128,ENSBTAG00000010303,ENSBTAG00000009065,ENSBTAG00000015046,ENSBTAG00000015249,ENSBTAG00000015535,ENSBTAG00000010727,ENSBTAG00000002704,ENSBTAG00000005664,ENSBTAG00000027932,ENSBTAG00000007880,ENSBTAG00000012047,ENSBTAG00000037383,ENSBTAG00000002345,ENSBTAG00000006080,ENSBTAG00000002573,ENSBTAG00000021521,ENSBTAG00000012698,ENSBTAG00000003184,ENSBTAG00000019281,ENSBTAG00000030317,ENSBTAG00000006683,ENSBTAG00000001707,ENSBTAG00000021364,ENSBTAG00000004956,ENSBTAG00000017597,ENSBTAG00000015205,ENSBTAG00000017023,ENSBTAG00000013275,ENSBTAG00000004114,ENSBTAG00000047982,ENSBTAG00000009427,ENSBTAG00000007986,ENSBTAG00000017922,ENSBTAG00000001529,ENSBTAG00000004394,ENSBTAG00000013958,ENSBTAG00000017179,ENSBTAG00000010738,ENSBTAG00000008611,ENSBTAG00000003186,ENSBTAG00000003245,ENSBTAG00000013236,ENSBTAG00000017037,ENSBTAG00000000201,ENSBTAG00000018775,ENSBTAG00000007395,ENSBTAG00000047702,ENSBTAG00000013277,ENSBTAG00000011356,ENSBTAG00000008079,ENSBTAG00000006995,ENSBTAG00000011111,ENSBTAG00000043959,ENSBTAG00000030757,ENSBTAG00000009332,ENSBTAG00000011699,ENSBTAG00000020379,ENSBTAG00000012475,ENSBTAG00000007569,ENSBTAG00000014239,ENSBTAG00000003920,ENSBTAG00000032947,ENSBTAG00000018888,ENSBTAG00000021686,ENSBTAG00000001241,ENSBTAG00000010460,ENSBTAG00000007189,ENSBTAG00000012858,ENSBTAG00000008963,ENSBTAG00000018834,ENSBTAG00000009330,ENSBTAG00000005912,ENSBTAG00000006045,ENSBTAG00000019966,ENSBTAG00000019145,ENSBTAG00000019908,ENSBTAG00000003952,ENSBTAG00000001017,ENSBTAG00000003745,ENSBTAG00000005207,ENSBTAG00000025400,ENSBTAG00000019077,ENSBTAG00000008429,ENSBTAG00000000725,ENSBTAG00000021422,ENSBTAG00000020923,ENSBTAG00000012090,ENSBTAG00000020963,ENSBTAG00000012987,ENSBTAG00000009165,ENSBTAG00000014947,ENSBTAG00000009907,ENSBTAG00000007109,ENSBTAG00000035662,ENSBTAG00000012119,ENSBTAG00000004877,ENSBTAG00000010772,ENSBTAG00000019086,ENSBTAG00000020272,ENSBTAG00000044091,ENSBTAG00000011011,ENSBTAG00000032106,ENSBTAG00000019964,ENSBTAG00000002948,ENSBTAG00000021953,ENSBTAG00000018223,ENSBTAG00000020031,ENSBTAG00000021556,ENSBTAG00000021157,ENSBTAG00000015618,ENSBTAG00000012534,ENSBTAG00000034220,ENSBTAG00000024633,ENSBTAG00000045902,ENSBTAG00000014992,ENSBTAG00000006572,ENSBTAG00000005824,ENSBTAG00000004907,ENSBTAG00000001941,ENSBTAG00000012519,ENSBTAG00000017061,ENSBTAG00000010805,ENSBTAG00000010254,ENSBTAG00000016771,ENSBTAG00000004911,ENSBTAG00000000139,ENSBTAG00000008350,ENSBTAG00000014548,ENSBTAG00000033679,ENSBTAG00000014966,ENSBTAG00000003842,ENSBTAG00000019028,ENSBTAG00000013790,ENSBTAG00000002095,ENSBTAG00000020541,ENSBTAG00000019871,ENSBTAG00000014825,ENSBTAG00000014205,ENSBTAG00000006161,ENSBTAG00000008144,ENSBTAG00000021527,ENSBTAG00000039827,ENSBTAG00000011527,ENSBTAG00000008938,ENSBTAG00000046629,ENSBTAG00000021675,ENSBTAG00000008436,ENSBTAG00000020850,ENSBTAG00000000628,ENSBTAG00000032650,ENSBTAG00000001885,ENSBTAG00000020472,ENSBTAG00000014053,ENSBTAG00000015273,ENSBTAG00000009709,ENSBTAG00000025372,ENSBTAG00000021505,ENSBTAG00000007237,ENSBTAG00000012101,ENSBTAG00000008719,ENSBTAG00000008762,ENSBTAG00000025964,ENSBTAG00000047134,ENSBTAG00000020102,ENSBTAG00000030180,ENSBTAG00000021029,ENSBTAG00000019838,ENSBTAG00000002126,ENSBTAG00000002226,ENSBTAG00000017346,ENSBTAG00000003586,ENSBTAG00000002699,ENSBTAG00000013753,ENSBTAG00000004331,ENSBTAG00000011820,ENSBTAG00000012052,ENSBTAG00000018966,ENSBTAG00000046176,ENSBTAG00000033339,ENSBTAG00000009948,ENSBTAG00000019584,ENSBTAG00000012503,ENSBTAG00000038945,ENSBTAG00000013798,ENSBTAG00000020943,ENSBTAG00000009998,ENSBTAG00000014456,ENSBTAG00000019234,ENSBTAG00000020194,ENSBTAG00000022689,ENSBTAG00000039634,ENSBTAG00000012004,ENSBTAG00000006591,ENSBTAG00000002883,ENSBTAG00000014069,ENSBTAG00000013658,ENSBTAG00000018921,ENSBTAG00000015538,ENSBTAG00000014429,ENSBTAG00000016412,ENSBTAG00000008773,ENSBTAG00000003446,ENSBTAG00000016485,ENSBTAG00000001634,ENSBTAG00000005578,ENSBTAG00000024199,ENSBTAG00000012697,ENSBTAG00000012615,ENSBTAG00000013555,ENSBTAG00000012749,ENSBTAG00000010504,ENSBTAG00000005869,ENSBTAG00000044105,ENSBTAG00000020378,ENSBTAG00000005356,ENSBTAG00000005847,ENSBTAG00000037832,ENSBTAG00000018205,ENSBTAG00000017155,ENSBTAG00000047135,ENSBTAG00000003501,ENSBTAG00000002495,ENSBTAG00000007288,ENSBTAG00000006193,ENSBTAG00000003365,ENSBTAG00000013165,ENSBTAG00000044019,ENSBTAG00000012761,ENSBTAG00000023374,ENSBTAG00000022681,ENSBTAG00000034936,ENSBTAG00000003016,ENSBTAG00000013153,ENSBTAG00000013003,ENSBTAG00000019073,ENSBTAG00000006609,ENSBTAG00000005263,ENSBTAG00000012065,ENSBTAG00000001038,ENSBTAG00000002941,ENSBTAG00000000837,ENSBTAG00000024542,ENSBTAG00000008480,ENSBTAG00000012176,ENSBTAG00000022036,ENSBTAG00000018636,ENSBTAG00000009736,ENSBTAG00000013916,ENSBTAG00000010381,ENSBTAG00000031564,ENSBTAG00000000902,ENSBTAG00000013475,ENSBTAG00000021846,ENSBTAG00000000978,ENSBTAG00000005190,ENSBTAG00000002960,ENSBTAG00000018884,ENSBTAG00000007208,ENSBTAG00000046467,ENSBTAG00000009175,ENSBTAG00000008753,ENSBTAG00000004378,ENSBTAG00000017361,ENSBTAG00000046672,ENSBTAG00000015266,ENSBTAG00000039727,ENSBTAG00000012048,ENSBTAG00000011382,ENSBTAG00000005533,ENSBTAG00000014059,ENSBTAG00000001186,ENSBTAG00000006563,ENSBTAG00000003476,ENSBTAG00000014930,ENSBTAG00000020133,ENSBTAG00000008981,ENSBTAG00000006740,ENSBTAG00000001030,ENSBTAG00000005313,ENSBTAG00000012702,ENSBTAG00000012148,ENSBTAG00000016355,ENSBTAG00000000306,ENSBTAG00000001076,ENSBTAG00000015355,ENSBTAG00000046097,ENSBTAG00000016307,ENSBTAG00000038235,ENSBTAG00000000131,ENSBTAG00000001736,ENSBTAG00000039391,ENSBTAG00000020787,ENSBTAG00000006649,ENSBTAG00000023814,ENSBTAG00000007635,ENSBTAG00000018424,ENSBTAG00000003395,ENSBTAG00000015325,ENSBTAG00000019188,ENSBTAG00000013793,ENSBTAG00000022744,ENSBTAG00000005958,ENSBTAG00000000743,ENSBTAG00000004037,ENSBTAG00000002256,ENSBTAG00000031402,ENSBTAG00000021795,ENSBTAG00000007821,ENSBTAG00000017189,ENSBTAG00000010720,ENSBTAG00000012882,ENSBTAG00000013961,ENSBTAG00000000501,ENSBTAG00000008759,ENSBTAG00000047877,ENSBTAG00000017459,ENSBTAG00000019611,ENSBTAG00000023182,ENSBTAG00000012219,ENSBTAG00000006095,ENSBTAG00000020257,ENSBTAG00000014023,ENSBTAG00000010515,ENSBTAG00000000696,ENSBTAG00000013225,ENSBTAG00000005062,ENSBTAG00000045887,ENSBTAG00000005092,ENSBTAG00000020619,ENSBTAG00000007329,ENSBTAG00000018037,ENSBTAG00000021251,ENSBTAG00000014818,ENSBTAG00000005581,ENSBTAG00000010763,ENSBTAG00000002639,ENSBTAG00000013023,ENSBTAG00000009928,ENSBTAG00000012848,ENSBTAG00000011744,ENSBTAG00000010514,ENSBTAG00000010526,ENSBTAG00000033603,ENSBTAG00000003835,ENSBTAG00000046142,ENSBTAG00000009987,ENSBTAG00000005272,ENSBTAG00000002796,ENSBTAG00000008987,ENSBTAG00000034366,ENSBTAG00000019832,ENSBTAG00000011406,ENSBTAG00000010497,ENSBTAG00000006771,ENSBTAG00000007259,ENSBTAG00000001513,ENSBTAG00000000078,ENSBTAG00000045998,ENSBTAG00000037811,ENSBTAG00000024950,ENSBTAG00000010855,ENSBTAG00000018263,ENSBTAG00000017493,ENSBTAG00000026403,ENSBTAG00000006962,ENSBTAG00000003075,ENSBTAG00000000988,ENSBTAG00000018935,ENSBTAG00000002763,ENSBTAG00000045779,ENSBTAG00000001694,ENSBTAG00000010126,ENSBTAG00000001508,ENSBTAG00000011620,ENSBTAG00000014401,ENSBTAG00000005514,ENSBTAG00000001862,ENSBTAG00000021025,ENSBTAG00000000405,ENSBTAG00000021920,ENSBTAG00000016250,ENSBTAG00000007961,ENSBTAG00000000625,ENSBTAG00000011454,ENSBTAG00000010123,ENSBTAG00000000031,ENSBTAG00000020119,ENSBTAG00000017764,ENSBTAG00000034848,ENSBTAG00000000163,ENSBTAG00000015255,ENSBTAG00000011578,ENSBTAG00000008378,ENSBTAG00000005503,ENSBTAG00000020578,ENSBTAG00000000414,ENSBTAG00000014393,ENSBTAG00000008868,ENSBTAG00000001444,ENSBTAG00000014461,ENSBTAG00000014917,ENSBTAG00000012866,ENSBTAG00000002347,ENSBTAG00000004078,ENSBTAG00000003626,ENSBTAG00000017582,ENSBTAG00000045552,ENSBTAG00000001857,ENSBTAG00000003791,ENSBTAG00000011732,ENSBTAG00000015296,ENSBTAG00000009607,ENSBTAG00000018999,ENSBTAG00000011909,ENSBTAG00000032140,ENSBTAG00000020417,ENSBTAG00000012037,ENSBTAG00000008371,ENSBTAG00000006378,ENSBTAG00000030179,ENSBTAG00000012335,ENSBTAG00000013498,ENSBTAG00000011434,ENSBTAG00000004767,ENSBTAG00000015181,ENSBTAG00000001403,ENSBTAG00000002381,ENSBTAG00000008172,ENSBTAG00000005476,ENSBTAG00000013222,ENSBTAG00000004215,ENSBTAG00000018851,ENSBTAG00000007884,ENSBTAG00000013057,ENSBTAG00000038866,ENSBTAG00000004161,ENSBTAG00000015240,ENSBTAG00000011742,ENSBTAG00000015969,ENSBTAG00000005469,ENSBTAG00000011916,ENSBTAG00000034689,ENSBTAG00000004061,ENSBTAG00000046556,ENSBTAG00000021741,ENSBTAG00000007876,ENSBTAG00000018464,ENSBTAG00000019161,ENSBTAG00000014784,ENSBTAG00000020791,ENSBTAG00000007784,ENSBTAG00000032017,ENSBTAG00000009864,ENSBTAG00000013060,ENSBTAG00000019866,ENSBTAG00000007008,ENSBTAG00000001058,ENSBTAG00000001692,ENSBTAG00000009428,ENSBTAG00000002682,ENSBTAG00000008301,ENSBTAG00000013860,ENSBTAG00000023832,ENSBTAG00000030820,ENSBTAG00000019317,ENSBTAG00000001499,ENSBTAG00000015000,ENSBTAG00000005408,ENSBTAG00000015713,ENSBTAG00000008202,ENSBTAG00000016344,ENSBTAG00000003257,ENSBTAG00000003134,ENSBTAG00000018181,ENSBTAG00000043989,ENSBTAG00000032800,ENSBTAG00000044129,ENSBTAG00000020634,ENSBTAG00000001171,ENSBTAG00000020485,ENSBTAG00000013294,ENSBTAG00000018093,ENSBTAG00000000961,ENSBTAG00000009139,ENSBTAG00000013880,ENSBTAG00000019704,ENSBTAG00000004135,ENSBTAG00000039153,ENSBTAG00000017422,ENSBTAG00000021068,ENSBTAG00000013645,ENSBTAG00000007952,ENSBTAG00000012349,ENSBTAG00000004015,ENSBTAG00000004471,ENSBTAG00000005562,ENSBTAG00000006013,ENSBTAG00000019512,ENSBTAG00000001987,ENSBTAG00000019745,ENSBTAG00000007814,ENSBTAG00000011640,ENSBTAG00000045554,ENSBTAG00000047339,ENSBTAG00000038990,ENSBTAG00000000113,ENSBTAG00000002563,ENSBTAG00000031737,ENSBTAG00000020510,ENSBTAG00000009084,ENSBTAG00000010279,ENSBTAG00000020423,ENSBTAG00000012998,ENSBTAG00000000309,ENSBTAG00000015271,ENSBTAG00000006121,ENSBTAG00000020277,ENSBTAG00000015982,ENSBTAG00000027524,ENSBTAG00000020781,ENSBTAG00000007424,ENSBTAG00000014737,ENSBTAG00000004943,ENSBTAG00000046971,ENSBTAG00000002151,ENSBTAG00000018112,ENSBTAG00000009279,ENSBTAG00000005799,ENSBTAG00000006762,ENSBTAG00000006642,ENSBTAG00000009055,ENSBTAG00000045845,ENSBTAG00000015487,ENSBTAG00000016707,ENSBTAG00000020735,ENSBTAG00000003966,ENSBTAG00000001400,ENSBTAG00000009854,ENSBTAG00000009676,ENSBTAG00000010737,ENSBTAG00000003064,ENSBTAG00000005198,ENSBTAG00000012262,ENSBTAG00000008978,ENSBTAG00000004098,ENSBTAG00000007166,ENSBTAG00000021121,ENSBTAG00000033801,ENSBTAG00000014731,ENSBTAG00000011600,ENSBTAG00000013074,ENSBTAG00000011929,ENSBTAG00000046671,ENSBTAG00000021700,ENSBTAG00000021209,ENSBTAG00000020192,ENSBTAG00000010928,ENSBTAG00000004227,ENSBTAG00000001061,ENSBTAG00000009494,ENSBTAG00000002871,ENSBTAG00000019853,ENSBTAG00000008507,ENSBTAG00000000738,ENSBTAG00000019686,ENSBTAG00000009960,ENSBTAG00000018421,ENSBTAG00000013238,ENSBTAG00000047606,ENSBTAG00000019662,ENSBTAG00000015044,ENSBTAG00000000746,ENSBTAG00000004958,ENSBTAG00000010444,ENSBTAG00000025669,ENSBTAG00000006708,ENSBTAG00000047413,ENSBTAG00000017662,ENSBTAG00000003894,ENSBTAG00000011698,ENSBTAG00000007113,ENSBTAG00000020444,ENSBTAG00000014794,ENSBTAG00000001156,ENSBTAG00000003851,ENSBTAG00000007152,ENSBTAG00000016782,ENSBTAG00000018905,ENSBTAG00000000878,ENSBTAG00000005832,ENSBTAG00000009207,ENSBTAG00000000459,ENSBTAG00000004751,ENSBTAG00000033174,ENSBTAG00000007981,ENSBTAG00000009443,ENSBTAG00000002738,ENSBTAG00000007084,ENSBTAG00000013347,ENSBTAG00000016193,ENSBTAG00000007160,ENSBTAG00000011598,ENSBTAG00000001528,ENSBTAG00000006695,ENSBTAG00000000815,ENSBTAG00000010517,ENSBTAG00000044119,ENSBTAG00000010609,ENSBTAG00000005785,ENSBTAG00000016577,ENSBTAG00000006139,ENSBTAG00000001618,ENSBTAG00000016618,ENSBTAG00000007118,ENSBTAG00000019536,ENSBTAG00000010696,ENSBTAG00000017694,ENSBTAG00000023417,ENSBTAG00000016420,ENSBTAG00000000754,ENSBTAG00000013732,ENSBTAG00000008260,ENSBTAG00000000469,ENSBTAG00000002253,ENSBTAG00000010795,ENSBTAG00000019627,ENSBTAG00000008300,ENSBTAG00000018819,ENSBTAG00000017108,ENSBTAG00000021424,ENSBTAG00000015767,ENSBTAG00000007368,ENSBTAG00000015449,ENSBTAG00000002774,ENSBTAG00000001463,ENSBTAG00000005318,ENSBTAG00000006122,ENSBTAG00000002918,ENSBTAG00000003069,ENSBTAG00000016961,ENSBTAG00000002962,ENSBTAG00000010563,ENSBTAG00000001933,ENSBTAG00000000390,ENSBTAG00000022161,ENSBTAG00000005086,ENSBTAG00000004657,ENSBTAG00000001729,ENSBTAG00000012016,ENSBTAG00000017360,ENSBTAG00000019359,ENSBTAG00000014677,ENSBTAG00000010373,ENSBTAG00000022777,ENSBTAG00000019153,ENSBTAG00000006084,ENSBTAG00000027635,ENSBTAG00000016575,ENSBTAG00000007173,ENSBTAG00000006844,ENSBTAG00000014555,ENSBTAG00000003535,ENSBTAG00000021193,ENSBTAG00000002072,ENSBTAG00000018978,ENSBTAG00000045526,ENSBTAG00000017783,ENSBTAG00000005145,ENSBTAG00000003777,ENSBTAG00000026032,ENSBTAG00000015590,ENSBTAG00000003906,ENSBTAG00000012585,ENSBTAG00000014904,ENSBTAG00000026986,ENSBTAG00000009005,ENSBTAG00000002138,ENSBTAG00000017424,ENSBTAG00000046223,ENSBTAG00000000785,ENSBTAG00000001546,ENSBTAG00000046156,ENSBTAG00000009765,ENSBTAG00000012577,ENSBTAG00000014884,ENSBTAG00000011082,ENSBTAG00000031846,ENSBTAG00000012647,ENSBTAG00000017636,ENSBTAG00000021515,ENSBTAG00000013079,ENSBTAG00000013745,ENSBTAG00000009282,ENSBTAG00000006665,ENSBTAG00000012363,ENSBTAG00000024015,ENSBTAG00000004211,ENSBTAG00000006909,ENSBTAG00000013750,ENSBTAG00000011425,ENSBTAG00000012671,ENSBTAG00000038224,ENSBTAG00000018644,ENSBTAG00000001511,ENSBTAG00000007721,ENSBTAG00000001767,ENSBTAG00000021677,ENSBTAG00000008621,ENSBTAG00000010130,ENSBTAG00000010120,ENSBTAG00000004870,ENSBTAG00000016958,ENSBTAG00000005620,ENSBTAG00000000838,ENSBTAG00000007268,ENSBTAG00000006027,ENSBTAG00000011387,ENSBTAG00000021553,ENSBTAG00000008887,ENSBTAG00000012030,ENSBTAG00000033983,ENSBTAG00000002640,ENSBTAG00000048123,ENSBTAG00000013573,ENSBTAG00000009519,ENSBTAG00000009942,ENSBTAG00000036183,ENSBTAG00000011851,ENSBTAG00000014508,ENSBTAG00000006940,ENSBTAG00000021569,ENSBTAG00000002211,ENSBTAG00000022120,ENSBTAG00000005729,ENSBTAG00000012938,ENSBTAG00000018052,ENSBTAG00000016122,ENSBTAG00000020350,ENSBTAG00000003376,ENSBTAG00000045748,ENSBTAG00000021466,ENSBTAG00000010647,ENSBTAG00000015875,ENSBTAG00000011092,ENSBTAG00000012694,ENSBTAG00000015835,ENSBTAG00000017833,ENSBTAG00000015341,ENSBTAG00000004885,ENSBTAG00000037381,ENSBTAG00000012235,ENSBTAG00000005083,ENSBTAG00000007379,ENSBTAG00000009516,ENSBTAG00000011237,ENSBTAG00000000184,ENSBTAG00000012844,ENSBTAG00000020148,ENSBTAG00000002176,ENSBTAG00000011481,ENSBTAG00000023192,ENSBTAG00000005166,ENSBTAG00000010347,ENSBTAG00000014777,ENSBTAG00000005763,ENSBTAG00000014644,ENSBTAG00000005780,ENSBTAG00000005076,ENSBTAG00000009598,ENSBTAG00000017382,ENSBTAG00000006560,ENSBTAG00000005221,ENSBTAG00000009246,ENSBTAG00000019986,ENSBTAG00000005644,ENSBTAG00000020766,ENSBTAG00000006837,ENSBTAG00000010312,ENSBTAG00000002216,ENSBTAG00000020294,ENSBTAG00000004729,ENSBTAG00000013550,ENSBTAG00000019596,ENSBTAG00000038335,ENSBTAG00000024888,ENSBTAG00000002792,ENSBTAG00000007039,ENSBTAG00000020048,ENSBTAG00000007431,ENSBTAG00000016508,ENSBTAG00000018103,ENSBTAG00000013271,ENSBTAG00000018254,ENSBTAG00000015083,ENSBTAG00000027980,ENSBTAG00000014406,ENSBTAG00000016085,ENSBTAG00000016990,ENSBTAG00000001506,ENSBTAG00000001014,ENSBTAG00000000357,ENSBTAG00000020783,ENSBTAG00000003577,ENSBTAG00000015637,ENSBTAG00000004119,ENSBTAG00000014087,ENSBTAG00000000411,ENSBTAG00000012328,ENSBTAG00000017019,ENSBTAG00000011589,ENSBTAG00000005892,ENSBTAG00000020504,ENSBTAG00000005108,ENSBTAG00000001847,ENSBTAG00000012043,ENSBTAG00000044032,ENSBTAG00000040268,ENSBTAG00000013227,ENSBTAG00000019421,ENSBTAG00000000160,ENSBTAG00000005700,ENSBTAG00000018825,ENSBTAG00000010208,ENSBTAG00000015541,ENSBTAG00000047747,ENSBTAG00000023144,ENSBTAG00000015848,ENSBTAG00000003617,ENSBTAG00000016823,ENSBTAG00000019336,ENSBTAG00000021819,ENSBTAG00000012150,ENSBTAG00000013316,ENSBTAG00000013984,ENSBTAG00000016675,ENSBTAG00000004129,ENSBTAG00000009438,ENSBTAG00000008996,ENSBTAG00000016915,ENSBTAG00000008652,ENSBTAG00000014922,ENSBTAG00000001116,ENSBTAG00000016541,ENSBTAG00000011784,ENSBTAG00000006616,ENSBTAG00000010890,ENSBTAG00000046598,ENSBTAG00000032223,ENSBTAG00000009933,ENSBTAG00000010820,ENSBTAG00000011322,ENSBTAG00000017753,ENSBTAG00000032372,</Data></Cell>
    <Cell ss:StyleID="s65"><Data ss:Type="Number">1.45129052716911E-5</Data></Cell>
    <Cell><Data ss:Type="Number">2.4985988715294999E-3</Data></Cell>
   </Row>
   <Row>
    <Cell><Data ss:Type="String">GO:0048646</Data></Cell>
    <Cell><Data ss:Type="String">anatomical structure formation involved in morphogenesis</Data></Cell>
    <Cell><Data ss:Type="String">biological_process</Data></Cell>
    <Cell><Data ss:Type="Number">324</Data></Cell>
    <Cell ss:StyleID="s64"><Data ss:Type="String">ENSBTAG00000006588,ENSBTAG00000045905,ENSBTAG00000046556,ENSBTAG00000000782,ENSBTAG00000015590,ENSBTAG00000047567,ENSBTAG00000005847,ENSBTAG00000020056,ENSBTAG00000030162,ENSBTAG00000003777,ENSBTAG00000003101,ENSBTAG00000012615,ENSBTAG00000002664,ENSBTAG00000008814,ENSBTAG00000003446,ENSBTAG00000001305,ENSBTAG00000006359,ENSBTAG00000010875,ENSBTAG00000019474,ENSBTAG00000002072,ENSBTAG00000006844,ENSBTAG00000007173,ENSBTAG00000000057,ENSBTAG00000004710,ENSBTAG00000017680,ENSBTAG00000015538,ENSBTAG00000012778,ENSBTAG00000013222,ENSBTAG00000004294,ENSBTAG00000005155,ENSBTAG00000009846,ENSBTAG00000019895,ENSBTAG00000004177,ENSBTAG00000043971,ENSBTAG00000012210,ENSBTAG00000014738,ENSBTAG00000045895,ENSBTAG00000016197,ENSBTAG00000009704,ENSBTAG00000019153,ENSBTAG00000008723,ENSBTAG00000011909,ENSBTAG00000021972,ENSBTAG00000016732,ENSBTAG00000017584,ENSBTAG00000016254,ENSBTAG00000011197,ENSBTAG00000021427,ENSBTAG00000020916,ENSBTAG00000023452,ENSBTAG00000015939,ENSBTAG00000015296,ENSBTAG00000015904,ENSBTAG00000044118,ENSBTAG00000013863,ENSBTAG00000012866,ENSBTAG00000031519,ENSBTAG00000019781,ENSBTAG00000010717,ENSBTAG00000027020,ENSBTAG00000008868,ENSBTAG00000019838,ENSBTAG00000040053,ENSBTAG00000014834,ENSBTAG00000002473,ENSBTAG00000007101,ENSBTAG00000019633,ENSBTAG00000030180,ENSBTAG00000009502,ENSBTAG00000014391,ENSBTAG00000019627,ENSBTAG00000019081,ENSBTAG00000006021,ENSBTAG00000002335,ENSBTAG00000013069,ENSBTAG00000008300,ENSBTAG00000010548,ENSBTAG00000009084,ENSBTAG00000006052,ENSBTAG00000004193,ENSBTAG00000000919,ENSBTAG00000023529,ENSBTAG00000021458,ENSBTAG00000020350,ENSBTAG00000014828,ENSBTAG00000013015,ENSBTAG00000004154,ENSBTAG00000003186,ENSBTAG00000004484,ENSBTAG00000015194,ENSBTAG00000013236,ENSBTAG00000017037,ENSBTAG00000021846,ENSBTAG00000025210,ENSBTAG00000005190,ENSBTAG00000020147,ENSBTAG00000018270,ENSBTAG00000022799,ENSBTAG00000004203,ENSBTAG00000006835,ENSBTAG00000019791,ENSBTAG00000009780,ENSBTAG00000004896,ENSBTAG00000010945,ENSBTAG00000030667,ENSBTAG00000021068,ENSBTAG00000021553,ENSBTAG00000033983,ENSBTAG00000000939,ENSBTAG00000012030,ENSBTAG00000010346,ENSBTAG00000018247,ENSBTAG00000021815,ENSBTAG00000016920,ENSBTAG00000003184,ENSBTAG00000013315,ENSBTAG00000000819,ENSBTAG00000012941,ENSBTAG00000018942,ENSBTAG00000011682,ENSBTAG00000010671,ENSBTAG00000023907,ENSBTAG00000015908,ENSBTAG00000003238,ENSBTAG00000014278,ENSBTAG00000008621,ENSBTAG00000015249,ENSBTAG00000015543,ENSBTAG00000001511,ENSBTAG00000001024,ENSBTAG00000003257,ENSBTAG00000000128,ENSBTAG00000016344,ENSBTAG00000013153,ENSBTAG00000038224,ENSBTAG00000006909,ENSBTAG00000012761,ENSBTAG00000016198,ENSBTAG00000017280,ENSBTAG00000001826,ENSBTAG00000001080,ENSBTAG00000013165,ENSBTAG00000003893,ENSBTAG00000009125,ENSBTAG00000002251,ENSBTAG00000024015,ENSBTAG00000044019,ENSBTAG00000023832,ENSBTAG00000002177,ENSBTAG00000021576,ENSBTAG00000013745,ENSBTAG00000007592,ENSBTAG00000019866,ENSBTAG00000002948,ENSBTAG00000018103,ENSBTAG00000019183,ENSBTAG00000013755,ENSBTAG00000013662,ENSBTAG00000009615,ENSBTAG00000009960,ENSBTAG00000003061,ENSBTAG00000020436,ENSBTAG00000014023,ENSBTAG00000018179,ENSBTAG00000015307,ENSBTAG00000004864,ENSBTAG00000010772,ENSBTAG00000001173,ENSBTAG00000006504,ENSBTAG00000020760,ENSBTAG00000008507,ENSBTAG00000002139,ENSBTAG00000015432,ENSBTAG00000000176,ENSBTAG00000001061,ENSBTAG00000023806,ENSBTAG00000030432,ENSBTAG00000013607,ENSBTAG00000002216,ENSBTAG00000010312,ENSBTAG00000020294,ENSBTAG00000014137,ENSBTAG00000027181,ENSBTAG00000019986,ENSBTAG00000000706,ENSBTAG00000008448,ENSBTAG00000048140,ENSBTAG00000007821,ENSBTAG00000021795,ENSBTAG00000009256,ENSBTAG00000005198,ENSBTAG00000011412,ENSBTAG00000004037,ENSBTAG00000019097,ENSBTAG00000017475,ENSBTAG00000005958,ENSBTAG00000014741,ENSBTAG00000022744,ENSBTAG00000012921,ENSBTAG00000006560,ENSBTAG00000018424,ENSBTAG00000027327,ENSBTAG00000020780,ENSBTAG00000012849,ENSBTAG00000005780,ENSBTAG00000011001,ENSBTAG00000019498,ENSBTAG00000014112,ENSBTAG00000005714,ENSBTAG00000009851,ENSBTAG00000014291,ENSBTAG00000006642,ENSBTAG00000012499,ENSBTAG00000015751,ENSBTAG00000002878,ENSBTAG00000012211,ENSBTAG00000013989,ENSBTAG00000014737,ENSBTAG00000007439,ENSBTAG00000046054,ENSBTAG00000011962,ENSBTAG00000020355,ENSBTAG00000006720,ENSBTAG00000011237,ENSBTAG00000007602,ENSBTAG00000001250,ENSBTAG00000018157,ENSBTAG00000000184,ENSBTAG00000020148,ENSBTAG00000001241,ENSBTAG00000020426,ENSBTAG00000005313,ENSBTAG00000025477,ENSBTAG00000007245,ENSBTAG00000021827,ENSBTAG00000008097,ENSBTAG00000013155,ENSBTAG00000010101,ENSBTAG00000011092,ENSBTAG00000010820,ENSBTAG00000021508,ENSBTAG00000011322,ENSBTAG00000010878,ENSBTAG00000020155,ENSBTAG00000012082,ENSBTAG00000003510,ENSBTAG00000002750,ENSBTAG00000016420,ENSBTAG00000021920,ENSBTAG00000017355,ENSBTAG00000005280,ENSBTAG00000033562,ENSBTAG00000007867,ENSBTAG00000019712,ENSBTAG00000010696,ENSBTAG00000047794,ENSBTAG00000016577,ENSBTAG00000014824,ENSBTAG00000018169,ENSBTAG00000016915,ENSBTAG00000030646,ENSBTAG00000000815,ENSBTAG00000003075,ENSBTAG00000002923,ENSBTAG00000047998,ENSBTAG00000030670,ENSBTAG00000011598,ENSBTAG00000011316,ENSBTAG00000013556,ENSBTAG00000011619,ENSBTAG00000004129,ENSBTAG00000021048,ENSBTAG00000003098,ENSBTAG00000011890,ENSBTAG00000019347,ENSBTAG00000019336,ENSBTAG00000020965,ENSBTAG00000037811,ENSBTAG00000010896,ENSBTAG00000032962,ENSBTAG00000014512,ENSBTAG00000012919,ENSBTAG00000006017,ENSBTAG00000011662,ENSBTAG00000020223,ENSBTAG00000013227,ENSBTAG00000014966,ENSBTAG00000012777,ENSBTAG00000019832,ENSBTAG00000037726,ENSBTAG00000008063,ENSBTAG00000004936,ENSBTAG00000004930,ENSBTAG00000005108,ENSBTAG00000019644,ENSBTAG00000009987,ENSBTAG00000017019,ENSBTAG00000012715,ENSBTAG00000010107,ENSBTAG00000000687,ENSBTAG00000021151,ENSBTAG00000004879,ENSBTAG00000001014,ENSBTAG00000014835,ENSBTAG00000001506,ENSBTAG00000045902,ENSBTAG00000020783,ENSBTAG00000003835,ENSBTAG00000015618,ENSBTAG00000014900,ENSBTAG00000016607,ENSBTAG00000012897,ENSBTAG00000016309,ENSBTAG00000004086,ENSBTAG00000011352,ENSBTAG00000014818,ENSBTAG00000024061,ENSBTAG00000008113,ENSBTAG00000046332,ENSBTAG00000014406,ENSBTAG00000016462,ENSBTAG00000018223,ENSBTAG00000005092,ENSBTAG00000016542,</Data></Cell>
    <Cell ss:StyleID="s65"><Data ss:Type="Number">1.6082888048773999E-5</Data></Cell>
    <Cell><Data ss:Type="Number">2.6391014107535098E-3</Data></Cell>
   </Row>
   <Row>
    <Cell><Data ss:Type="String">GO:0051128</Data></Cell>
    <Cell><Data ss:Type="String">regulation of cellular component organization</Data></Cell>
    <Cell><Data ss:Type="String">biological_process</Data></Cell>
    <Cell><Data ss:Type="Number">543</Data></Cell>
    <Cell ss:StyleID="s64"><Data ss:Type="String">ENSBTAG00000012137,ENSBTAG00000007517,ENSBTAG00000005665,ENSBTAG00000046385,ENSBTAG00000023182,ENSBTAG00000013550,ENSBTAG00000008438,ENSBTAG00000047877,ENSBTAG00000019596,ENSBTAG00000008759,ENSBTAG00000015414,ENSBTAG00000007344,ENSBTAG00000018103,ENSBTAG00000019183,ENSBTAG00000018254,ENSBTAG00000007117,ENSBTAG00000011567,ENSBTAG00000007431,ENSBTAG00000014023,ENSBTAG00000032521,ENSBTAG00000004037,ENSBTAG00000007494,ENSBTAG00000005985,ENSBTAG00000021844,ENSBTAG00000006560,ENSBTAG00000005958,ENSBTAG00000013793,ENSBTAG00000020766,ENSBTAG00000003942,ENSBTAG00000020106,ENSBTAG00000010312,ENSBTAG00000002216,ENSBTAG00000019986,ENSBTAG00000007821,ENSBTAG00000040356,ENSBTAG00000008579,ENSBTAG00000010347,ENSBTAG00000005166,ENSBTAG00000026851,ENSBTAG00000003395,ENSBTAG00000015325,ENSBTAG00000006526,ENSBTAG00000027327,ENSBTAG00000020944,ENSBTAG00000019188,ENSBTAG00000005009,ENSBTAG00000013259,ENSBTAG00000010129,ENSBTAG00000023429,ENSBTAG00000023814,ENSBTAG00000007245,ENSBTAG00000046005,ENSBTAG00000034287,ENSBTAG00000015835,ENSBTAG00000003585,ENSBTAG00000032260,ENSBTAG00000010647,ENSBTAG00000011092,ENSBTAG00000010785,ENSBTAG00000011237,ENSBTAG00000009516,ENSBTAG00000016307,ENSBTAG00000010552,ENSBTAG00000003418,ENSBTAG00000011215,ENSBTAG00000020148,ENSBTAG00000009305,ENSBTAG00000006770,ENSBTAG00000017684,ENSBTAG00000012844,ENSBTAG00000018267,ENSBTAG00000001030,ENSBTAG00000013124,ENSBTAG00000021773,ENSBTAG00000004885,ENSBTAG00000005313,ENSBTAG00000011784,ENSBTAG00000017355,ENSBTAG00000006616,ENSBTAG00000018513,ENSBTAG00000014401,ENSBTAG00000003401,ENSBTAG00000014824,ENSBTAG00000020030,ENSBTAG00000000625,ENSBTAG00000021508,ENSBTAG00000010123,ENSBTAG00000010820,ENSBTAG00000005572,ENSBTAG00000012082,ENSBTAG00000007961,ENSBTAG00000015541,ENSBTAG00000032704,ENSBTAG00000016823,ENSBTAG00000001830,ENSBTAG00000002539,ENSBTAG00000037811,ENSBTAG00000018825,ENSBTAG00000045998,ENSBTAG00000019115,ENSBTAG00000018730,ENSBTAG00000024950,ENSBTAG00000003526,ENSBTAG00000009438,ENSBTAG00000009512,ENSBTAG00000018935,ENSBTAG00000010884,ENSBTAG00000002763,ENSBTAG00000012150,ENSBTAG00000017048,ENSBTAG00000004129,ENSBTAG00000013556,ENSBTAG00000009987,ENSBTAG00000009580,ENSBTAG00000018373,ENSBTAG00000001481,ENSBTAG00000009079,ENSBTAG00000015366,ENSBTAG00000012328,ENSBTAG00000018498,ENSBTAG00000013227,ENSBTAG00000000078,ENSBTAG00000010663,ENSBTAG00000005108,ENSBTAG00000011352,ENSBTAG00000027980,ENSBTAG00000024061,ENSBTAG00000008028,ENSBTAG00000015891,ENSBTAG00000025340,ENSBTAG00000014229,ENSBTAG00000007393,ENSBTAG00000045887,ENSBTAG00000020619,ENSBTAG00000013999,ENSBTAG00000001506,ENSBTAG00000014835,ENSBTAG00000019914,ENSBTAG00000003835,ENSBTAG00000004119,ENSBTAG00000007558,ENSBTAG00000033603,ENSBTAG00000020783,ENSBTAG00000011435,ENSBTAG00000009928,ENSBTAG00000047202,ENSBTAG00000007841,ENSBTAG00000012749,ENSBTAG00000013555,ENSBTAG00000012615,ENSBTAG00000021091,ENSBTAG00000045526,ENSBTAG00000001634,ENSBTAG00000017783,ENSBTAG00000000781,ENSBTAG00000010050,ENSBTAG00000046223,ENSBTAG00000004381,ENSBTAG00000008571,ENSBTAG00000008552,ENSBTAG00000017155,ENSBTAG00000016913,ENSBTAG00000005869,ENSBTAG00000007606,ENSBTAG00000002350,ENSBTAG00000018689,ENSBTAG00000020378,ENSBTAG00000012585,ENSBTAG00000005847,ENSBTAG00000003049,ENSBTAG00000040147,ENSBTAG00000006084,ENSBTAG00000007648,ENSBTAG00000021193,ENSBTAG00000010875,ENSBTAG00000016894,ENSBTAG00000004710,ENSBTAG00000009435,ENSBTAG00000006844,ENSBTAG00000014612,ENSBTAG00000012778,ENSBTAG00000004242,ENSBTAG00000014972,ENSBTAG00000005230,ENSBTAG00000014543,ENSBTAG00000010380,ENSBTAG00000016197,ENSBTAG00000006591,ENSBTAG00000014677,ENSBTAG00000002474,ENSBTAG00000012004,ENSBTAG00000020194,ENSBTAG00000015938,ENSBTAG00000019310,ENSBTAG00000046677,ENSBTAG00000019759,ENSBTAG00000002051,ENSBTAG00000045547,ENSBTAG00000014391,ENSBTAG00000030180,ENSBTAG00000038168,ENSBTAG00000008300,ENSBTAG00000018819,ENSBTAG00000019627,ENSBTAG00000007237,ENSBTAG00000021424,ENSBTAG00000008719,ENSBTAG00000021505,ENSBTAG00000007793,ENSBTAG00000003264,ENSBTAG00000004331,ENSBTAG00000019781,ENSBTAG00000000897,ENSBTAG00000005138,ENSBTAG00000046768,ENSBTAG00000001463,ENSBTAG00000002774,ENSBTAG00000004783,ENSBTAG00000020782,ENSBTAG00000002699,ENSBTAG00000020837,ENSBTAG00000005318,ENSBTAG00000006122,ENSBTAG00000009307,ENSBTAG00000001902,ENSBTAG00000004154,ENSBTAG00000012116,ENSBTAG00000012938,ENSBTAG00000002960,ENSBTAG00000018270,ENSBTAG00000005190,ENSBTAG00000017361,ENSBTAG00000015266,ENSBTAG00000000919,ENSBTAG00000017711,ENSBTAG00000011382,ENSBTAG00000004754,ENSBTAG00000027320,ENSBTAG00000008492,ENSBTAG00000014828,ENSBTAG00000008887,ENSBTAG00000033983,ENSBTAG00000010819,ENSBTAG00000007812,ENSBTAG00000009732,ENSBTAG00000021128,ENSBTAG00000011851,ENSBTAG00000010661,ENSBTAG00000031564,ENSBTAG00000036183,ENSBTAG00000016124,ENSBTAG00000000902,ENSBTAG00000003983,ENSBTAG00000004896,ENSBTAG00000010945,ENSBTAG00000021318,ENSBTAG00000013573,ENSBTAG00000001511,ENSBTAG00000010452,ENSBTAG00000005382,ENSBTAG00000013003,ENSBTAG00000018372,ENSBTAG00000010386,ENSBTAG00000015860,ENSBTAG00000013153,ENSBTAG00000006532,ENSBTAG00000002941,ENSBTAG00000038375,ENSBTAG00000011392,ENSBTAG00000005620,ENSBTAG00000001320,ENSBTAG00000003177,ENSBTAG00000017200,ENSBTAG00000008480,ENSBTAG00000016958,ENSBTAG00000008129,ENSBTAG00000016874,ENSBTAG00000021677,ENSBTAG00000024773,ENSBTAG00000008934,ENSBTAG00000010130,ENSBTAG00000013079,ENSBTAG00000016747,ENSBTAG00000021744,ENSBTAG00000047135,ENSBTAG00000011082,ENSBTAG00000031846,ENSBTAG00000017636,ENSBTAG00000008952,ENSBTAG00000019883,ENSBTAG00000000888,ENSBTAG00000004196,ENSBTAG00000012761,ENSBTAG00000013165,ENSBTAG00000044019,ENSBTAG00000005916,ENSBTAG00000008507,ENSBTAG00000044091,ENSBTAG00000006504,ENSBTAG00000021209,ENSBTAG00000040193,ENSBTAG00000023806,ENSBTAG00000017081,ENSBTAG00000009615,ENSBTAG00000009960,ENSBTAG00000007390,ENSBTAG00000019686,ENSBTAG00000019964,ENSBTAG00000021694,ENSBTAG00000002742,ENSBTAG00000011011,ENSBTAG00000000957,ENSBTAG00000010737,ENSBTAG00000003064,ENSBTAG00000009676,ENSBTAG00000012987,ENSBTAG00000017785,ENSBTAG00000012737,ENSBTAG00000012464,ENSBTAG00000001400,ENSBTAG00000017627,ENSBTAG00000030432,ENSBTAG00000013607,ENSBTAG00000020198,ENSBTAG00000033801,ENSBTAG00000019908,ENSBTAG00000016230,ENSBTAG00000009279,ENSBTAG00000020355,ENSBTAG00000012156,ENSBTAG00000009012,ENSBTAG00000015032,ENSBTAG00000017180,ENSBTAG00000008429,ENSBTAG00000015487,ENSBTAG00000019498,ENSBTAG00000009851,ENSBTAG00000006642,ENSBTAG00000005799,ENSBTAG00000007388,ENSBTAG00000014239,ENSBTAG00000010384,ENSBTAG00000009459,ENSBTAG00000024688,ENSBTAG00000001592,ENSBTAG00000007424,ENSBTAG00000001241,ENSBTAG00000006982,ENSBTAG00000002391,ENSBTAG00000001848,ENSBTAG00000007118,ENSBTAG00000020850,ENSBTAG00000010696,ENSBTAG00000017694,ENSBTAG00000018381,ENSBTAG00000008938,ENSBTAG00000018334,ENSBTAG00000030646,ENSBTAG00000007708,ENSBTAG00000016420,ENSBTAG00000020472,ENSBTAG00000008032,ENSBTAG00000023417,ENSBTAG00000013145,ENSBTAG00000000469,ENSBTAG00000000754,ENSBTAG00000006833,ENSBTAG00000013347,ENSBTAG00000004376,ENSBTAG00000003842,ENSBTAG00000032962,ENSBTAG00000031641,ENSBTAG00000019028,ENSBTAG00000007939,ENSBTAG00000000815,ENSBTAG00000017325,ENSBTAG00000047998,ENSBTAG00000019488,ENSBTAG00000013362,ENSBTAG00000020066,ENSBTAG00000001941,ENSBTAG00000002238,ENSBTAG00000030705,ENSBTAG00000021151,ENSBTAG00000016771,ENSBTAG00000017258,ENSBTAG00000014966,ENSBTAG00000016024,ENSBTAG00000039886,ENSBTAG00000012777,ENSBTAG00000027453,ENSBTAG00000013254,ENSBTAG00000002505,ENSBTAG00000003675,ENSBTAG00000030258,ENSBTAG00000015058,ENSBTAG00000009548,ENSBTAG00000015609,ENSBTAG00000045902,ENSBTAG00000015618,ENSBTAG00000021061,ENSBTAG00000034220,ENSBTAG00000016607,ENSBTAG00000005469,ENSBTAG00000005676,ENSBTAG00000008883,ENSBTAG00000001867,ENSBTAG00000015805,ENSBTAG00000013534,ENSBTAG00000030162,ENSBTAG00000002664,ENSBTAG00000011742,ENSBTAG00000006359,ENSBTAG00000018501,ENSBTAG00000020252,ENSBTAG00000003035,ENSBTAG00000022069,ENSBTAG00000021741,ENSBTAG00000007876,ENSBTAG00000021798,ENSBTAG00000020791,ENSBTAG00000003826,ENSBTAG00000013407,ENSBTAG00000008153,ENSBTAG00000003421,ENSBTAG00000000782,ENSBTAG00000014611,ENSBTAG00000012125,ENSBTAG00000009260,ENSBTAG00000004767,ENSBTAG00000004294,ENSBTAG00000002083,ENSBTAG00000001403,ENSBTAG00000001332,ENSBTAG00000007884,ENSBTAG00000030384,ENSBTAG00000001141,ENSBTAG00000005470,ENSBTAG00000047613,ENSBTAG00000006008,ENSBTAG00000009565,ENSBTAG00000007187,ENSBTAG00000031001,ENSBTAG00000006071,ENSBTAG00000005653,ENSBTAG00000011140,ENSBTAG00000048151,ENSBTAG00000018519,ENSBTAG00000003232,ENSBTAG00000003791,ENSBTAG00000020922,ENSBTAG00000040338,ENSBTAG00000034402,ENSBTAG00000017439,ENSBTAG00000020417,ENSBTAG00000048154,ENSBTAG00000014915,ENSBTAG00000013066,ENSBTAG00000006021,ENSBTAG00000034848,ENSBTAG00000015268,ENSBTAG00000011706,ENSBTAG00000021639,ENSBTAG00000017582,ENSBTAG00000014645,ENSBTAG00000038488,ENSBTAG00000002816,ENSBTAG00000015764,ENSBTAG00000011032,ENSBTAG00000021904,ENSBTAG00000032340,ENSBTAG00000019273,ENSBTAG00000005493,ENSBTAG00000020709,ENSBTAG00000023172,ENSBTAG00000008611,ENSBTAG00000013869,ENSBTAG00000031737,ENSBTAG00000013538,ENSBTAG00000015194,ENSBTAG00000000113,ENSBTAG00000012263,ENSBTAG00000007814,ENSBTAG00000047339,ENSBTAG00000011356,ENSBTAG00000009084,ENSBTAG00000006995,ENSBTAG00000018775,ENSBTAG00000007307,ENSBTAG00000017038,ENSBTAG00000000369,ENSBTAG00000004970,ENSBTAG00000021364,ENSBTAG00000017422,ENSBTAG00000001801,ENSBTAG00000007305,ENSBTAG00000001548,ENSBTAG00000039153,ENSBTAG00000019281,ENSBTAG00000003462,ENSBTAG00000006515,ENSBTAG00000004394,ENSBTAG00000001987,ENSBTAG00000022799,ENSBTAG00000017023,ENSBTAG00000016549,ENSBTAG00000019791,ENSBTAG00000015205,ENSBTAG00000013275,ENSBTAG00000007079,ENSBTAG00000015543,ENSBTAG00000003134,ENSBTAG00000018181,ENSBTAG00000018483,ENSBTAG00000015000,ENSBTAG00000015713,ENSBTAG00000010303,ENSBTAG00000008202,ENSBTAG00000014619,ENSBTAG00000016368,ENSBTAG00000039415,ENSBTAG00000018093,ENSBTAG00000009139,ENSBTAG00000020485,ENSBTAG00000001171,ENSBTAG00000010420,ENSBTAG00000005980,ENSBTAG00000002177,ENSBTAG00000022779,ENSBTAG00000021576,ENSBTAG00000000322,ENSBTAG00000021697,ENSBTAG00000001704,ENSBTAG00000012772,ENSBTAG00000019866,ENSBTAG00000011388,ENSBTAG00000006734,ENSBTAG00000017280,ENSBTAG00000002908,ENSBTAG00000034332,ENSBTAG00000010426,ENSBTAG00000005828,ENSBTAG00000019403,</Data></Cell>
    <Cell ss:StyleID="s65"><Data ss:Type="Number">1.6613500274669701E-5</Data></Cell>
    <Cell><Data ss:Type="Number">2.68423045976279E-3</Data></Cell>
   </Row>
   <Row>
    <Cell><Data ss:Type="String">GO:0043087</Data></Cell>
    <Cell><Data ss:Type="String">regulation of GTPase activity</Data></Cell>
    <Cell><Data ss:Type="String">biological_process</Data></Cell>
    <Cell><Data ss:Type="Number">166</Data></Cell>
    <Cell ss:StyleID="s64"><Data ss:Type="String">ENSBTAG00000012263,ENSBTAG00000001283,ENSBTAG00000010738,ENSBTAG00000016577,ENSBTAG00000016504,ENSBTAG00000005190,ENSBTAG00000013869,ENSBTAG00000009569,ENSBTAG00000023172,ENSBTAG00000000113,ENSBTAG00000005514,ENSBTAG00000007395,ENSBTAG00000027924,ENSBTAG00000006132,ENSBTAG00000010820,ENSBTAG00000001498,ENSBTAG00000009574,ENSBTAG00000003842,ENSBTAG00000037811,ENSBTAG00000006542,ENSBTAG00000019115,ENSBTAG00000015541,ENSBTAG00000007156,ENSBTAG00000018247,ENSBTAG00000017839,ENSBTAG00000005633,ENSBTAG00000003075,ENSBTAG00000002640,ENSBTAG00000004499,ENSBTAG00000019791,ENSBTAG00000019488,ENSBTAG00000040028,ENSBTAG00000004129,ENSBTAG00000011619,ENSBTAG00000009438,ENSBTAG00000009512,ENSBTAG00000000815,ENSBTAG00000030209,ENSBTAG00000002238,ENSBTAG00000015745,ENSBTAG00000015860,ENSBTAG00000009856,ENSBTAG00000001511,ENSBTAG00000009580,ENSBTAG00000001941,ENSBTAG00000001874,ENSBTAG00000034366,ENSBTAG00000002531,ENSBTAG00000005448,ENSBTAG00000020485,ENSBTAG00000021837,ENSBTAG00000004799,ENSBTAG00000005108,ENSBTAG00000037383,ENSBTAG00000010146,ENSBTAG00000008858,ENSBTAG00000008468,ENSBTAG00000014966,ENSBTAG00000006099,ENSBTAG00000024756,ENSBTAG00000004017,ENSBTAG00000013060,ENSBTAG00000039172,ENSBTAG00000008952,ENSBTAG00000001295,ENSBTAG00000020172,ENSBTAG00000011352,ENSBTAG00000026481,ENSBTAG00000008028,ENSBTAG00000005581,ENSBTAG00000014007,ENSBTAG00000009928,ENSBTAG00000030258,ENSBTAG00000015609,ENSBTAG00000040507,ENSBTAG00000003378,ENSBTAG00000019980,ENSBTAG00000002190,ENSBTAG00000015414,ENSBTAG00000006359,ENSBTAG00000015513,ENSBTAG00000005410,ENSBTAG00000021337,ENSBTAG00000030162,ENSBTAG00000016564,ENSBTAG00000005665,ENSBTAG00000017751,ENSBTAG00000015805,ENSBTAG00000016728,ENSBTAG00000019686,ENSBTAG00000013407,ENSBTAG00000012585,ENSBTAG00000014030,ENSBTAG00000017039,ENSBTAG00000005356,ENSBTAG00000000684,ENSBTAG00000007923,ENSBTAG00000008942,ENSBTAG00000015834,ENSBTAG00000021857,ENSBTAG00000019161,ENSBTAG00000019545,ENSBTAG00000011125,ENSBTAG00000020791,ENSBTAG00000021798,ENSBTAG00000003237,ENSBTAG00000019058,ENSBTAG00000012737,ENSBTAG00000010416,ENSBTAG00000001400,ENSBTAG00000021182,ENSBTAG00000004294,ENSBTAG00000008075,ENSBTAG00000012125,ENSBTAG00000001551,ENSBTAG00000012194,ENSBTAG00000004037,ENSBTAG00000013884,ENSBTAG00000014612,ENSBTAG00000009565,ENSBTAG00000008579,ENSBTAG00000004194,ENSBTAG00000019010,ENSBTAG00000019940,ENSBTAG00000004208,ENSBTAG00000018912,ENSBTAG00000030432,ENSBTAG00000007648,ENSBTAG00000006506,ENSBTAG00000021700,ENSBTAG00000019967,ENSBTAG00000011414,ENSBTAG00000002647,ENSBTAG00000008664,ENSBTAG00000039922,ENSBTAG00000015938,ENSBTAG00000013401,ENSBTAG00000023814,ENSBTAG00000005174,ENSBTAG00000016574,ENSBTAG00000000942,ENSBTAG00000006789,ENSBTAG00000015325,ENSBTAG00000017289,ENSBTAG00000006663,ENSBTAG00000014945,ENSBTAG00000010647,ENSBTAG00000019627,ENSBTAG00000000490,ENSBTAG00000023976,ENSBTAG00000003334,ENSBTAG00000011092,ENSBTAG00000039160,ENSBTAG00000002051,ENSBTAG00000046677,ENSBTAG00000015144,ENSBTAG00000013773,ENSBTAG00000018225,ENSBTAG00000005313,ENSBTAG00000012361,ENSBTAG00000005493,ENSBTAG00000020837,ENSBTAG00000017812,ENSBTAG00000000897,ENSBTAG00000009305,ENSBTAG00000018966,</Data></Cell>
    <Cell ss:StyleID="s65"><Data ss:Type="Number">1.8201542505115501E-5</Data></Cell>
    <Cell><Data ss:Type="Number">2.8962515058897501E-3</Data></Cell>
   </Row>
   <Row>
    <Cell><Data ss:Type="String">GO:0016310</Data></Cell>
    <Cell><Data ss:Type="String">phosphorylation</Data></Cell>
    <Cell><Data ss:Type="String">biological_process</Data></Cell>
    <Cell><Data ss:Type="Number">565</Data></Cell>
    <Cell ss:StyleID="s64"><Data ss:Type="String">ENSBTAG00000019145,ENSBTAG00000010442,ENSBTAG00000019852,ENSBTAG00000001017,ENSBTAG00000004943,ENSBTAG00000014737,ENSBTAG00000008429,ENSBTAG00000019265,ENSBTAG00000006642,ENSBTAG00000018201,ENSBTAG00000005799,ENSBTAG00000045845,ENSBTAG00000012475,ENSBTAG00000014239,ENSBTAG00000007569,ENSBTAG00000043959,ENSBTAG00000015271,ENSBTAG00000006121,ENSBTAG00000011699,ENSBTAG00000009845,ENSBTAG00000016590,ENSBTAG00000007424,ENSBTAG00000008963,ENSBTAG00000001241,ENSBTAG00000021686,ENSBTAG00000027524,ENSBTAG00000010460,ENSBTAG00000008507,ENSBTAG00000044091,ENSBTAG00000000738,ENSBTAG00000020272,ENSBTAG00000019086,ENSBTAG00000035662,ENSBTAG00000009494,ENSBTAG00000005413,ENSBTAG00000004227,ENSBTAG00000001061,ENSBTAG00000009960,ENSBTAG00000019686,ENSBTAG00000018138,ENSBTAG00000019964,ENSBTAG00000002742,ENSBTAG00000020923,ENSBTAG00000010737,ENSBTAG00000010658,ENSBTAG00000009676,ENSBTAG00000012987,ENSBTAG00000005198,ENSBTAG00000020735,ENSBTAG00000003025,ENSBTAG00000003966,ENSBTAG00000001400,ENSBTAG00000013074,ENSBTAG00000021700,ENSBTAG00000011541,ENSBTAG00000005978,ENSBTAG00000007166,ENSBTAG00000009907,ENSBTAG00000014731,ENSBTAG00000011600,ENSBTAG00000033801,ENSBTAG00000012519,ENSBTAG00000001941,ENSBTAG00000007113,ENSBTAG00000003851,ENSBTAG00000004907,ENSBTAG00000014794,ENSBTAG00000020444,ENSBTAG00000001156,ENSBTAG00000007981,ENSBTAG00000010116,ENSBTAG00000004751,ENSBTAG00000016771,ENSBTAG00000017056,ENSBTAG00000033174,ENSBTAG00000014966,ENSBTAG00000014548,ENSBTAG00000002738,ENSBTAG00000006305,ENSBTAG00000009872,ENSBTAG00000010254,ENSBTAG00000005832,ENSBTAG00000000878,ENSBTAG00000000710,ENSBTAG00000013238,ENSBTAG00000015044,ENSBTAG00000018223,ENSBTAG00000020031,ENSBTAG00000021556,ENSBTAG00000047413,ENSBTAG00000017662,ENSBTAG00000024633,ENSBTAG00000010444,ENSBTAG00000011698,ENSBTAG00000014992,ENSBTAG00000006572,ENSBTAG00000003894,ENSBTAG00000045902,ENSBTAG00000015618,ENSBTAG00000000746,ENSBTAG00000034220,ENSBTAG00000008124,ENSBTAG00000000628,ENSBTAG00000016618,ENSBTAG00000008436,ENSBTAG00000020850,ENSBTAG00000010696,ENSBTAG00000016577,ENSBTAG00000001675,ENSBTAG00000010609,ENSBTAG00000008938,ENSBTAG00000001618,ENSBTAG00000046629,ENSBTAG00000016079,ENSBTAG00000016243,ENSBTAG00000000091,ENSBTAG00000010795,ENSBTAG00000016420,ENSBTAG00000014053,ENSBTAG00000000469,ENSBTAG00000013732,ENSBTAG00000023795,ENSBTAG00000000754,ENSBTAG00000002095,ENSBTAG00000013790,ENSBTAG00000013347,ENSBTAG00000016193,ENSBTAG00000010470,ENSBTAG00000003842,ENSBTAG00000007084,ENSBTAG00000019028,ENSBTAG00000006161,ENSBTAG00000014205,ENSBTAG00000044119,ENSBTAG00000000815,ENSBTAG00000021527,ENSBTAG00000039827,ENSBTAG00000011598,ENSBTAG00000014825,ENSBTAG00000007160,ENSBTAG00000026250,ENSBTAG00000001528,ENSBTAG00000045552,ENSBTAG00000009357,ENSBTAG00000044118,ENSBTAG00000003791,ENSBTAG00000001857,ENSBTAG00000006378,ENSBTAG00000012037,ENSBTAG00000005838,ENSBTAG00000030179,ENSBTAG00000007519,ENSBTAG00000001567,ENSBTAG00000011909,ENSBTAG00000020417,ENSBTAG00000002564,ENSBTAG00000032140,ENSBTAG00000011578,ENSBTAG00000021183,ENSBTAG00000004330,ENSBTAG00000014393,ENSBTAG00000048154,ENSBTAG00000013066,ENSBTAG00000000163,ENSBTAG00000034848,ENSBTAG00000000770,ENSBTAG00000046286,ENSBTAG00000002347,ENSBTAG00000012866,ENSBTAG00000010815,ENSBTAG00000045571,ENSBTAG00000013863,ENSBTAG00000005039,ENSBTAG00000003626,ENSBTAG00000017582,ENSBTAG00000004078,ENSBTAG00000011032,ENSBTAG00000001444,ENSBTAG00000000172,ENSBTAG00000014917,ENSBTAG00000031688,ENSBTAG00000013879,ENSBTAG00000030162,ENSBTAG00000026586,ENSBTAG00000002664,ENSBTAG00000011742,ENSBTAG00000035998,ENSBTAG00000006359,ENSBTAG00000015969,ENSBTAG00000003035,ENSBTAG00000019161,ENSBTAG00000021741,ENSBTAG00000007876,ENSBTAG00000021798,ENSBTAG00000020791,ENSBTAG00000006686,ENSBTAG00000000782,ENSBTAG00000047567,ENSBTAG00000014611,ENSBTAG00000003954,ENSBTAG00000004767,ENSBTAG00000001403,ENSBTAG00000021880,ENSBTAG00000019895,ENSBTAG00000011434,ENSBTAG00000013498,ENSBTAG00000010042,ENSBTAG00000001141,ENSBTAG00000017457,ENSBTAG00000013411,ENSBTAG00000013222,ENSBTAG00000006245,ENSBTAG00000020936,ENSBTAG00000004215,ENSBTAG00000015535,ENSBTAG00000003134,ENSBTAG00000015046,ENSBTAG00000015000,ENSBTAG00000005408,ENSBTAG00000015713,ENSBTAG00000019049,ENSBTAG00000010303,ENSBTAG00000009065,ENSBTAG00000016344,ENSBTAG00000000128,ENSBTAG00000003257,ENSBTAG00000006080,ENSBTAG00000009139,ENSBTAG00000006099,ENSBTAG00000020485,ENSBTAG00000020634,ENSBTAG00000037383,ENSBTAG00000013294,ENSBTAG00000012047,ENSBTAG00000001692,ENSBTAG00000002177,ENSBTAG00000007008,ENSBTAG00000001058,ENSBTAG00000002682,ENSBTAG00000013060,ENSBTAG00000032017,ENSBTAG00000021697,ENSBTAG00000019866,ENSBTAG00000017280,ENSBTAG00000019277,ENSBTAG00000008319,ENSBTAG00000013860,ENSBTAG00000001826,ENSBTAG00000008301,ENSBTAG00000023832,ENSBTAG00000015390,ENSBTAG00000005828,ENSBTAG00000038990,ENSBTAG00000008611,ENSBTAG00000031737,ENSBTAG00000017037,ENSBTAG00000003245,ENSBTAG00000013236,ENSBTAG00000000113,ENSBTAG00000010738,ENSBTAG00000007814,ENSBTAG00000011640,ENSBTAG00000045554,ENSBTAG00000017240,ENSBTAG00000006995,ENSBTAG00000013451,ENSBTAG00000008079,ENSBTAG00000010279,ENSBTAG00000018775,ENSBTAG00000021523,ENSBTAG00000020510,ENSBTAG00000007395,ENSBTAG00000021364,ENSBTAG00000017422,ENSBTAG00000006683,ENSBTAG00000004956,ENSBTAG00000003184,ENSBTAG00000013880,ENSBTAG00000004135,ENSBTAG00000039153,ENSBTAG00000004394,ENSBTAG00000013958,ENSBTAG00000017023,ENSBTAG00000007952,ENSBTAG00000015205,ENSBTAG00000012349,ENSBTAG00000013275,ENSBTAG00000047982,ENSBTAG00000004114,ENSBTAG00000010347,ENSBTAG00000023192,ENSBTAG00000020787,ENSBTAG00000011481,ENSBTAG00000010601,ENSBTAG00000015325,ENSBTAG00000018424,ENSBTAG00000019188,ENSBTAG00000014644,ENSBTAG00000005763,ENSBTAG00000006649,ENSBTAG00000023814,ENSBTAG00000007635,ENSBTAG00000006740,ENSBTAG00000015875,ENSBTAG00000010647,ENSBTAG00000011092,ENSBTAG00000012694,ENSBTAG00000014930,ENSBTAG00000014898,ENSBTAG00000038235,ENSBTAG00000011237,ENSBTAG00000007379,ENSBTAG00000046097,ENSBTAG00000001076,ENSBTAG00000015355,ENSBTAG00000016307,ENSBTAG00000020148,ENSBTAG00000000184,ENSBTAG00000004885,ENSBTAG00000000306,ENSBTAG00000005313,ENSBTAG00000016355,ENSBTAG00000015341,ENSBTAG00000019611,ENSBTAG00000012219,ENSBTAG00000023182,ENSBTAG00000013550,ENSBTAG00000004729,ENSBTAG00000019980,ENSBTAG00000017459,ENSBTAG00000019596,ENSBTAG00000024888,ENSBTAG00000016508,ENSBTAG00000018103,ENSBTAG00000000696,ENSBTAG00000013271,ENSBTAG00000018254,ENSBTAG00000008821,ENSBTAG00000020048,ENSBTAG00000007431,ENSBTAG00000014023,ENSBTAG00000005221,ENSBTAG00000004037,ENSBTAG00000008401,ENSBTAG00000006560,ENSBTAG00000005958,ENSBTAG00000020766,ENSBTAG00000014964,ENSBTAG00000006029,ENSBTAG00000003942,ENSBTAG00000020294,ENSBTAG00000010312,ENSBTAG00000019986,ENSBTAG00000007821,ENSBTAG00000015798,ENSBTAG00000005892,ENSBTAG00000017019,ENSBTAG00000009987,ENSBTAG00000039245,ENSBTAG00000008987,ENSBTAG00000046142,ENSBTAG00000012328,ENSBTAG00000000411,ENSBTAG00000001513,ENSBTAG00000010497,ENSBTAG00000001847,ENSBTAG00000019421,ENSBTAG00000000078,ENSBTAG00000020504,ENSBTAG00000011406,ENSBTAG00000002479,ENSBTAG00000008063,ENSBTAG00000034366,ENSBTAG00000019832,ENSBTAG00000012380,ENSBTAG00000005108,ENSBTAG00000017086,ENSBTAG00000018037,ENSBTAG00000005581,ENSBTAG00000010763,ENSBTAG00000016085,ENSBTAG00000014406,ENSBTAG00000014818,ENSBTAG00000021251,ENSBTAG00000013225,ENSBTAG00000005092,ENSBTAG00000045887,ENSBTAG00000020619,ENSBTAG00000005062,ENSBTAG00000000357,ENSBTAG00000001014,ENSBTAG00000003387,ENSBTAG00000003835,ENSBTAG00000015637,ENSBTAG00000033603,ENSBTAG00000020783,ENSBTAG00000009928,ENSBTAG00000013023,ENSBTAG00000011784,ENSBTAG00000016541,ENSBTAG00000006616,ENSBTAG00000014401,ENSBTAG00000005514,ENSBTAG00000014922,ENSBTAG00000013636,ENSBTAG00000016915,ENSBTAG00000001508,ENSBTAG00000001694,ENSBTAG00000000031,ENSBTAG00000011322,ENSBTAG00000000625,ENSBTAG00000010123,ENSBTAG00000010820,ENSBTAG00000017753,ENSBTAG00000032372,ENSBTAG00000017764,ENSBTAG00000016250,ENSBTAG00000021920,ENSBTAG00000007961,ENSBTAG00000046598,ENSBTAG00000016823,ENSBTAG00000019336,ENSBTAG00000015848,ENSBTAG00000037811,ENSBTAG00000005700,ENSBTAG00000000160,ENSBTAG00000010855,ENSBTAG00000024950,ENSBTAG00000009438,ENSBTAG00000021819,ENSBTAG00000012150,ENSBTAG00000003075,ENSBTAG00000004129,ENSBTAG00000004449,ENSBTAG00000013984,ENSBTAG00000011197,ENSBTAG00000022161,ENSBTAG00000010667,ENSBTAG00000010563,ENSBTAG00000016961,ENSBTAG00000001578,ENSBTAG00000017360,ENSBTAG00000022777,ENSBTAG00000002883,ENSBTAG00000010373,ENSBTAG00000014677,ENSBTAG00000001729,ENSBTAG00000019234,ENSBTAG00000014456,ENSBTAG00000012004,ENSBTAG00000020194,ENSBTAG00000012016,ENSBTAG00000020102,ENSBTAG00000047134,ENSBTAG00000025964,ENSBTAG00000021029,ENSBTAG00000011334,ENSBTAG00000030180,ENSBTAG00000015449,ENSBTAG00000008300,ENSBTAG00000018819,ENSBTAG00000019627,ENSBTAG00000007237,ENSBTAG00000021424,ENSBTAG00000008719,ENSBTAG00000019782,ENSBTAG00000002918,ENSBTAG00000013753,ENSBTAG00000033339,ENSBTAG00000011820,ENSBTAG00000046176,ENSBTAG00000018966,ENSBTAG00000002226,ENSBTAG00000002126,ENSBTAG00000001463,ENSBTAG00000011325,ENSBTAG00000019838,ENSBTAG00000002699,ENSBTAG00000017346,ENSBTAG00000012697,ENSBTAG00000005145,ENSBTAG00000012615,ENSBTAG00000013555,ENSBTAG00000003777,ENSBTAG00000003446,ENSBTAG00000008773,ENSBTAG00000045526,ENSBTAG00000017783,ENSBTAG00000017424,ENSBTAG00000000785,ENSBTAG00000009005,ENSBTAG00000026986,ENSBTAG00000014884,ENSBTAG00000020405,ENSBTAG00000044105,ENSBTAG00000002350,ENSBTAG00000010504,ENSBTAG00000020378,ENSBTAG00000005356,ENSBTAG00000005183,ENSBTAG00000005847,ENSBTAG00000015590,ENSBTAG00000014069,ENSBTAG00000013658,ENSBTAG00000006084,ENSBTAG00000002072,ENSBTAG00000016412,ENSBTAG00000014555,ENSBTAG00000007173,ENSBTAG00000015538,ENSBTAG00000019073,ENSBTAG00000013003,ENSBTAG00000006609,ENSBTAG00000012671,ENSBTAG00000013153,ENSBTAG00000038224,ENSBTAG00000002941,ENSBTAG00000019979,ENSBTAG00000005620,ENSBTAG00000003177,ENSBTAG00000012065,ENSBTAG00000008621,ENSBTAG00000002495,ENSBTAG00000007288,ENSBTAG00000006665,ENSBTAG00000013745,ENSBTAG00000006193,ENSBTAG00000003365,ENSBTAG00000011082,ENSBTAG00000012647,ENSBTAG00000017636,ENSBTAG00000004777,ENSBTAG00000006593,ENSBTAG00000012761,ENSBTAG00000006909,ENSBTAG00000011425,ENSBTAG00000013165,ENSBTAG00000004211,ENSBTAG00000021685,ENSBTAG00000021846,ENSBTAG00000022120,ENSBTAG00000002211,ENSBTAG00000005190,ENSBTAG00000004092,ENSBTAG00000015266,ENSBTAG00000014059,ENSBTAG00000039727,ENSBTAG00000011382,ENSBTAG00000020350,ENSBTAG00000004754,ENSBTAG00000009175,ENSBTAG00000045748,ENSBTAG00000004378,ENSBTAG00000008887,ENSBTAG00000033983,ENSBTAG00000018636,ENSBTAG00000009736,ENSBTAG00000000838,ENSBTAG00000011851,ENSBTAG00000009942,ENSBTAG00000019345,ENSBTAG00000000902,ENSBTAG00000002640,ENSBTAG00000048123,ENSBTAG00000013573,</Data></Cell>
    <Cell ss:StyleID="s65"><Data ss:Type="Number">1.8682505891100399E-5</Data></Cell>
    <Cell><Data ss:Type="Number">2.9284130875871098E-3</Data></Cell>
   </Row>
   <Row>
    <Cell><Data ss:Type="String">GO:0009888</Data></Cell>
    <Cell><Data ss:Type="String">tissue development</Data></Cell>
    <Cell><Data ss:Type="String">biological_process</Data></Cell>
    <Cell><Data ss:Type="Number">447</Data></Cell>
    <Cell ss:StyleID="s64"><Data ss:Type="String">ENSBTAG00000013060,ENSBTAG00000019866,ENSBTAG00000021697,ENSBTAG00000001058,ENSBTAG00000007592,ENSBTAG00000015106,ENSBTAG00000016198,ENSBTAG00000017113,ENSBTAG00000018578,ENSBTAG00000000128,ENSBTAG00000003257,ENSBTAG00000010303,ENSBTAG00000003134,ENSBTAG00000024449,ENSBTAG00000015249,ENSBTAG00000015543,ENSBTAG00000010716,ENSBTAG00000027932,ENSBTAG00000000264,ENSBTAG00000003238,ENSBTAG00000011770,ENSBTAG00000005980,ENSBTAG00000010671,ENSBTAG00000023907,ENSBTAG00000009139,ENSBTAG00000039973,ENSBTAG00000016920,ENSBTAG00000003184,ENSBTAG00000000819,ENSBTAG00000021068,ENSBTAG00000000939,ENSBTAG00000021373,ENSBTAG00000019791,ENSBTAG00000013275,ENSBTAG00000044166,ENSBTAG00000000342,ENSBTAG00000022799,ENSBTAG00000007814,ENSBTAG00000025210,ENSBTAG00000047339,ENSBTAG00000012222,ENSBTAG00000008908,ENSBTAG00000013236,ENSBTAG00000017038,ENSBTAG00000013076,ENSBTAG00000007319,ENSBTAG00000031707,ENSBTAG00000004193,ENSBTAG00000024240,ENSBTAG00000018019,ENSBTAG00000014299,ENSBTAG00000019081,ENSBTAG00000034848,ENSBTAG00000011578,ENSBTAG00000046545,ENSBTAG00000014915,ENSBTAG00000008378,ENSBTAG00000018225,ENSBTAG00000009502,ENSBTAG00000008868,ENSBTAG00000040053,ENSBTAG00000010690,ENSBTAG00000006631,ENSBTAG00000006729,ENSBTAG00000013863,ENSBTAG00000021639,ENSBTAG00000020916,ENSBTAG00000015939,ENSBTAG00000044118,ENSBTAG00000006618,ENSBTAG00000003479,ENSBTAG00000021427,ENSBTAG00000008090,ENSBTAG00000012538,ENSBTAG00000011909,ENSBTAG00000020459,ENSBTAG00000014738,ENSBTAG00000009704,ENSBTAG00000015988,ENSBTAG00000018358,ENSBTAG00000022004,ENSBTAG00000021707,ENSBTAG00000009260,ENSBTAG00000009846,ENSBTAG00000031001,ENSBTAG00000013222,ENSBTAG00000018134,ENSBTAG00000001141,ENSBTAG00000005470,ENSBTAG00000002664,ENSBTAG00000021766,ENSBTAG00000020056,ENSBTAG00000008951,ENSBTAG00000030162,ENSBTAG00000006686,ENSBTAG00000046556,ENSBTAG00000014886,ENSBTAG00000005461,ENSBTAG00000002580,ENSBTAG00000003640,ENSBTAG00000006588,ENSBTAG00000001768,ENSBTAG00000009703,ENSBTAG00000020791,ENSBTAG00000006264,ENSBTAG00000039599,ENSBTAG00000020031,ENSBTAG00000000698,ENSBTAG00000001081,ENSBTAG00000016607,ENSBTAG00000010444,ENSBTAG00000008333,ENSBTAG00000001126,ENSBTAG00000030705,ENSBTAG00000021151,ENSBTAG00000017731,ENSBTAG00000004036,ENSBTAG00000018449,ENSBTAG00000012519,ENSBTAG00000012777,ENSBTAG00000009443,ENSBTAG00000002738,ENSBTAG00000014966,ENSBTAG00000024137,ENSBTAG00000010896,ENSBTAG00000019028,ENSBTAG00000002303,ENSBTAG00000007156,ENSBTAG00000004785,ENSBTAG00000047998,ENSBTAG00000011598,ENSBTAG00000008756,ENSBTAG00000021048,ENSBTAG00000011619,ENSBTAG00000006161,ENSBTAG00000010517,ENSBTAG00000000815,ENSBTAG00000015784,ENSBTAG00000008938,ENSBTAG00000005730,ENSBTAG00000016577,ENSBTAG00000002391,ENSBTAG00000009159,ENSBTAG00000010696,ENSBTAG00000017694,ENSBTAG00000016420,ENSBTAG00000003072,ENSBTAG00000000469,ENSBTAG00000010878,ENSBTAG00000000413,ENSBTAG00000009845,ENSBTAG00000031279,ENSBTAG00000013155,ENSBTAG00000021827,ENSBTAG00000003920,ENSBTAG00000001241,ENSBTAG00000020426,ENSBTAG00000007424,ENSBTAG00000014737,ENSBTAG00000003140,ENSBTAG00000009330,ENSBTAG00000046054,ENSBTAG00000020355,ENSBTAG00000012537,ENSBTAG00000015751,ENSBTAG00000002878,ENSBTAG00000012211,ENSBTAG00000011908,ENSBTAG00000005769,ENSBTAG00000009851,ENSBTAG00000006642,ENSBTAG00000014291,ENSBTAG00000002606,ENSBTAG00000008429,ENSBTAG00000019498,ENSBTAG00000017475,ENSBTAG00000005198,ENSBTAG00000030432,ENSBTAG00000012250,ENSBTAG00000007109,ENSBTAG00000002139,ENSBTAG00000007357,ENSBTAG00000023806,ENSBTAG00000001539,ENSBTAG00000044091,ENSBTAG00000021396,ENSBTAG00000019964,ENSBTAG00000021494,ENSBTAG00000002948,ENSBTAG00000021953,ENSBTAG00000009615,ENSBTAG00000009960,ENSBTAG00000012817,ENSBTAG00000011082,ENSBTAG00000017636,ENSBTAG00000012647,ENSBTAG00000012089,ENSBTAG00000013895,ENSBTAG00000015996,ENSBTAG00000014809,ENSBTAG00000013745,ENSBTAG00000012061,ENSBTAG00000024015,ENSBTAG00000044019,ENSBTAG00000009125,ENSBTAG00000004211,ENSBTAG00000012761,ENSBTAG00000018784,ENSBTAG00000000601,ENSBTAG00000001024,ENSBTAG00000013153,ENSBTAG00000038224,ENSBTAG00000019679,ENSBTAG00000000507,ENSBTAG00000013003,ENSBTAG00000006609,ENSBTAG00000024773,ENSBTAG00000014278,ENSBTAG00000008621,ENSBTAG00000040126,ENSBTAG00000014675,ENSBTAG00000047944,ENSBTAG00000022036,ENSBTAG00000011682,ENSBTAG00000004650,ENSBTAG00000033983,ENSBTAG00000021815,ENSBTAG00000031849,ENSBTAG00000010945,ENSBTAG00000021841,ENSBTAG00000036183,ENSBTAG00000012558,ENSBTAG00000020147,ENSBTAG00000005190,ENSBTAG00000004154,ENSBTAG00000020407,ENSBTAG00000006335,ENSBTAG00000018052,ENSBTAG00000014127,ENSBTAG00000020350,ENSBTAG00000022886,ENSBTAG00000004754,ENSBTAG00000016234,ENSBTAG00000003345,ENSBTAG00000000919,ENSBTAG00000015801,ENSBTAG00000021466,ENSBTAG00000015266,ENSBTAG00000011382,ENSBTAG00000012048,ENSBTAG00000021458,ENSBTAG00000044046,ENSBTAG00000019627,ENSBTAG00000008300,ENSBTAG00000002335,ENSBTAG00000021999,ENSBTAG00000011420,ENSBTAG00000021424,ENSBTAG00000019633,ENSBTAG00000030180,ENSBTAG00000014391,ENSBTAG00000021397,ENSBTAG00000009186,ENSBTAG00000002699,ENSBTAG00000005138,ENSBTAG00000004331,ENSBTAG00000019781,ENSBTAG00000013861,ENSBTAG00000002068,ENSBTAG00000003579,ENSBTAG00000010717,ENSBTAG00000027020,ENSBTAG00000000816,ENSBTAG00000011197,ENSBTAG00000006978,ENSBTAG00000019234,ENSBTAG00000005557,ENSBTAG00000012004,ENSBTAG00000016197,ENSBTAG00000031532,ENSBTAG00000005230,ENSBTAG00000019359,ENSBTAG00000039261,ENSBTAG00000015802,ENSBTAG00000009017,ENSBTAG00000002651,ENSBTAG00000005155,ENSBTAG00000013391,ENSBTAG00000009663,ENSBTAG00000000057,ENSBTAG00000007173,ENSBTAG00000006844,ENSBTAG00000004710,ENSBTAG00000018921,ENSBTAG00000015405,ENSBTAG00000015538,ENSBTAG00000010875,ENSBTAG00000002072,ENSBTAG00000006324,ENSBTAG00000006999,ENSBTAG00000009019,ENSBTAG00000045526,ENSBTAG00000001305,ENSBTAG00000012181,ENSBTAG00000012749,ENSBTAG00000003101,ENSBTAG00000013555,ENSBTAG00000012615,ENSBTAG00000045905,ENSBTAG00000020378,ENSBTAG00000005847,ENSBTAG00000004381,ENSBTAG00000005062,ENSBTAG00000016542,ENSBTAG00000005092,ENSBTAG00000020619,ENSBTAG00000004086,ENSBTAG00000021251,ENSBTAG00000024061,ENSBTAG00000046332,ENSBTAG00000008113,ENSBTAG00000014406,ENSBTAG00000047872,ENSBTAG00000012897,ENSBTAG00000021867,ENSBTAG00000033603,ENSBTAG00000020783,ENSBTAG00000045877,ENSBTAG00000003835,ENSBTAG00000015637,ENSBTAG00000004688,ENSBTAG00000015366,ENSBTAG00000012328,ENSBTAG00000021538,ENSBTAG00000027017,ENSBTAG00000017019,ENSBTAG00000012715,ENSBTAG00000020267,ENSBTAG00000002796,ENSBTAG00000000395,ENSBTAG00000008063,ENSBTAG00000019832,ENSBTAG00000019644,ENSBTAG00000005108,ENSBTAG00000007421,ENSBTAG00000014512,ENSBTAG00000012919,ENSBTAG00000020053,ENSBTAG00000010663,ENSBTAG00000000078,ENSBTAG00000011662,ENSBTAG00000019421,ENSBTAG00000013227,ENSBTAG00000010244,ENSBTAG00000000160,ENSBTAG00000018730,ENSBTAG00000013017,ENSBTAG00000001396,ENSBTAG00000019336,ENSBTAG00000003075,ENSBTAG00000000988,ENSBTAG00000013984,ENSBTAG00000017802,ENSBTAG00000004129,ENSBTAG00000001271,ENSBTAG00000000329,ENSBTAG00000016334,ENSBTAG00000007192,ENSBTAG00000018914,ENSBTAG00000016030,ENSBTAG00000014824,ENSBTAG00000018169,ENSBTAG00000012656,ENSBTAG00000007867,ENSBTAG00000005280,ENSBTAG00000033562,ENSBTAG00000019712,ENSBTAG00000009436,ENSBTAG00000021920,ENSBTAG00000000625,ENSBTAG00000010820,ENSBTAG00000011322,ENSBTAG00000017764,ENSBTAG00000006563,ENSBTAG00000004884,ENSBTAG00000014930,ENSBTAG00000025477,ENSBTAG00000007245,ENSBTAG00000007492,ENSBTAG00000008097,ENSBTAG00000021923,ENSBTAG00000019734,ENSBTAG00000004885,ENSBTAG00000006424,ENSBTAG00000001250,ENSBTAG00000006720,ENSBTAG00000012235,ENSBTAG00000007602,ENSBTAG00000018157,ENSBTAG00000003418,ENSBTAG00000018094,ENSBTAG00000007439,ENSBTAG00000008728,ENSBTAG00000005299,ENSBTAG00000010347,ENSBTAG00000005714,ENSBTAG00000012499,ENSBTAG00000016948,ENSBTAG00000047238,ENSBTAG00000020780,ENSBTAG00000015325,ENSBTAG00000000575,ENSBTAG00000011001,ENSBTAG00000005780,ENSBTAG00000012849,ENSBTAG00000014112,ENSBTAG00000005958,ENSBTAG00000022744,ENSBTAG00000013793,ENSBTAG00000006560,ENSBTAG00000009256,ENSBTAG00000011412,ENSBTAG00000004037,ENSBTAG00000027181,ENSBTAG00000012212,ENSBTAG00000007821,ENSBTAG00000021795,ENSBTAG00000006029,ENSBTAG00000010312,ENSBTAG00000011585,ENSBTAG00000002216,ENSBTAG00000008779,ENSBTAG00000005404,ENSBTAG00000015432,ENSBTAG00000013961,ENSBTAG00000017032,ENSBTAG00000001173,ENSBTAG00000015307,ENSBTAG00000012137,ENSBTAG00000016564,ENSBTAG00000003061,ENSBTAG00000007117,ENSBTAG00000018179,ENSBTAG00000013755,ENSBTAG00000019183,ENSBTAG00000013662,ENSBTAG00000000696,</Data></Cell>
    <Cell ss:StyleID="s65"><Data ss:Type="Number">2.1724407425026599E-5</Data></Cell>
    <Cell><Data ss:Type="Number">3.35514304084749E-3</Data></Cell>
   </Row>
   <Row>
    <Cell><Data ss:Type="String">GO:0022604</Data></Cell>
    <Cell><Data ss:Type="String">regulation of cell morphogenesis</Data></Cell>
    <Cell><Data ss:Type="String">biological_process</Data></Cell>
    <Cell><Data ss:Type="Number">153</Data></Cell>
    <Cell ss:StyleID="s64"><Data ss:Type="String">ENSBTAG00000004154,ENSBTAG00000020850,ENSBTAG00000007118,ENSBTAG00000023172,ENSBTAG00000002391,ENSBTAG00000011784,ENSBTAG00000030646,ENSBTAG00000008938,ENSBTAG00000020030,ENSBTAG00000007814,ENSBTAG00000011382,ENSBTAG00000007708,ENSBTAG00000009084,ENSBTAG00000015266,ENSBTAG00000014828,ENSBTAG00000000469,ENSBTAG00000000369,ENSBTAG00000008492,ENSBTAG00000012082,ENSBTAG00000004754,ENSBTAG00000016420,ENSBTAG00000001801,ENSBTAG00000016823,ENSBTAG00000015541,ENSBTAG00000017422,ENSBTAG00000033983,ENSBTAG00000003526,ENSBTAG00000003462,ENSBTAG00000032962,ENSBTAG00000019115,ENSBTAG00000018825,ENSBTAG00000037811,ENSBTAG00000002539,ENSBTAG00000022799,ENSBTAG00000036183,ENSBTAG00000011851,ENSBTAG00000013556,ENSBTAG00000013275,ENSBTAG00000004129,ENSBTAG00000016549,ENSBTAG00000018373,ENSBTAG00000001941,ENSBTAG00000009987,ENSBTAG00000015543,ENSBTAG00000014619,ENSBTAG00000021151,ENSBTAG00000015860,ENSBTAG00000030705,ENSBTAG00000010386,ENSBTAG00000000078,ENSBTAG00000017200,ENSBTAG00000016024,ENSBTAG00000009139,ENSBTAG00000014966,ENSBTAG00000002941,ENSBTAG00000018498,ENSBTAG00000005980,ENSBTAG00000005108,ENSBTAG00000012777,ENSBTAG00000024773,ENSBTAG00000008028,ENSBTAG00000024061,ENSBTAG00000022779,ENSBTAG00000011352,ENSBTAG00000019866,ENSBTAG00000019883,ENSBTAG00000045887,ENSBTAG00000007393,ENSBTAG00000014229,ENSBTAG00000047135,ENSBTAG00000045902,ENSBTAG00000015609,ENSBTAG00000000888,ENSBTAG00000004196,ENSBTAG00000014835,ENSBTAG00000015058,ENSBTAG00000001506,ENSBTAG00000030258,ENSBTAG00000047202,ENSBTAG00000016607,ENSBTAG00000013165,ENSBTAG00000006504,ENSBTAG00000030162,ENSBTAG00000012615,ENSBTAG00000012749,ENSBTAG00000015805,ENSBTAG00000007517,ENSBTAG00000007841,ENSBTAG00000012137,ENSBTAG00000011742,ENSBTAG00000002664,ENSBTAG00000008552,ENSBTAG00000008571,ENSBTAG00000004381,ENSBTAG00000019183,ENSBTAG00000011011,ENSBTAG00000000782,ENSBTAG00000020378,ENSBTAG00000013407,ENSBTAG00000004294,ENSBTAG00000009676,ENSBTAG00000012125,ENSBTAG00000013793,ENSBTAG00000005958,ENSBTAG00000021844,ENSBTAG00000007648,ENSBTAG00000033801,ENSBTAG00000008579,ENSBTAG00000031001,ENSBTAG00000006844,ENSBTAG00000020198,ENSBTAG00000019986,ENSBTAG00000006008,ENSBTAG00000026851,ENSBTAG00000010347,ENSBTAG00000016230,ENSBTAG00000048151,ENSBTAG00000040338,ENSBTAG00000003791,ENSBTAG00000008429,ENSBTAG00000016197,ENSBTAG00000003395,ENSBTAG00000014543,ENSBTAG00000005230,ENSBTAG00000015938,ENSBTAG00000020194,ENSBTAG00000012004,ENSBTAG00000020417,ENSBTAG00000009851,ENSBTAG00000030180,ENSBTAG00000014391,ENSBTAG00000002051,ENSBTAG00000046677,ENSBTAG00000007245,ENSBTAG00000011092,ENSBTAG00000024688,ENSBTAG00000019627,ENSBTAG00000008300,ENSBTAG00000007424,ENSBTAG00000002816,ENSBTAG00000014645,ENSBTAG00000009305,ENSBTAG00000003418,ENSBTAG00000011215,ENSBTAG00000016307,ENSBTAG00000005138,ENSBTAG00000021639,ENSBTAG00000011706,ENSBTAG00000019781,ENSBTAG00000005313,ENSBTAG00000005318,ENSBTAG00000002699,ENSBTAG00000004783,</Data></Cell>
    <Cell ss:StyleID="s65"><Data ss:Type="Number">2.2250769565041699E-5</Data></Cell>
    <Cell><Data ss:Type="Number">3.3866316227835901E-3</Data></Cell>
   </Row>
   <Row>
    <Cell><Data ss:Type="String">GO:0043412</Data></Cell>
    <Cell><Data ss:Type="String">macromolecule modification</Data></Cell>
    <Cell><Data ss:Type="String">biological_process</Data></Cell>
    <Cell><Data ss:Type="Number">951</Data></Cell>
    <Cell ss:StyleID="s64"><Data ss:Type="String">ENSBTAG00000038224,ENSBTAG00000012671,ENSBTAG00000001767,ENSBTAG00000007721,ENSBTAG00000018644,ENSBTAG00000001511,ENSBTAG00000008621,ENSBTAG00000010130,ENSBTAG00000021677,ENSBTAG00000005979,ENSBTAG00000016958,ENSBTAG00000005620,ENSBTAG00000010120,ENSBTAG00000004870,ENSBTAG00000021515,ENSBTAG00000012647,ENSBTAG00000017636,ENSBTAG00000031846,ENSBTAG00000011082,ENSBTAG00000009282,ENSBTAG00000013745,ENSBTAG00000006665,ENSBTAG00000013079,ENSBTAG00000024015,ENSBTAG00000004211,ENSBTAG00000012363,ENSBTAG00000011425,ENSBTAG00000006909,ENSBTAG00000013750,ENSBTAG00000005729,ENSBTAG00000022120,ENSBTAG00000002211,ENSBTAG00000012938,ENSBTAG00000003376,ENSBTAG00000045748,ENSBTAG00000018052,ENSBTAG00000020350,ENSBTAG00000016122,ENSBTAG00000021466,ENSBTAG00000006027,ENSBTAG00000011387,ENSBTAG00000000838,ENSBTAG00000007268,ENSBTAG00000021553,ENSBTAG00000033983,ENSBTAG00000012030,ENSBTAG00000008887,ENSBTAG00000013573,ENSBTAG00000009519,ENSBTAG00000002640,ENSBTAG00000048123,ENSBTAG00000006940,ENSBTAG00000021569,ENSBTAG00000009942,ENSBTAG00000014508,ENSBTAG00000011851,ENSBTAG00000036183,ENSBTAG00000001933,ENSBTAG00000016961,ENSBTAG00000010563,ENSBTAG00000002962,ENSBTAG00000022161,ENSBTAG00000004657,ENSBTAG00000005086,ENSBTAG00000000390,ENSBTAG00000012016,ENSBTAG00000007608,ENSBTAG00000001729,ENSBTAG00000010373,ENSBTAG00000014677,ENSBTAG00000019153,ENSBTAG00000022777,ENSBTAG00000017360,ENSBTAG00000019359,ENSBTAG00000021424,ENSBTAG00000019627,ENSBTAG00000017108,ENSBTAG00000018819,ENSBTAG00000008300,ENSBTAG00000015449,ENSBTAG00000015767,ENSBTAG00000007368,ENSBTAG00000006122,ENSBTAG00000005318,ENSBTAG00000002774,ENSBTAG00000001463,ENSBTAG00000003069,ENSBTAG00000002918,ENSBTAG00000017783,ENSBTAG00000045526,ENSBTAG00000026032,ENSBTAG00000003777,ENSBTAG00000005145,ENSBTAG00000003906,ENSBTAG00000015590,ENSBTAG00000012585,ENSBTAG00000012577,ENSBTAG00000009765,ENSBTAG00000046156,ENSBTAG00000014884,ENSBTAG00000009005,ENSBTAG00000026986,ENSBTAG00000014904,ENSBTAG00000000785,ENSBTAG00000001546,ENSBTAG00000046223,ENSBTAG00000002138,ENSBTAG00000017424,ENSBTAG00000006084,ENSBTAG00000027635,ENSBTAG00000016575,ENSBTAG00000006844,ENSBTAG00000007173,ENSBTAG00000003535,ENSBTAG00000014555,ENSBTAG00000002072,ENSBTAG00000021193,ENSBTAG00000018978,ENSBTAG00000000411,ENSBTAG00000012328,ENSBTAG00000011589,ENSBTAG00000017019,ENSBTAG00000005892,ENSBTAG00000005108,ENSBTAG00000020504,ENSBTAG00000044032,ENSBTAG00000019421,ENSBTAG00000013227,ENSBTAG00000040268,ENSBTAG00000001847,ENSBTAG00000012043,ENSBTAG00000015891,ENSBTAG00000014406,ENSBTAG00000016085,ENSBTAG00000027980,ENSBTAG00000016990,ENSBTAG00000020783,ENSBTAG00000014087,ENSBTAG00000004119,ENSBTAG00000003577,ENSBTAG00000015637,ENSBTAG00000001014,ENSBTAG00000000357,ENSBTAG00000001506,ENSBTAG00000021633,ENSBTAG00000001116,ENSBTAG00000014922,ENSBTAG00000008652,ENSBTAG00000016915,ENSBTAG00000006616,ENSBTAG00000016541,ENSBTAG00000011784,ENSBTAG00000046598,ENSBTAG00000032223,ENSBTAG00000010890,ENSBTAG00000032372,ENSBTAG00000017753,ENSBTAG00000010820,ENSBTAG00000009933,ENSBTAG00000011322,ENSBTAG00000010208,ENSBTAG00000005700,ENSBTAG00000000160,ENSBTAG00000018825,ENSBTAG00000015848,ENSBTAG00000019336,ENSBTAG00000016823,ENSBTAG00000003617,ENSBTAG00000047747,ENSBTAG00000015541,ENSBTAG00000023144,ENSBTAG00000016675,ENSBTAG00000013984,ENSBTAG00000013316,ENSBTAG00000004129,ENSBTAG00000012150,ENSBTAG00000021819,ENSBTAG00000008996,ENSBTAG00000009438,ENSBTAG00000002176,ENSBTAG00000011481,ENSBTAG00000011842,ENSBTAG00000010347,ENSBTAG00000005166,ENSBTAG00000023192,ENSBTAG00000014882,ENSBTAG00000005780,ENSBTAG00000014644,ENSBTAG00000005763,ENSBTAG00000005076,ENSBTAG00000014777,ENSBTAG00000012694,ENSBTAG00000011092,ENSBTAG00000010647,ENSBTAG00000015875,ENSBTAG00000017833,ENSBTAG00000015835,ENSBTAG00000015341,ENSBTAG00000004885,ENSBTAG00000012844,ENSBTAG00000000184,ENSBTAG00000020148,ENSBTAG00000037381,ENSBTAG00000009516,ENSBTAG00000011237,ENSBTAG00000012235,ENSBTAG00000007379,ENSBTAG00000005083,ENSBTAG00000024888,ENSBTAG00000038335,ENSBTAG00000019596,ENSBTAG00000004729,ENSBTAG00000013550,ENSBTAG00000004797,ENSBTAG00000002792,ENSBTAG00000007431,ENSBTAG00000020048,ENSBTAG00000007039,ENSBTAG00000015083,ENSBTAG00000018254,ENSBTAG00000013271,ENSBTAG00000018103,ENSBTAG00000016508,ENSBTAG00000006560,ENSBTAG00000017382,ENSBTAG00000009598,ENSBTAG00000005221,ENSBTAG00000005644,ENSBTAG00000009246,ENSBTAG00000019986,ENSBTAG00000002216,ENSBTAG00000010312,ENSBTAG00000020294,ENSBTAG00000006837,ENSBTAG00000020766,ENSBTAG00000003257,ENSBTAG00000016344,ENSBTAG00000008202,ENSBTAG00000005408,ENSBTAG00000015713,ENSBTAG00000015000,ENSBTAG00000044129,ENSBTAG00000018181,ENSBTAG00000003134,ENSBTAG00000032800,ENSBTAG00000043989,ENSBTAG00000013294,ENSBTAG00000001171,ENSBTAG00000020634,ENSBTAG00000020485,ENSBTAG00000000961,ENSBTAG00000009139,ENSBTAG00000018093,ENSBTAG00000019866,ENSBTAG00000032017,ENSBTAG00000013060,ENSBTAG00000009864,ENSBTAG00000002682,ENSBTAG00000001058,ENSBTAG00000007008,ENSBTAG00000009428,ENSBTAG00000001692,ENSBTAG00000030820,ENSBTAG00000023832,ENSBTAG00000008301,ENSBTAG00000013860,ENSBTAG00000046593,ENSBTAG00000001499,ENSBTAG00000021490,ENSBTAG00000019317,ENSBTAG00000045554,ENSBTAG00000047339,ENSBTAG00000011640,ENSBTAG00000007814,ENSBTAG00000019745,ENSBTAG00000002563,ENSBTAG00000000113,ENSBTAG00000031737,ENSBTAG00000038990,ENSBTAG00000020510,ENSBTAG00000010279,ENSBTAG00000009084,ENSBTAG00000019704,ENSBTAG00000039153,ENSBTAG00000004135,ENSBTAG00000013880,ENSBTAG00000013645,ENSBTAG00000021068,ENSBTAG00000017422,ENSBTAG00000005562,ENSBTAG00000004471,ENSBTAG00000012990,ENSBTAG00000012349,ENSBTAG00000007952,ENSBTAG00000004015,ENSBTAG00000019512,ENSBTAG00000001987,ENSBTAG00000006013,ENSBTAG00000015296,ENSBTAG00000011732,ENSBTAG00000003791,ENSBTAG00000001857,ENSBTAG00000021849,ENSBTAG00000045552,ENSBTAG00000018999,ENSBTAG00000009607,ENSBTAG00000032140,ENSBTAG00000020417,ENSBTAG00000011909,ENSBTAG00000002356,ENSBTAG00000030179,ENSBTAG00000012037,ENSBTAG00000006378,ENSBTAG00000008371,ENSBTAG00000015255,ENSBTAG00000034848,ENSBTAG00000000163,ENSBTAG00000020578,ENSBTAG00000005503,ENSBTAG00000008378,ENSBTAG00000014393,ENSBTAG00000000414,ENSBTAG00000011578,ENSBTAG00000014917,ENSBTAG00000014461,ENSBTAG00000001444,ENSBTAG00000008868,ENSBTAG00000004078,ENSBTAG00000017582,ENSBTAG00000003626,ENSBTAG00000002347,ENSBTAG00000012866,ENSBTAG00000015969,ENSBTAG00000011742,ENSBTAG00000004161,ENSBTAG00000015240,ENSBTAG00000011916,ENSBTAG00000034689,ENSBTAG00000005469,ENSBTAG00000046556,ENSBTAG00000004061,ENSBTAG00000007784,ENSBTAG00000020791,ENSBTAG00000007876,ENSBTAG00000021741,ENSBTAG00000014784,ENSBTAG00000019161,ENSBTAG00000018464,ENSBTAG00000013498,ENSBTAG00000011434,ENSBTAG00000012335,ENSBTAG00000001403,ENSBTAG00000015181,ENSBTAG00000004767,ENSBTAG00000004215,ENSBTAG00000013222,ENSBTAG00000002381,ENSBTAG00000010311,ENSBTAG00000005476,ENSBTAG00000008172,ENSBTAG00000013057,ENSBTAG00000038866,ENSBTAG00000018851,ENSBTAG00000007884,ENSBTAG00000001156,ENSBTAG00000014794,ENSBTAG00000020444,ENSBTAG00000003851,ENSBTAG00000007113,ENSBTAG00000018905,ENSBTAG00000016782,ENSBTAG00000007152,ENSBTAG00000000878,ENSBTAG00000009207,ENSBTAG00000005832,ENSBTAG00000002738,ENSBTAG00000009443,ENSBTAG00000033174,ENSBTAG00000004751,ENSBTAG00000000459,ENSBTAG00000007981,ENSBTAG00000018421,ENSBTAG00000015044,ENSBTAG00000047606,ENSBTAG00000019662,ENSBTAG00000013238,ENSBTAG00000004958,ENSBTAG00000000746,ENSBTAG00000003894,ENSBTAG00000011698,ENSBTAG00000025669,ENSBTAG00000010444,ENSBTAG00000017662,ENSBTAG00000047413,ENSBTAG00000006708,ENSBTAG00000006139,ENSBTAG00000001618,ENSBTAG00000010609,ENSBTAG00000016577,ENSBTAG00000005785,ENSBTAG00000017694,ENSBTAG00000019536,ENSBTAG00000010696,ENSBTAG00000007118,ENSBTAG00000016618,ENSBTAG00000013732,ENSBTAG00000000754,ENSBTAG00000000469,ENSBTAG00000008260,ENSBTAG00000023417,ENSBTAG00000016420,ENSBTAG00000010795,ENSBTAG00000002253,ENSBTAG00000007084,ENSBTAG00000016193,ENSBTAG00000013347,ENSBTAG00000001528,ENSBTAG00000007160,ENSBTAG00000011598,ENSBTAG00000000815,ENSBTAG00000010517,ENSBTAG00000044119,ENSBTAG00000006695,ENSBTAG00000002151,ENSBTAG00000014737,ENSBTAG00000046971,ENSBTAG00000004943,ENSBTAG00000009279,ENSBTAG00000018112,ENSBTAG00000045845,ENSBTAG00000009055,ENSBTAG00000006762,ENSBTAG00000005799,ENSBTAG00000006642,ENSBTAG00000015487,ENSBTAG00000000309,ENSBTAG00000003034,ENSBTAG00000012998,ENSBTAG00000006121,ENSBTAG00000015271,ENSBTAG00000020423,ENSBTAG00000020277,ENSBTAG00000020482,ENSBTAG00000020781,ENSBTAG00000027524,ENSBTAG00000015982,ENSBTAG00000007424,ENSBTAG00000001061,ENSBTAG00000004227,ENSBTAG00000009494,ENSBTAG00000020192,ENSBTAG00000021209,ENSBTAG00000010928,ENSBTAG00000002871,ENSBTAG00000000738,ENSBTAG00000008507,ENSBTAG00000019853,ENSBTAG00000019686,ENSBTAG00000009960,ENSBTAG00000009854,ENSBTAG00000001400,ENSBTAG00000017475,ENSBTAG00000003966,ENSBTAG00000016707,ENSBTAG00000020735,ENSBTAG00000005198,ENSBTAG00000008978,ENSBTAG00000012262,ENSBTAG00000009676,ENSBTAG00000003064,ENSBTAG00000010737,ENSBTAG00000033801,ENSBTAG00000011600,ENSBTAG00000014731,ENSBTAG00000007166,ENSBTAG00000004098,ENSBTAG00000021121,ENSBTAG00000019846,ENSBTAG00000021700,ENSBTAG00000013074,ENSBTAG00000046671,ENSBTAG00000011929,ENSBTAG00000013153,ENSBTAG00000034936,ENSBTAG00000003016,ENSBTAG00000005263,ENSBTAG00000006609,ENSBTAG00000019073,ENSBTAG00000013003,ENSBTAG00000001038,ENSBTAG00000012065,ENSBTAG00000008480,ENSBTAG00000024542,ENSBTAG00000012176,ENSBTAG00000002941,ENSBTAG00000000837,ENSBTAG00000003501,ENSBTAG00000047135,ENSBTAG00000003365,ENSBTAG00000006193,ENSBTAG00000007288,ENSBTAG00000002495,ENSBTAG00000044019,ENSBTAG00000013165,ENSBTAG00000022681,ENSBTAG00000023374,ENSBTAG00000012761,ENSBTAG00000000978,ENSBTAG00000005190,ENSBTAG00000018884,ENSBTAG00000002960,ENSBTAG00000013475,ENSBTAG00000021846,ENSBTAG00000046467,ENSBTAG00000007208,ENSBTAG00000008753,ENSBTAG00000004378,ENSBTAG00000009175,ENSBTAG00000011382,ENSBTAG00000012048,ENSBTAG00000039727,ENSBTAG00000005533,ENSBTAG00000014059,ENSBTAG00000015266,ENSBTAG00000017361,ENSBTAG00000046672,ENSBTAG00000022036,ENSBTAG00000009736,ENSBTAG00000018636,ENSBTAG00000013916,ENSBTAG00000000902,ENSBTAG00000010381,ENSBTAG00000031564,ENSBTAG00000012503,ENSBTAG00000020943,ENSBTAG00000013798,ENSBTAG00000038945,ENSBTAG00000009948,ENSBTAG00000019584,ENSBTAG00000009998,ENSBTAG00000020194,ENSBTAG00000012004,ENSBTAG00000039634,ENSBTAG00000022689,ENSBTAG00000005595,ENSBTAG00000014456,ENSBTAG00000019234,ENSBTAG00000006591,ENSBTAG00000002883,ENSBTAG00000021505,ENSBTAG00000012101,ENSBTAG00000008719,ENSBTAG00000007237,ENSBTAG00000030180,ENSBTAG00000021029,ENSBTAG00000047134,ENSBTAG00000008762,ENSBTAG00000025964,ENSBTAG00000020102,ENSBTAG00000017346,ENSBTAG00000002699,ENSBTAG00000003586,ENSBTAG00000019838,ENSBTAG00000002226,ENSBTAG00000002126,ENSBTAG00000046176,ENSBTAG00000018966,ENSBTAG00000012052,ENSBTAG00000011820,ENSBTAG00000033339,ENSBTAG00000013753,ENSBTAG00000004331,ENSBTAG00000016485,ENSBTAG00000001634,ENSBTAG00000003446,ENSBTAG00000008773,ENSBTAG00000012749,ENSBTAG00000013555,ENSBTAG00000012615,ENSBTAG00000024199,ENSBTAG00000005578,ENSBTAG00000012697,ENSBTAG00000005847,ENSBTAG00000005356,ENSBTAG00000020378,ENSBTAG00000010504,ENSBTAG00000005869,ENSBTAG00000044105,ENSBTAG00000018205,ENSBTAG00000017155,ENSBTAG00000037832,ENSBTAG00000013658,ENSBTAG00000014069,ENSBTAG00000015538,ENSBTAG00000014429,ENSBTAG00000018921,ENSBTAG00000003922,ENSBTAG00000016412,ENSBTAG00000046142,ENSBTAG00000002796,ENSBTAG00000008987,ENSBTAG00000005272,ENSBTAG00000009987,ENSBTAG00000019832,ENSBTAG00000034366,ENSBTAG00000011406,ENSBTAG00000000078,ENSBTAG00000006771,ENSBTAG00000010497,ENSBTAG00000001513,ENSBTAG00000007259,ENSBTAG00000005062,ENSBTAG00000020619,ENSBTAG00000005092,ENSBTAG00000045887,ENSBTAG00000013225,ENSBTAG00000021251,ENSBTAG00000014818,ENSBTAG00000002639,ENSBTAG00000005581,ENSBTAG00000010763,ENSBTAG00000018037,ENSBTAG00000007329,ENSBTAG00000013023,ENSBTAG00000009928,ENSBTAG00000033603,ENSBTAG00000010526,ENSBTAG00000003835,ENSBTAG00000011744,ENSBTAG00000012848,ENSBTAG00000010514,ENSBTAG00000010126,ENSBTAG00000001694,ENSBTAG00000005898,ENSBTAG00000001508,ENSBTAG00000045779,ENSBTAG00000005514,ENSBTAG00000014401,ENSBTAG00000011620,ENSBTAG00000007961,ENSBTAG00000016250,ENSBTAG00000021920,ENSBTAG00000000405,ENSBTAG00000021025,ENSBTAG00000001862,ENSBTAG00000017764,ENSBTAG00000020119,ENSBTAG00000001519,ENSBTAG00000010123,ENSBTAG00000011454,ENSBTAG00000000625,ENSBTAG00000000031,ENSBTAG00000024950,ENSBTAG00000018263,ENSBTAG00000010855,ENSBTAG00000045998,ENSBTAG00000037811,ENSBTAG00000026403,ENSBTAG00000017493,ENSBTAG00000006962,ENSBTAG00000003075,ENSBTAG00000000988,ENSBTAG00000002763,ENSBTAG00000018935,ENSBTAG00000020787,ENSBTAG00000039391,ENSBTAG00000023814,ENSBTAG00000007635,ENSBTAG00000006649,ENSBTAG00000019188,ENSBTAG00000018424,ENSBTAG00000015325,ENSBTAG00000003395,ENSBTAG00000014930,ENSBTAG00000003476,ENSBTAG00000001186,ENSBTAG00000006563,ENSBTAG00000006740,ENSBTAG00000008981,ENSBTAG00000020133,ENSBTAG00000016355,ENSBTAG00000012148,ENSBTAG00000012702,ENSBTAG00000005313,ENSBTAG00000000306,ENSBTAG00000001030,ENSBTAG00000001736,ENSBTAG00000016307,ENSBTAG00000046097,ENSBTAG00000001076,ENSBTAG00000015355,ENSBTAG00000000131,ENSBTAG00000038235,ENSBTAG00000008759,ENSBTAG00000000501,ENSBTAG00000017459,ENSBTAG00000047877,ENSBTAG00000013961,ENSBTAG00000023182,ENSBTAG00000012219,ENSBTAG00000019611,ENSBTAG00000014023,ENSBTAG00000010515,ENSBTAG00000006095,ENSBTAG00000020257,ENSBTAG00000000696,ENSBTAG00000005958,ENSBTAG00000022744,ENSBTAG00000013793,ENSBTAG00000004037,ENSBTAG00000000743,ENSBTAG00000031402,ENSBTAG00000007821,ENSBTAG00000021795,ENSBTAG00000002256,ENSBTAG00000012882,ENSBTAG00000010720,ENSBTAG00000017189,ENSBTAG00000020696,ENSBTAG00000000128,ENSBTAG00000009065,ENSBTAG00000010303,ENSBTAG00000019049,ENSBTAG00000027932,ENSBTAG00000005664,ENSBTAG00000015249,ENSBTAG00000015046,ENSBTAG00000002704,ENSBTAG00000010727,ENSBTAG00000015535,ENSBTAG00000012047,ENSBTAG00000037383,ENSBTAG00000002345,ENSBTAG00000007880,ENSBTAG00000002573,ENSBTAG00000006080,ENSBTAG00000001704,ENSBTAG00000012772,ENSBTAG00000017907,ENSBTAG00000021697,ENSBTAG00000005786,ENSBTAG00000004200,ENSBTAG00000008718,ENSBTAG00000005828,ENSBTAG00000001826,ENSBTAG00000008319,ENSBTAG00000019277,ENSBTAG00000017280,ENSBTAG00000015106,ENSBTAG00000017896,ENSBTAG00000015401,ENSBTAG00000016198,ENSBTAG00000017179,ENSBTAG00000010738,ENSBTAG00000016763,ENSBTAG00000013236,ENSBTAG00000006855,ENSBTAG00000003245,ENSBTAG00000017037,ENSBTAG00000003186,ENSBTAG00000008611,ENSBTAG00000007395,ENSBTAG00000018775,ENSBTAG00000000201,ENSBTAG00000008079,ENSBTAG00000006995,ENSBTAG00000047702,ENSBTAG00000013277,ENSBTAG00000011356,ENSBTAG00000030317,ENSBTAG00000019281,ENSBTAG00000003184,ENSBTAG00000012698,ENSBTAG00000021521,ENSBTAG00000004956,ENSBTAG00000006683,ENSBTAG00000021364,ENSBTAG00000001707,ENSBTAG00000047982,ENSBTAG00000004114,ENSBTAG00000013275,ENSBTAG00000017922,ENSBTAG00000007986,ENSBTAG00000009427,ENSBTAG00000015205,ENSBTAG00000017597,ENSBTAG00000017023,ENSBTAG00000014339,ENSBTAG00000013958,ENSBTAG00000004394,ENSBTAG00000001529,ENSBTAG00000003291,ENSBTAG00000044118,ENSBTAG00000009357,ENSBTAG00000016254,ENSBTAG00000001567,ENSBTAG00000007519,ENSBTAG00000005838,ENSBTAG00000012060,ENSBTAG00000014451,ENSBTAG00000013066,ENSBTAG00000048154,ENSBTAG00000021183,ENSBTAG00000026319,ENSBTAG00000031688,ENSBTAG00000040477,ENSBTAG00000019273,ENSBTAG00000016103,ENSBTAG00000013863,ENSBTAG00000005039,ENSBTAG00000045571,ENSBTAG00000010815,ENSBTAG00000046286,ENSBTAG00000006359,ENSBTAG00000002315,ENSBTAG00000011439,ENSBTAG00000002664,ENSBTAG00000030162,ENSBTAG00000006508,ENSBTAG00000006724,ENSBTAG00000005676,ENSBTAG00000001770,ENSBTAG00000008951,ENSBTAG00000014611,ENSBTAG00000000782,ENSBTAG00000047567,ENSBTAG00000003421,ENSBTAG00000006686,ENSBTAG00000012564,ENSBTAG00000009726,ENSBTAG00000021798,ENSBTAG00000003644,ENSBTAG00000003035,ENSBTAG00000031327,ENSBTAG00000019895,ENSBTAG00000002083,ENSBTAG00000003954,ENSBTAG00000020936,ENSBTAG00000013273,ENSBTAG00000017457,ENSBTAG00000019474,ENSBTAG00000001141,ENSBTAG00000003362,ENSBTAG00000012146,ENSBTAG00000010042,ENSBTAG00000002407,ENSBTAG00000004907,ENSBTAG00000005824,ENSBTAG00000001941,ENSBTAG00000012519,ENSBTAG00000010805,ENSBTAG00000010254,ENSBTAG00000017061,ENSBTAG00000008350,ENSBTAG00000014966,ENSBTAG00000014548,ENSBTAG00000033679,ENSBTAG00000004911,ENSBTAG00000016771,ENSBTAG00000000139,ENSBTAG00000020031,ENSBTAG00000021556,ENSBTAG00000018223,ENSBTAG00000021157,ENSBTAG00000012534,ENSBTAG00000034220,ENSBTAG00000015618,ENSBTAG00000045902,ENSBTAG00000006572,ENSBTAG00000014992,ENSBTAG00000024633,ENSBTAG00000046629,ENSBTAG00000021675,ENSBTAG00000008938,ENSBTAG00000032650,ENSBTAG00000001885,ENSBTAG00000020850,ENSBTAG00000008436,ENSBTAG00000000628,ENSBTAG00000015273,ENSBTAG00000014053,ENSBTAG00000020472,ENSBTAG00000025372,ENSBTAG00000009709,ENSBTAG00000019028,ENSBTAG00000003842,ENSBTAG00000020541,ENSBTAG00000002095,ENSBTAG00000013790,ENSBTAG00000014825,ENSBTAG00000019871,ENSBTAG00000039827,ENSBTAG00000021527,ENSBTAG00000011527,ENSBTAG00000006161,ENSBTAG00000014205,ENSBTAG00000008144,ENSBTAG00000005912,ENSBTAG00000006045,ENSBTAG00000009330,ENSBTAG00000001017,ENSBTAG00000003745,ENSBTAG00000019966,ENSBTAG00000003952,ENSBTAG00000019908,ENSBTAG00000019145,ENSBTAG00000025400,ENSBTAG00000005207,ENSBTAG00000008429,ENSBTAG00000019077,ENSBTAG00000009332,ENSBTAG00000011699,ENSBTAG00000043959,ENSBTAG00000011111,ENSBTAG00000030757,ENSBTAG00000014239,ENSBTAG00000007569,ENSBTAG00000003920,ENSBTAG00000012475,ENSBTAG00000020379,ENSBTAG00000010460,ENSBTAG00000032947,ENSBTAG00000001241,ENSBTAG00000021686,ENSBTAG00000018888,ENSBTAG00000008963,ENSBTAG00000018834,ENSBTAG00000012858,ENSBTAG00000007189,ENSBTAG00000012119,ENSBTAG00000004877,ENSBTAG00000035662,ENSBTAG00000020272,ENSBTAG00000019086,ENSBTAG00000044091,ENSBTAG00000010772,ENSBTAG00000011011,ENSBTAG00000032106,ENSBTAG00000019964,ENSBTAG00000002948,ENSBTAG00000021953,ENSBTAG00000021422,ENSBTAG00000000725,ENSBTAG00000009165,ENSBTAG00000012987,ENSBTAG00000020963,ENSBTAG00000014947,ENSBTAG00000012090,ENSBTAG00000020923,ENSBTAG00000009907,ENSBTAG00000007109,</Data></Cell>
    <Cell ss:StyleID="s65"><Data ss:Type="Number">3.8178675294769403E-5</Data></Cell>
    <Cell><Data ss:Type="Number">5.3460326392755801E-3</Data></Cell>
   </Row>
   <Row>
    <Cell><Data ss:Type="String">GO:0000226</Data></Cell>
    <Cell><Data ss:Type="String">microtubule cytoskeleton organization</Data></Cell>
    <Cell><Data ss:Type="String">biological_process</Data></Cell>
    <Cell><Data ss:Type="Number">142</Data></Cell>
    <Cell ss:StyleID="s64"><Data ss:Type="String">ENSBTAG00000012921,ENSBTAG00000048152,ENSBTAG00000004448,ENSBTAG00000001500,ENSBTAG00000019895,ENSBTAG00000047756,ENSBTAG00000020281,ENSBTAG00000040356,ENSBTAG00000008579,ENSBTAG00000014731,ENSBTAG00000048140,ENSBTAG00000013905,ENSBTAG00000019986,ENSBTAG00000002673,ENSBTAG00000017627,ENSBTAG00000021193,ENSBTAG00000015414,ENSBTAG00000016758,ENSBTAG00000004617,ENSBTAG00000012749,ENSBTAG00000008883,ENSBTAG00000010772,ENSBTAG00000019331,ENSBTAG00000005847,ENSBTAG00000021694,ENSBTAG00000010515,ENSBTAG00000020378,ENSBTAG00000010048,ENSBTAG00000008153,ENSBTAG00000005869,ENSBTAG00000018254,ENSBTAG00000013271,ENSBTAG00000008088,ENSBTAG00000009332,ENSBTAG00000010548,ENSBTAG00000009459,ENSBTAG00000017628,ENSBTAG00000017345,ENSBTAG00000006021,ENSBTAG00000039462,ENSBTAG00000014239,ENSBTAG00000046005,ENSBTAG00000016355,ENSBTAG00000032340,ENSBTAG00000008180,ENSBTAG00000018267,ENSBTAG00000001463,ENSBTAG00000011032,ENSBTAG00000015764,ENSBTAG00000018157,ENSBTAG00000014645,ENSBTAG00000017582,ENSBTAG00000011237,ENSBTAG00000014170,ENSBTAG00000019781,ENSBTAG00000040338,ENSBTAG00000011962,ENSBTAG00000013491,ENSBTAG00000001933,ENSBTAG00000016038,ENSBTAG00000013989,ENSBTAG00000018519,ENSBTAG00000010347,ENSBTAG00000019908,ENSBTAG00000023814,ENSBTAG00000020194,ENSBTAG00000030347,ENSBTAG00000016732,ENSBTAG00000001598,ENSBTAG00000021972,ENSBTAG00000006591,ENSBTAG00000017360,ENSBTAG00000016197,ENSBTAG00000030301,ENSBTAG00000007860,ENSBTAG00000010380,ENSBTAG00000018942,ENSBTAG00000020965,ENSBTAG00000007783,ENSBTAG00000004292,ENSBTAG00000004956,ENSBTAG00000011890,ENSBTAG00000012030,ENSBTAG00000013573,ENSBTAG00000030667,ENSBTAG00000017048,ENSBTAG00000000988,ENSBTAG00000030670,ENSBTAG00000046549,ENSBTAG00000007939,ENSBTAG00000020147,ENSBTAG00000047794,ENSBTAG00000016577,ENSBTAG00000013538,ENSBTAG00000000113,ENSBTAG00000003822,ENSBTAG00000010696,ENSBTAG00000020709,ENSBTAG00000001848,ENSBTAG00000013015,ENSBTAG00000014714,ENSBTAG00000018775,ENSBTAG00000016420,ENSBTAG00000023529,ENSBTAG00000010878,ENSBTAG00000020155,ENSBTAG00000013436,ENSBTAG00000011356,ENSBTAG00000020619,ENSBTAG00000014377,ENSBTAG00000015778,ENSBTAG00000002682,ENSBTAG00000005786,ENSBTAG00000013254,ENSBTAG00000010786,ENSBTAG00000001080,ENSBTAG00000013860,ENSBTAG00000014479,ENSBTAG00000019914,ENSBTAG00000003298,ENSBTAG00000006734,ENSBTAG00000014883,ENSBTAG00000001506,ENSBTAG00000002238,ENSBTAG00000000650,ENSBTAG00000018449,ENSBTAG00000011044,ENSBTAG00000020066,ENSBTAG00000018181,ENSBTAG00000014734,ENSBTAG00000001631,ENSBTAG00000004930,ENSBTAG00000008934,ENSBTAG00000027453,ENSBTAG00000021677,ENSBTAG00000015022,ENSBTAG00000014001,ENSBTAG00000005620,ENSBTAG00000001847,ENSBTAG00000002941,ENSBTAG00000016771,ENSBTAG00000006532,</Data></Cell>
    <Cell ss:StyleID="s65"><Data ss:Type="Number">4.5703676782464902E-5</Data></Cell>
    <Cell><Data ss:Type="Number">6.2335066697330804E-3</Data></Cell>
   </Row>
   <Row>
    <Cell><Data ss:Type="String">GO:0072359</Data></Cell>
    <Cell><Data ss:Type="String">circulatory system development</Data></Cell>
    <Cell><Data ss:Type="String">biological_process</Data></Cell>
    <Cell><Data ss:Type="Number">255</Data></Cell>
    <Cell ss:StyleID="s64"><Data ss:Type="String">ENSBTAG00000021741,ENSBTAG00000006588,ENSBTAG00000020791,ENSBTAG00000021798,ENSBTAG00000009703,ENSBTAG00000044105,ENSBTAG00000046556,ENSBTAG00000047567,ENSBTAG00000000782,ENSBTAG00000005847,ENSBTAG00000016514,ENSBTAG00000012181,ENSBTAG00000003777,ENSBTAG00000030162,ENSBTAG00000012749,ENSBTAG00000003101,ENSBTAG00000009019,ENSBTAG00000008814,ENSBTAG00000003446,ENSBTAG00000006359,ENSBTAG00000010875,ENSBTAG00000006999,ENSBTAG00000006844,ENSBTAG00000031001,ENSBTAG00000007173,ENSBTAG00000009565,ENSBTAG00000017680,ENSBTAG00000015538,ENSBTAG00000015405,ENSBTAG00000004767,ENSBTAG00000005155,ENSBTAG00000021707,ENSBTAG00000015988,ENSBTAG00000012210,ENSBTAG00000043971,ENSBTAG00000002651,ENSBTAG00000019359,ENSBTAG00000005230,ENSBTAG00000019153,ENSBTAG00000008723,ENSBTAG00000011909,ENSBTAG00000021972,ENSBTAG00000013078,ENSBTAG00000016254,ENSBTAG00000017584,ENSBTAG00000008090,ENSBTAG00000021427,ENSBTAG00000015296,ENSBTAG00000000816,ENSBTAG00000015904,ENSBTAG00000012866,ENSBTAG00000031519,ENSBTAG00000019838,ENSBTAG00000040053,ENSBTAG00000007101,ENSBTAG00000002473,ENSBTAG00000046545,ENSBTAG00000014391,ENSBTAG00000009502,ENSBTAG00000048154,ENSBTAG00000019627,ENSBTAG00000044046,ENSBTAG00000002335,ENSBTAG00000003334,ENSBTAG00000004193,ENSBTAG00000006052,ENSBTAG00000000919,ENSBTAG00000003345,ENSBTAG00000021466,ENSBTAG00000021327,ENSBTAG00000024240,ENSBTAG00000002977,ENSBTAG00000022886,ENSBTAG00000003186,ENSBTAG00000013236,ENSBTAG00000011640,ENSBTAG00000025210,ENSBTAG00000005190,ENSBTAG00000047339,ENSBTAG00000021841,ENSBTAG00000036183,ENSBTAG00000022799,ENSBTAG00000006835,ENSBTAG00000009780,ENSBTAG00000007986,ENSBTAG00000010945,ENSBTAG00000021553,ENSBTAG00000021068,ENSBTAG00000033983,ENSBTAG00000021815,ENSBTAG00000016920,ENSBTAG00000007246,ENSBTAG00000013315,ENSBTAG00000011682,ENSBTAG00000010671,ENSBTAG00000046512,ENSBTAG00000017200,ENSBTAG00000023907,ENSBTAG00000003238,ENSBTAG00000014278,ENSBTAG00000022058,ENSBTAG00000008621,ENSBTAG00000014675,ENSBTAG00000015249,ENSBTAG00000015535,ENSBTAG00000006609,ENSBTAG00000001024,ENSBTAG00000002392,ENSBTAG00000003257,ENSBTAG00000000128,ENSBTAG00000016344,ENSBTAG00000006909,ENSBTAG00000015106,ENSBTAG00000012761,ENSBTAG00000016198,ENSBTAG00000017280,ENSBTAG00000024493,ENSBTAG00000001826,ENSBTAG00000013165,ENSBTAG00000024015,ENSBTAG00000023832,ENSBTAG00000001692,ENSBTAG00000017636,ENSBTAG00000012647,ENSBTAG00000019866,ENSBTAG00000021697,ENSBTAG00000002948,ENSBTAG00000018103,ENSBTAG00000008101,ENSBTAG00000009615,ENSBTAG00000012817,ENSBTAG00000000696,ENSBTAG00000021396,ENSBTAG00000014023,ENSBTAG00000016564,ENSBTAG00000008507,ENSBTAG00000002139,ENSBTAG00000015432,ENSBTAG00000001061,ENSBTAG00000001539,ENSBTAG00000017032,ENSBTAG00000010312,ENSBTAG00000000706,ENSBTAG00000008448,ENSBTAG00000031402,ENSBTAG00000005198,ENSBTAG00000016465,ENSBTAG00000004037,ENSBTAG00000013793,ENSBTAG00000005958,ENSBTAG00000006560,ENSBTAG00000018424,ENSBTAG00000015325,ENSBTAG00000012849,ENSBTAG00000011001,ENSBTAG00000001189,ENSBTAG00000005714,ENSBTAG00000010129,ENSBTAG00000012499,ENSBTAG00000005769,ENSBTAG00000009851,ENSBTAG00000006410,ENSBTAG00000012211,ENSBTAG00000014737,ENSBTAG00000007439,ENSBTAG00000046054,ENSBTAG00000009330,ENSBTAG00000020355,ENSBTAG00000006424,ENSBTAG00000006720,ENSBTAG00000007424,ENSBTAG00000018157,ENSBTAG00000000184,ENSBTAG00000020148,ENSBTAG00000039958,ENSBTAG00000001241,ENSBTAG00000021923,ENSBTAG00000020426,ENSBTAG00000005313,ENSBTAG00000025477,ENSBTAG00000007245,ENSBTAG00000008097,ENSBTAG00000021827,ENSBTAG00000013155,ENSBTAG00000010647,ENSBTAG00000022114,ENSBTAG00000014930,ENSBTAG00000010820,ENSBTAG00000010123,ENSBTAG00000000625,ENSBTAG00000012082,ENSBTAG00000003510,ENSBTAG00000002750,ENSBTAG00000016420,ENSBTAG00000004555,ENSBTAG00000007867,ENSBTAG00000016915,ENSBTAG00000014922,ENSBTAG00000023891,ENSBTAG00000001271,ENSBTAG00000000815,ENSBTAG00000003075,ENSBTAG00000047998,ENSBTAG00000002923,ENSBTAG00000011316,ENSBTAG00000004129,ENSBTAG00000011619,ENSBTAG00000003098,ENSBTAG00000021048,ENSBTAG00000019347,ENSBTAG00000007909,ENSBTAG00000019336,ENSBTAG00000037811,ENSBTAG00000005953,ENSBTAG00000007421,ENSBTAG00000020316,ENSBTAG00000011662,ENSBTAG00000010663,ENSBTAG00000013227,ENSBTAG00000019832,ENSBTAG00000012777,ENSBTAG00000009872,ENSBTAG00000037726,ENSBTAG00000004936,ENSBTAG00000000878,ENSBTAG00000005108,ENSBTAG00000005832,ENSBTAG00000009987,ENSBTAG00000013362,ENSBTAG00000017019,ENSBTAG00000012519,ENSBTAG00000026768,ENSBTAG00000004036,ENSBTAG00000021151,ENSBTAG00000004879,ENSBTAG00000021538,ENSBTAG00000010444,ENSBTAG00000001014,ENSBTAG00000014835,ENSBTAG00000045902,ENSBTAG00000020783,ENSBTAG00000003894,ENSBTAG00000000784,ENSBTAG00000008505,ENSBTAG00000003835,ENSBTAG00000018037,ENSBTAG00000004086,ENSBTAG00000000698,ENSBTAG00000008113,ENSBTAG00000024061,ENSBTAG00000016462,ENSBTAG00000018223,ENSBTAG00000026953,ENSBTAG00000020619,ENSBTAG00000020031,</Data></Cell>
    <Cell ss:StyleID="s65"><Data ss:Type="Number">4.7486393135197498E-5</Data></Cell>
    <Cell><Data ss:Type="Number">6.3936166757159497E-3</Data></Cell>
   </Row>
   <Row>
    <Cell><Data ss:Type="String">GO:0072358</Data></Cell>
    <Cell><Data ss:Type="String">cardiovascular system development</Data></Cell>
    <Cell><Data ss:Type="String">biological_process</Data></Cell>
    <Cell><Data ss:Type="Number">255</Data></Cell>
[truncated: 2,192,774 more chars]
