# Supplementary material for: Differentially expressed microRNAs between cattleyak and yak testis
Source: Sci Rep. 2018 Jan 12;8:592. doi: 10.1038/s41598-017-18607-0 (PMC5766512; doi:10.1038/s41598-017-18607-0)
Supplement: Supplementary file 4 — Table S7 [file 41598_2017_18607_MOESM4_ESM.xml]

<?xml version="1.0" encoding="UTF-8"?>
<?mso-application progid="Excel.Sheet"?><Workbook xmlns:o="urn:schemas-microsoft-com:office:office" xmlns:x="urn:schemas-microsoft-com:office:excel" xmlns:html="http://www.w3.org/TR/REC-html40" xmlns:ss="urn:schemas-microsoft-com:office:spreadsheet">
 <DocumentProperties xmlns="urn:schemas-microsoft-com:office:office">
  <LastAuthor>FtpDown</LastAuthor>
  <Created>2017-09-22T07:55:32Z</Created>
  <LastSaved>2017-09-30T06:38:31Z</LastSaved>
  <Version>11.5606</Version>
 </DocumentProperties>
 <ExcelWorkbook xmlns="urn:schemas-microsoft-com:office:excel">
  <WindowHeight>8955</WindowHeight>
  <WindowWidth>19395</WindowWidth>
  <WindowTopX>480</WindowTopX>
  <WindowTopY>90</WindowTopY>
  <ProtectStructure>False</ProtectStructure>
  <ProtectWindows>False</ProtectWindows>
 </ExcelWorkbook>
 <Styles>
  <Style ss:ID="Default" ss:Name="Normal">
   <Alignment ss:Vertical="Center"/>
   <Borders/>
   <Font ss:FontName="宋体" x:CharSet="134" ss:Size="12"/>
   <Interior/>
   <NumberFormat/>
   <Protection/>
  </Style>
  <Style ss:ID="s21">
   <NumberFormat/>
  </Style>
  <Style ss:ID="s22">
   <NumberFormat ss:Format="Scientific"/>
  </Style>
 </Styles>
 <Worksheet ss:Name="KEGG_target_gene_known_miRNA">
  <Table ss:ExpandedColumnCount="7" ss:ExpandedRowCount="9" x:FullColumns="1" x:FullRows="1" ss:DefaultColumnWidth="54" ss:DefaultRowHeight="14.25">
   <Column ss:Index="2" ss:AutoFitWidth="0" ss:Width="227.25"/>
   <Row>
    <Cell><Data ss:Type="String">pathway_ID</Data></Cell>
    <Cell><Data ss:Type="String">KEGG_name</Data></Cell>
    <Cell><Data ss:Type="String">diff_gene_in_this_pathway</Data></Cell>
    <Cell><Data ss:Type="String">NCBI_gene_list</Data></Cell>
    <Cell><Data ss:Type="String">Ensemble_DOWN_list</Data></Cell>
    <Cell><Data ss:Type="String">Pvalue</Data></Cell>
    <Cell><Data ss:Type="String">FDR</Data></Cell>
   </Row>
   <Row>
    <Cell><Data ss:Type="String">bta05206</Data></Cell>
    <Cell><Data ss:Type="String">MicroRNAs in cancer - Bos taurus (cow)</Data></Cell>
    <Cell><Data ss:Type="Number">112</Data></Cell>
    <Cell ss:StyleID="s21"><Data ss:Type="String">ENSBTAG00000003111,ENSBTAG00000020053,ENSBTAG00000009987,ENSBTAG00000018577,ENSBTAG00000002103,ENSBTAG00000016649,ENSBTAG00000010906,ENSBTAG00000006161,ENSBTAG00000001444,ENSBTAG00000008436,ENSBTAG00000000163,ENSBTAG00000002019,ENSBTAG00000017514,ENSBTAG00000006420,ENSBTAG00000044023,ENSBTAG00000002883,ENSBTAG00000005665,ENSBTAG00000013550,ENSBTAG00000019692,ENSBTAG00000009983,ENSBTAG00000022520,ENSBTAG00000015460,ENSBTAG00000000076,ENSBTAG00000022744,ENSBTAG00000003971,ENSBTAG00000046644,ENSBTAG00000013958,ENSBTAG00000021798,ENSBTAG00000011628,ENSBTAG00000015154,ENSBTAG00000005997,ENSBTAG00000003901,ENSBTAG00000001061,ENSBTAG00000009284,ENSBTAG00000021090,ENSBTAG00000015325,ENSBTAG00000018463,ENSBTAG00000007173,ENSBTAG00000005947,ENSBTAG00000004736,ENSBTAG00000014541,ENSBTAG00000021308,ENSBTAG00000001014,ENSBTAG00000000575,ENSBTAG00000046797,ENSBTAG00000004906,ENSBTAG00000008353,ENSBTAG00000000428,ENSBTAG00000015584,ENSBTAG00000006877,ENSBTAG00000015433,ENSBTAG00000011706,ENSBTAG00000015874,ENSBTAG00000017976,ENSBTAG00000026403,ENSBTAG00000004279,ENSBTAG00000011578,ENSBTAG00000016030,ENSBTAG00000020270,ENSBTAG00000021045,ENSBTAG00000001774,ENSBTAG00000008403,ENSBTAG00000011643,ENSBTAG00000007164,ENSBTAG00000001069,ENSBTAG00000010531,ENSBTAG00000020638,ENSBTAG00000013761,ENSBTAG00000007909,ENSBTAG00000009586,ENSBTAG00000007693,ENSBTAG00000008409,ENSBTAG00000018852,ENSBTAG00000014023,ENSBTAG00000026971,ENSBTAG00000009498,ENSBTAG00000006255,ENSBTAG00000006607,ENSBTAG00000022799,ENSBTAG00000033983,ENSBTAG00000000396,ENSBTAG00000005373,ENSBTAG00000004735,ENSBTAG00000019838,ENSBTAG00000043971,ENSBTAG00000007863,ENSBTAG00000001649,ENSBTAG00000002006,ENSBTAG00000019434,ENSBTAG00000045748,ENSBTAG00000019302,ENSBTAG00000007599,ENSBTAG00000012852,ENSBTAG00000021131,ENSBTAG00000005293,ENSBTAG00000012180,ENSBTAG00000020676,ENSBTAG00000021697,ENSBTAG00000002082,ENSBTAG00000020614,ENSBTAG00000025424,ENSBTAG00000002736,ENSBTAG00000020921,ENSBTAG00000017584,ENSBTAG00000011736,ENSBTAG00000002804,ENSBTAG00000010444,ENSBTAG00000012019,ENSBTAG00000018254,ENSBTAG00000002765,ENSBTAG00000009426,ENSBTAG00000013745,</Data></Cell>
    <Cell ss:StyleID="s21"><Data ss:Type="String">ENSBTAG00000003111,ENSBTAG00000020053,ENSBTAG00000009987,ENSBTAG00000018577,ENSBTAG00000002103,ENSBTAG00000016649,ENSBTAG00000010906,ENSBTAG00000006161,ENSBTAG00000001444,ENSBTAG00000008436,ENSBTAG00000000163,ENSBTAG00000002019,ENSBTAG00000017514,ENSBTAG00000006420,ENSBTAG00000044023,ENSBTAG00000002883,ENSBTAG00000005665,ENSBTAG00000013550,ENSBTAG00000019692,ENSBTAG00000009983,ENSBTAG00000022520,ENSBTAG00000015460,ENSBTAG00000000076,ENSBTAG00000022744,ENSBTAG00000003971,ENSBTAG00000046644,ENSBTAG00000013958,ENSBTAG00000021798,ENSBTAG00000011628,ENSBTAG00000015154,ENSBTAG00000005997,ENSBTAG00000003901,ENSBTAG00000001061,ENSBTAG00000009284,ENSBTAG00000021090,ENSBTAG00000015325,ENSBTAG00000018463,ENSBTAG00000007173,ENSBTAG00000005947,ENSBTAG00000004736,ENSBTAG00000014541,ENSBTAG00000021308,ENSBTAG00000001014,ENSBTAG00000000575,ENSBTAG00000046797,ENSBTAG00000004906,ENSBTAG00000008353,ENSBTAG00000000428,ENSBTAG00000015584,ENSBTAG00000006877,ENSBTAG00000015433,ENSBTAG00000011706,ENSBTAG00000015874,ENSBTAG00000017976,ENSBTAG00000026403,ENSBTAG00000004279,ENSBTAG00000011578,ENSBTAG00000016030,ENSBTAG00000020270,ENSBTAG00000021045,ENSBTAG00000001774,ENSBTAG00000008403,ENSBTAG00000011643,ENSBTAG00000007164,ENSBTAG00000001069,ENSBTAG00000010531,ENSBTAG00000020638,ENSBTAG00000013761,ENSBTAG00000007909,ENSBTAG00000009586,ENSBTAG00000007693,ENSBTAG00000008409,ENSBTAG00000018852,ENSBTAG00000014023,ENSBTAG00000026971,ENSBTAG00000009498,ENSBTAG00000006255,ENSBTAG00000006607,ENSBTAG00000022799,ENSBTAG00000033983,ENSBTAG00000000396,ENSBTAG00000005373,ENSBTAG00000004735,ENSBTAG00000019838,ENSBTAG00000043971,ENSBTAG00000007863,ENSBTAG00000001649,ENSBTAG00000002006,ENSBTAG00000019434,ENSBTAG00000045748,ENSBTAG00000019302,ENSBTAG00000007599,ENSBTAG00000012852,ENSBTAG00000021131,ENSBTAG00000005293,ENSBTAG00000012180,ENSBTAG00000020676,ENSBTAG00000021697,ENSBTAG00000002082,ENSBTAG00000020614,ENSBTAG00000025424,ENSBTAG00000002736,ENSBTAG00000020921,ENSBTAG00000017584,ENSBTAG00000011736,ENSBTAG00000002804,ENSBTAG00000010444,ENSBTAG00000012019,ENSBTAG00000018254,ENSBTAG00000002765,ENSBTAG00000009426,ENSBTAG00000013745,</Data></Cell>
    <Cell ss:StyleID="s22"><Data ss:Type="Number">2.19793911878206E-6</Data></Cell>
    <Cell><Data ss:Type="Number">3.2749292869852799E-4</Data></Cell>
   </Row>
   <Row>
    <Cell><Data ss:Type="String">bta03010</Data></Cell>
    <Cell><Data ss:Type="String">Ribosome - Bos taurus (cow)</Data></Cell>
    <Cell><Data ss:Type="Number">55</Data></Cell>
    <Cell ss:StyleID="s21"><Data ss:Type="String">ENSBTAG00000002557,ENSBTAG00000016133,ENSBTAG00000006767,ENSBTAG00000004872,ENSBTAG00000012594,ENSBTAG00000031786,ENSBTAG00000005315,ENSBTAG00000019831,ENSBTAG00000011963,ENSBTAG00000013358,ENSBTAG00000024097,ENSBTAG00000015006,ENSBTAG00000005688,ENSBTAG00000016224,ENSBTAG00000038949,ENSBTAG00000005620,ENSBTAG00000016278,ENSBTAG00000005211,ENSBTAG00000020532,ENSBTAG00000032022,ENSBTAG00000016581,ENSBTAG00000024378,ENSBTAG00000006487,ENSBTAG00000015283,ENSBTAG00000030942,ENSBTAG00000000991,ENSBTAG00000007934,ENSBTAG00000012752,ENSBTAG00000001782,ENSBTAG00000001832,ENSBTAG00000009533,ENSBTAG00000018800,ENSBTAG00000001289,ENSBTAG00000026327,ENSBTAG00000009535,ENSBTAG00000000797,ENSBTAG00000001520,ENSBTAG00000001174,ENSBTAG00000002038,ENSBTAG00000015285,ENSBTAG00000021720,ENSBTAG00000011559,ENSBTAG00000001648,ENSBTAG00000006150,ENSBTAG00000013461,ENSBTAG00000025571,ENSBTAG00000031723,ENSBTAG00000015301,ENSBTAG00000038896,ENSBTAG00000033080,ENSBTAG00000002648,ENSBTAG00000024582,ENSBTAG00000015831,ENSBTAG00000000950,ENSBTAG00000003228,</Data></Cell>
    <Cell ss:StyleID="s21"><Data ss:Type="String">ENSBTAG00000002557,ENSBTAG00000016133,ENSBTAG00000006767,ENSBTAG00000004872,ENSBTAG00000012594,ENSBTAG00000031786,ENSBTAG00000005315,ENSBTAG00000019831,ENSBTAG00000011963,ENSBTAG00000013358,ENSBTAG00000024097,ENSBTAG00000015006,ENSBTAG00000005688,ENSBTAG00000016224,ENSBTAG00000038949,ENSBTAG00000005620,ENSBTAG00000016278,ENSBTAG00000005211,ENSBTAG00000020532,ENSBTAG00000032022,ENSBTAG00000016581,ENSBTAG00000024378,ENSBTAG00000006487,ENSBTAG00000015283,ENSBTAG00000030942,ENSBTAG00000000991,ENSBTAG00000007934,ENSBTAG00000012752,ENSBTAG00000001782,ENSBTAG00000001832,ENSBTAG00000009533,ENSBTAG00000018800,ENSBTAG00000001289,ENSBTAG00000026327,ENSBTAG00000009535,ENSBTAG00000000797,ENSBTAG00000001520,ENSBTAG00000001174,ENSBTAG00000002038,ENSBTAG00000015285,ENSBTAG00000021720,ENSBTAG00000011559,ENSBTAG00000001648,ENSBTAG00000006150,ENSBTAG00000013461,ENSBTAG00000025571,ENSBTAG00000031723,ENSBTAG00000015301,ENSBTAG00000038896,ENSBTAG00000033080,ENSBTAG00000002648,ENSBTAG00000024582,ENSBTAG00000015831,ENSBTAG00000000950,ENSBTAG00000003228,</Data></Cell>
    <Cell ss:StyleID="s22"><Data ss:Type="Number">4.3248110900281102E-5</Data></Cell>
    <Cell><Data ss:Type="Number">3.2219842620709398E-3</Data></Cell>
   </Row>
   <Row>
    <Cell><Data ss:Type="String">bta00190</Data></Cell>
    <Cell><Data ss:Type="String">Oxidative phosphorylation - Bos taurus (cow)</Data></Cell>
    <Cell><Data ss:Type="Number">63</Data></Cell>
    <Cell ss:StyleID="s21"><Data ss:Type="String">ENSBTAG00000013930,ENSBTAG00000002703,ENSBTAG00000002203,ENSBTAG00000012232,ENSBTAG00000018889,ENSBTAG00000014491,ENSBTAG00000021976,ENSBTAG00000016079,ENSBTAG00000000203,ENSBTAG00000018339,ENSBTAG00000006391,ENSBTAG00000015041,ENSBTAG00000009534,ENSBTAG00000008314,ENSBTAG00000019025,ENSBTAG00000003279,ENSBTAG00000011145,ENSBTAG00000019096,ENSBTAG00000040564,ENSBTAG00000018646,ENSBTAG00000004295,ENSBTAG00000007572,ENSBTAG00000015294,ENSBTAG00000043577,ENSBTAG00000003450,ENSBTAG00000039582,ENSBTAG00000009509,ENSBTAG00000018278,ENSBTAG00000013315,ENSBTAG00000021227,ENSBTAG00000007272,ENSBTAG00000014553,ENSBTAG00000043561,ENSBTAG00000043563,ENSBTAG00000046019,ENSBTAG00000012117,ENSBTAG00000015853,ENSBTAG00000006022,ENSBTAG00000015100,ENSBTAG00000014486,ENSBTAG00000016309,ENSBTAG00000009914,ENSBTAG00000046786,ENSBTAG00000016266,ENSBTAG00000007332,ENSBTAG00000014238,ENSBTAG00000000705,ENSBTAG00000020405,ENSBTAG00000010620,ENSBTAG00000003728,ENSBTAG00000007200,ENSBTAG00000007754,ENSBTAG00000045703,ENSBTAG00000019419,ENSBTAG00000020440,ENSBTAG00000012072,ENSBTAG00000031503,ENSBTAG00000002046,ENSBTAG00000010957,ENSBTAG00000008777,ENSBTAG00000019218,ENSBTAG00000019521,ENSBTAG00000002507,</Data></Cell>
    <Cell ss:StyleID="s21"><Data ss:Type="String">ENSBTAG00000013930,ENSBTAG00000002703,ENSBTAG00000002203,ENSBTAG00000012232,ENSBTAG00000018889,ENSBTAG00000014491,ENSBTAG00000021976,ENSBTAG00000016079,ENSBTAG00000000203,ENSBTAG00000018339,ENSBTAG00000006391,ENSBTAG00000015041,ENSBTAG00000009534,ENSBTAG00000008314,ENSBTAG00000019025,ENSBTAG00000003279,ENSBTAG00000011145,ENSBTAG00000019096,ENSBTAG00000040564,ENSBTAG00000018646,ENSBTAG00000004295,ENSBTAG00000007572,ENSBTAG00000015294,ENSBTAG00000043577,ENSBTAG00000003450,ENSBTAG00000039582,ENSBTAG00000009509,ENSBTAG00000018278,ENSBTAG00000013315,ENSBTAG00000021227,ENSBTAG00000007272,ENSBTAG00000014553,ENSBTAG00000043561,ENSBTAG00000043563,ENSBTAG00000046019,ENSBTAG00000012117,ENSBTAG00000015853,ENSBTAG00000006022,ENSBTAG00000015100,ENSBTAG00000014486,ENSBTAG00000016309,ENSBTAG00000009914,ENSBTAG00000046786,ENSBTAG00000016266,ENSBTAG00000007332,ENSBTAG00000014238,ENSBTAG00000000705,ENSBTAG00000020405,ENSBTAG00000010620,ENSBTAG00000003728,ENSBTAG00000007200,ENSBTAG00000007754,ENSBTAG00000045703,ENSBTAG00000019419,ENSBTAG00000020440,ENSBTAG00000012072,ENSBTAG00000031503,ENSBTAG00000002046,ENSBTAG00000010957,ENSBTAG00000008777,ENSBTAG00000019218,ENSBTAG00000019521,ENSBTAG00000002507,</Data></Cell>
    <Cell><Data ss:Type="Number">8.26987439016136E-4</Data></Cell>
    <Cell><Data ss:Type="Number">4.1073709471134798E-2</Data></Cell>
   </Row>
   <Row>
    <Cell><Data ss:Type="String">bta05012</Data></Cell>
    <Cell><Data ss:Type="String">Parkinson's disease - Bos taurus (cow)</Data></Cell>
    <Cell><Data ss:Type="Number">75</Data></Cell>
    <Cell ss:StyleID="s21"><Data ss:Type="String">ENSBTAG00000013930,ENSBTAG00000002203,ENSBTAG00000012232,ENSBTAG00000016711,ENSBTAG00000024957,ENSBTAG00000016260,ENSBTAG00000012335,ENSBTAG00000021976,ENSBTAG00000016079,ENSBTAG00000018339,ENSBTAG00000006391,ENSBTAG00000015041,ENSBTAG00000009534,ENSBTAG00000002472,ENSBTAG00000008314,ENSBTAG00000019025,ENSBTAG00000005078,ENSBTAG00000003279,ENSBTAG00000016944,ENSBTAG00000011145,ENSBTAG00000019096,ENSBTAG00000020124,ENSBTAG00000040564,ENSBTAG00000046037,ENSBTAG00000020518,ENSBTAG00000002714,ENSBTAG00000014068,ENSBTAG00000018996,ENSBTAG00000004295,ENSBTAG00000006084,ENSBTAG00000015882,ENSBTAG00000021661,ENSBTAG00000043577,ENSBTAG00000015874,ENSBTAG00000039582,ENSBTAG00000013038,ENSBTAG00000008320,ENSBTAG00000016764,ENSBTAG00000011953,ENSBTAG00000009509,ENSBTAG00000018278,ENSBTAG00000013315,ENSBTAG00000021227,ENSBTAG00000020788,ENSBTAG00000043561,ENSBTAG00000043563,ENSBTAG00000046019,ENSBTAG00000013016,ENSBTAG00000002125,ENSBTAG00000015853,ENSBTAG00000009914,ENSBTAG00000046786,ENSBTAG00000016266,ENSBTAG00000013113,ENSBTAG00000000705,ENSBTAG00000018777,ENSBTAG00000020405,ENSBTAG00000003728,ENSBTAG00000007200,ENSBTAG00000020645,ENSBTAG00000007754,ENSBTAG00000048090,ENSBTAG00000013732,ENSBTAG00000047719,ENSBTAG00000026768,ENSBTAG00000019419,ENSBTAG00000012072,ENSBTAG00000031503,ENSBTAG00000012989,ENSBTAG00000002046,ENSBTAG00000047418,ENSBTAG00000021971,ENSBTAG00000012826,ENSBTAG00000019521,ENSBTAG00000002507,</Data></Cell>
    <Cell ss:StyleID="s21"><Data ss:Type="String">ENSBTAG00000013930,ENSBTAG00000002203,ENSBTAG00000012232,ENSBTAG00000016711,ENSBTAG00000024957,ENSBTAG00000016260,ENSBTAG00000012335,ENSBTAG00000021976,ENSBTAG00000016079,ENSBTAG00000018339,ENSBTAG00000006391,ENSBTAG00000015041,ENSBTAG00000009534,ENSBTAG00000002472,ENSBTAG00000008314,ENSBTAG00000019025,ENSBTAG00000005078,ENSBTAG00000003279,ENSBTAG00000016944,ENSBTAG00000011145,ENSBTAG00000019096,ENSBTAG00000020124,ENSBTAG00000040564,ENSBTAG00000046037,ENSBTAG00000020518,ENSBTAG00000002714,ENSBTAG00000014068,ENSBTAG00000018996,ENSBTAG00000004295,ENSBTAG00000006084,ENSBTAG00000015882,ENSBTAG00000021661,ENSBTAG00000043577,ENSBTAG00000015874,ENSBTAG00000039582,ENSBTAG00000013038,ENSBTAG00000008320,ENSBTAG00000016764,ENSBTAG00000011953,ENSBTAG00000009509,ENSBTAG00000018278,ENSBTAG00000013315,ENSBTAG00000021227,ENSBTAG00000020788,ENSBTAG00000043561,ENSBTAG00000043563,ENSBTAG00000046019,ENSBTAG00000013016,ENSBTAG00000002125,ENSBTAG00000015853,ENSBTAG00000009914,ENSBTAG00000046786,ENSBTAG00000016266,ENSBTAG00000013113,ENSBTAG00000000705,ENSBTAG00000018777,ENSBTAG00000020405,ENSBTAG00000003728,ENSBTAG00000007200,ENSBTAG00000020645,ENSBTAG00000007754,ENSBTAG00000048090,ENSBTAG00000013732,ENSBTAG00000047719,ENSBTAG00000026768,ENSBTAG00000019419,ENSBTAG00000012072,ENSBTAG00000031503,ENSBTAG00000012989,ENSBTAG00000002046,ENSBTAG00000047418,ENSBTAG00000021971,ENSBTAG00000012826,ENSBTAG00000019521,ENSBTAG00000002507,</Data></Cell>
    <Cell><Data ss:Type="Number">8.9976153928663406E-3</Data></Cell>
    <Cell><Data ss:Type="Number">0.33516117338427098</Data></Cell>
   </Row>
   <Row>
    <Cell><Data ss:Type="String">bta04510</Data></Cell>
    <Cell><Data ss:Type="String">Focal adhesion - Bos taurus (cow)</Data></Cell>
    <Cell><Data ss:Type="Number">163</Data></Cell>
    <Cell ss:StyleID="s21"><Data ss:Type="String">ENSBTAG00000017788,ENSBTAG00000011412,ENSBTAG00000018369,ENSBTAG00000012265,ENSBTAG00000010106,ENSBTAG00000009987,ENSBTAG00000031890,ENSBTAG00000012079,ENSBTAG00000000700,ENSBTAG00000008817,ENSBTAG00000021527,ENSBTAG00000016649,ENSBTAG00000004709,ENSBTAG00000006161,ENSBTAG00000001444,ENSBTAG00000006189,ENSBTAG00000004630,ENSBTAG00000008057,ENSBTAG00000011802,ENSBTAG00000017514,ENSBTAG00000012866,ENSBTAG00000024918,ENSBTAG00000014930,ENSBTAG00000021218,ENSBTAG00000003061,ENSBTAG00000005665,ENSBTAG00000013550,ENSBTAG00000027181,ENSBTAG00000043959,ENSBTAG00000021906,ENSBTAG00000008380,ENSBTAG00000005847,ENSBTAG00000014710,ENSBTAG00000018984,ENSBTAG00000021310,ENSBTAG00000009232,ENSBTAG00000014818,ENSBTAG00000046644,ENSBTAG00000013958,ENSBTAG00000021798,ENSBTAG00000008165,ENSBTAG00000011628,ENSBTAG00000004037,ENSBTAG00000040350,ENSBTAG00000007602,ENSBTAG00000017970,ENSBTAG00000018160,ENSBTAG00000015910,ENSBTAG00000001061,ENSBTAG00000020622,ENSBTAG00000016542,ENSBTAG00000017847,ENSBTAG00000007173,ENSBTAG00000002350,ENSBTAG00000011215,ENSBTAG00000026266,ENSBTAG00000022699,ENSBTAG00000012778,ENSBTAG00000004736,ENSBTAG00000014541,ENSBTAG00000025868,ENSBTAG00000019289,ENSBTAG00000019604,ENSBTAG00000000575,ENSBTAG00000011851,ENSBTAG00000009578,ENSBTAG00000003667,ENSBTAG00000016915,ENSBTAG00000011082,ENSBTAG00000012837,ENSBTAG00000016151,ENSBTAG00000006253,ENSBTAG00000011190,ENSBTAG00000000782,ENSBTAG00000011706,ENSBTAG00000034436,ENSBTAG00000014609,ENSBTAG00000017266,ENSBTAG00000022927,ENSBTAG00000014567,ENSBTAG00000008938,ENSBTAG00000004279,ENSBTAG00000000793,ENSBTAG00000019498,ENSBTAG00000016024,ENSBTAG00000018810,ENSBTAG00000008403,ENSBTAG00000005260,ENSBTAG00000011643,ENSBTAG00000005978,ENSBTAG00000013155,ENSBTAG00000030499,ENSBTAG00000003658,ENSBTAG00000016156,ENSBTAG00000035054,ENSBTAG00000040418,ENSBTAG00000010989,ENSBTAG00000012511,ENSBTAG00000020791,ENSBTAG00000017679,ENSBTAG00000009256,ENSBTAG00000010229,ENSBTAG00000014575,ENSBTAG00000013755,ENSBTAG00000018993,ENSBTAG00000019269,ENSBTAG00000035735,ENSBTAG00000013103,ENSBTAG00000030190,ENSBTAG00000006909,ENSBTAG00000034827,ENSBTAG00000003709,ENSBTAG00000001700,ENSBTAG00000008300,ENSBTAG00000022635,ENSBTAG00000017664,ENSBTAG00000000696,ENSBTAG00000009498,ENSBTAG00000011966,ENSBTAG00000021879,ENSBTAG00000025210,ENSBTAG00000013760,ENSBTAG00000033983,ENSBTAG00000018255,ENSBTAG00000019940,ENSBTAG00000031575,ENSBTAG00000019838,ENSBTAG00000022244,ENSBTAG00000019076,ENSBTAG00000002006,ENSBTAG00000012849,ENSBTAG00000009233,ENSBTAG00000018108,ENSBTAG00000016420,ENSBTAG00000045748,ENSBTAG00000019929,ENSBTAG00000019302,ENSBTAG00000016566,ENSBTAG00000010312,ENSBTAG00000015543,ENSBTAG00000021697,ENSBTAG00000021302,ENSBTAG00000009696,ENSBTAG00000015817,ENSBTAG00000011375,ENSBTAG00000008373,ENSBTAG00000020848,ENSBTAG00000009080,ENSBTAG00000021316,ENSBTAG00000020921,ENSBTAG00000004511,ENSBTAG00000013472,ENSBTAG00000002804,ENSBTAG00000002066,ENSBTAG00000000057,ENSBTAG00000009476,ENSBTAG00000010191,ENSBTAG00000001462,ENSBTAG00000000470,ENSBTAG00000022004,ENSBTAG00000015581,ENSBTAG00000011473,ENSBTAG00000013745,</Data></Cell>
    <Cell ss:StyleID="s21"><Data ss:Type="String">ENSBTAG00000017788,ENSBTAG00000011412,ENSBTAG00000018369,ENSBTAG00000012265,ENSBTAG00000010106,ENSBTAG00000009987,ENSBTAG00000031890,ENSBTAG00000012079,ENSBTAG00000000700,ENSBTAG00000008817,ENSBTAG00000021527,ENSBTAG00000016649,ENSBTAG00000004709,ENSBTAG00000006161,ENSBTAG00000001444,ENSBTAG00000006189,ENSBTAG00000004630,ENSBTAG00000008057,ENSBTAG00000011802,ENSBTAG00000017514,ENSBTAG00000012866,ENSBTAG00000024918,ENSBTAG00000014930,ENSBTAG00000021218,ENSBTAG00000003061,ENSBTAG00000005665,ENSBTAG00000013550,ENSBTAG00000027181,ENSBTAG00000043959,ENSBTAG00000021906,ENSBTAG00000008380,ENSBTAG00000005847,ENSBTAG00000014710,ENSBTAG00000018984,ENSBTAG00000021310,ENSBTAG00000009232,ENSBTAG00000014818,ENSBTAG00000046644,ENSBTAG00000013958,ENSBTAG00000021798,ENSBTAG00000008165,ENSBTAG00000011628,ENSBTAG00000004037,ENSBTAG00000040350,ENSBTAG00000007602,ENSBTAG00000017970,ENSBTAG00000018160,ENSBTAG00000015910,ENSBTAG00000001061,ENSBTAG00000020622,ENSBTAG00000016542,ENSBTAG00000017847,ENSBTAG00000007173,ENSBTAG00000002350,ENSBTAG00000011215,ENSBTAG00000026266,ENSBTAG00000022699,ENSBTAG00000012778,ENSBTAG00000004736,ENSBTAG00000014541,ENSBTAG00000025868,ENSBTAG00000019289,ENSBTAG00000019604,ENSBTAG00000000575,ENSBTAG00000011851,ENSBTAG00000009578,ENSBTAG00000003667,ENSBTAG00000016915,ENSBTAG00000011082,ENSBTAG00000012837,ENSBTAG00000016151,ENSBTAG00000006253,ENSBTAG00000011190,ENSBTAG00000000782,ENSBTAG00000011706,ENSBTAG00000034436,ENSBTAG00000014609,ENSBTAG00000017266,ENSBTAG00000022927,ENSBTAG00000014567,ENSBTAG00000008938,ENSBTAG00000004279,ENSBTAG00000000793,ENSBTAG00000019498,ENSBTAG00000016024,ENSBTAG00000018810,ENSBTAG00000008403,ENSBTAG00000005260,ENSBTAG00000011643,ENSBTAG00000005978,ENSBTAG00000013155,ENSBTAG00000030499,ENSBTAG00000003658,ENSBTAG00000016156,ENSBTAG00000035054,ENSBTAG00000040418,ENSBTAG00000010989,ENSBTAG00000012511,ENSBTAG00000020791,ENSBTAG00000017679,ENSBTAG00000009256,ENSBTAG00000010229,ENSBTAG00000014575,ENSBTAG00000013755,ENSBTAG00000018993,ENSBTAG00000019269,ENSBTAG00000035735,ENSBTAG00000013103,ENSBTAG00000030190,ENSBTAG00000006909,ENSBTAG00000034827,ENSBTAG00000003709,ENSBTAG00000001700,ENSBTAG00000008300,ENSBTAG00000022635,ENSBTAG00000017664,ENSBTAG00000000696,ENSBTAG00000009498,ENSBTAG00000011966,ENSBTAG00000021879,ENSBTAG00000025210,ENSBTAG00000013760,ENSBTAG00000033983,ENSBTAG00000018255,ENSBTAG00000019940,ENSBTAG00000031575,ENSBTAG00000019838,ENSBTAG00000022244,ENSBTAG00000019076,ENSBTAG00000002006,ENSBTAG00000012849,ENSBTAG00000009233,ENSBTAG00000018108,ENSBTAG00000016420,ENSBTAG00000045748,ENSBTAG00000019929,ENSBTAG00000019302,ENSBTAG00000016566,ENSBTAG00000010312,ENSBTAG00000015543,ENSBTAG00000021697,ENSBTAG00000021302,ENSBTAG00000009696,ENSBTAG00000015817,ENSBTAG00000011375,ENSBTAG00000008373,ENSBTAG00000020848,ENSBTAG00000009080,ENSBTAG00000021316,ENSBTAG00000020921,ENSBTAG00000004511,ENSBTAG00000013472,ENSBTAG00000002804,ENSBTAG00000002066,ENSBTAG00000000057,ENSBTAG00000009476,ENSBTAG00000010191,ENSBTAG00000001462,ENSBTAG00000000470,ENSBTAG00000022004,ENSBTAG00000015581,ENSBTAG00000011473,ENSBTAG00000013745,</Data></Cell>
    <Cell><Data ss:Type="Number">1.0564745504579099E-2</Data></Cell>
    <Cell><Data ss:Type="Number">0.34981046226273199</Data></Cell>
   </Row>
   <Row>
    <Cell><Data ss:Type="String">bta04512</Data></Cell>
    <Cell><Data ss:Type="String">ECM-receptor interaction - Bos taurus (cow)</Data></Cell>
    <Cell><Data ss:Type="Number">73</Data></Cell>
    <Cell ss:StyleID="s21"><Data ss:Type="String">ENSBTAG00000011580,ENSBTAG00000011412,ENSBTAG00000012265,ENSBTAG00000009987,ENSBTAG00000017507,ENSBTAG00000008817,ENSBTAG00000001444,ENSBTAG00000004630,ENSBTAG00000047175,ENSBTAG00000011802,ENSBTAG00000012866,ENSBTAG00000003061,ENSBTAG00000027181,ENSBTAG00000021906,ENSBTAG00000008380,ENSBTAG00000021310,ENSBTAG00000008165,ENSBTAG00000007602,ENSBTAG00000018160,ENSBTAG00000015910,ENSBTAG00000001599,ENSBTAG00000020622,ENSBTAG00000016542,ENSBTAG00000003585,ENSBTAG00000019289,ENSBTAG00000000575,ENSBTAG00000017122,ENSBTAG00000012837,ENSBTAG00000015127,ENSBTAG00000016151,ENSBTAG00000011706,ENSBTAG00000017266,ENSBTAG00000000793,ENSBTAG00000019498,ENSBTAG00000011578,ENSBTAG00000018810,ENSBTAG00000005260,ENSBTAG00000013155,ENSBTAG00000003658,ENSBTAG00000035054,ENSBTAG00000013203,ENSBTAG00000009256,ENSBTAG00000010229,ENSBTAG00000014575,ENSBTAG00000013755,ENSBTAG00000018993,ENSBTAG00000013191,ENSBTAG00000019269,ENSBTAG00000011154,ENSBTAG00000013103,ENSBTAG00000030190,ENSBTAG00000003709,ENSBTAG00000008300,ENSBTAG00000022635,ENSBTAG00000004909,ENSBTAG00000027074,ENSBTAG00000011966,ENSBTAG00000025210,ENSBTAG00000013760,ENSBTAG00000002006,ENSBTAG00000012849,ENSBTAG00000019929,ENSBTAG00000016566,ENSBTAG00000021302,ENSBTAG00000008373,ENSBTAG00000009080,ENSBTAG00000021316,ENSBTAG00000013472,ENSBTAG00000000057,ENSBTAG00000014666,ENSBTAG00000000470,ENSBTAG00000015581,ENSBTAG00000013745,</Data></Cell>
    <Cell ss:StyleID="s21"><Data ss:Type="String">ENSBTAG00000011580,ENSBTAG00000011412,ENSBTAG00000012265,ENSBTAG00000009987,ENSBTAG00000017507,ENSBTAG00000008817,ENSBTAG00000001444,ENSBTAG00000004630,ENSBTAG00000047175,ENSBTAG00000011802,ENSBTAG00000012866,ENSBTAG00000003061,ENSBTAG00000027181,ENSBTAG00000021906,ENSBTAG00000008380,ENSBTAG00000021310,ENSBTAG00000008165,ENSBTAG00000007602,ENSBTAG00000018160,ENSBTAG00000015910,ENSBTAG00000001599,ENSBTAG00000020622,ENSBTAG00000016542,ENSBTAG00000003585,ENSBTAG00000019289,ENSBTAG00000000575,ENSBTAG00000017122,ENSBTAG00000012837,ENSBTAG00000015127,ENSBTAG00000016151,ENSBTAG00000011706,ENSBTAG00000017266,ENSBTAG00000000793,ENSBTAG00000019498,ENSBTAG00000011578,ENSBTAG00000018810,ENSBTAG00000005260,ENSBTAG00000013155,ENSBTAG00000003658,ENSBTAG00000035054,ENSBTAG00000013203,ENSBTAG00000009256,ENSBTAG00000010229,ENSBTAG00000014575,ENSBTAG00000013755,ENSBTAG00000018993,ENSBTAG00000013191,ENSBTAG00000019269,ENSBTAG00000011154,ENSBTAG00000013103,ENSBTAG00000030190,ENSBTAG00000003709,ENSBTAG00000008300,ENSBTAG00000022635,ENSBTAG00000004909,ENSBTAG00000027074,ENSBTAG00000011966,ENSBTAG00000025210,ENSBTAG00000013760,ENSBTAG00000002006,ENSBTAG00000012849,ENSBTAG00000019929,ENSBTAG00000016566,ENSBTAG00000021302,ENSBTAG00000008373,ENSBTAG00000009080,ENSBTAG00000021316,ENSBTAG00000013472,ENSBTAG00000000057,ENSBTAG00000014666,ENSBTAG00000000470,ENSBTAG00000015581,ENSBTAG00000013745,</Data></Cell>
    <Cell><Data ss:Type="Number">1.2154811004138399E-2</Data></Cell>
    <Cell><Data ss:Type="Number">0.36221336792332498</Data></Cell>
   </Row>
   <Row>
    <Cell><Data ss:Type="String">bta04020</Data></Cell>
    <Cell><Data ss:Type="String">Calcium signaling pathway - Bos taurus (cow)</Data></Cell>
    <Cell><Data ss:Type="Number">148</Data></Cell>
    <Cell ss:StyleID="s21"><Data ss:Type="String">ENSBTAG00000012931,ENSBTAG00000020087,ENSBTAG00000013202,ENSBTAG00000006052,ENSBTAG00000012079,ENSBTAG00000001305,ENSBTAG00000016247,ENSBTAG00000011579,ENSBTAG00000012667,ENSBTAG00000037985,ENSBTAG00000002103,ENSBTAG00000016711,ENSBTAG00000046725,ENSBTAG00000014944,ENSBTAG00000003417,ENSBTAG00000009872,ENSBTAG00000014059,ENSBTAG00000013674,ENSBTAG00000008507,ENSBTAG00000017680,ENSBTAG00000020199,ENSBTAG00000003809,ENSBTAG00000014930,ENSBTAG00000009789,ENSBTAG00000013569,ENSBTAG00000013550,ENSBTAG00000015355,ENSBTAG00000025642,ENSBTAG00000004806,ENSBTAG00000017041,ENSBTAG00000013854,ENSBTAG00000035662,ENSBTAG00000019079,ENSBTAG00000012100,ENSBTAG00000040253,ENSBTAG00000021664,ENSBTAG00000014818,ENSBTAG00000002144,ENSBTAG00000047700,ENSBTAG00000015258,ENSBTAG00000013861,ENSBTAG00000021798,ENSBTAG00000004988,ENSBTAG00000016944,ENSBTAG00000011628,ENSBTAG00000027204,ENSBTAG00000001061,ENSBTAG00000014828,ENSBTAG00000008195,ENSBTAG00000014463,ENSBTAG00000008948,ENSBTAG00000046037,ENSBTAG00000016629,ENSBTAG00000007173,ENSBTAG00000019997,ENSBTAG00000039772,ENSBTAG00000010026,ENSBTAG00000010660,ENSBTAG00000040042,ENSBTAG00000014068,ENSBTAG00000006541,ENSBTAG00000006999,ENSBTAG00000015902,ENSBTAG00000010856,ENSBTAG00000012050,ENSBTAG00000022886,ENSBTAG00000013245,ENSBTAG00000015775,ENSBTAG00000015848,ENSBTAG00000016785,ENSBTAG00000012510,ENSBTAG00000019210,ENSBTAG00000008059,ENSBTAG00000040056,ENSBTAG00000014567,ENSBTAG00000006894,ENSBTAG00000008338,ENSBTAG00000015575,ENSBTAG00000011953,ENSBTAG00000001242,ENSBTAG00000024508,ENSBTAG00000005236,ENSBTAG00000025644,ENSBTAG00000002125,ENSBTAG00000027051,ENSBTAG00000021717,ENSBTAG00000020133,ENSBTAG00000004337,ENSBTAG00000019230,ENSBTAG00000005958,ENSBTAG00000019353,ENSBTAG00000005299,ENSBTAG00000019465,ENSBTAG00000007581,ENSBTAG00000001398,ENSBTAG00000019772,ENSBTAG00000014600,ENSBTAG00000004457,ENSBTAG00000010619,ENSBTAG00000020887,ENSBTAG00000007175,ENSBTAG00000013113,ENSBTAG00000000520,ENSBTAG00000007996,ENSBTAG00000006208,ENSBTAG00000013498,ENSBTAG00000002344,ENSBTAG00000017508,ENSBTAG00000023369,ENSBTAG00000002313,ENSBTAG00000018705,ENSBTAG00000013109,ENSBTAG00000037726,ENSBTAG00000020455,ENSBTAG00000007496,ENSBTAG00000001447,ENSBTAG00000014674,ENSBTAG00000009835,ENSBTAG00000019988,ENSBTAG00000016573,ENSBTAG00000009520,ENSBTAG00000047719,ENSBTAG00000016005,ENSBTAG00000010837,ENSBTAG00000009552,ENSBTAG00000047202,ENSBTAG00000027080,ENSBTAG00000021127,ENSBTAG00000018966,ENSBTAG00000012653,ENSBTAG00000001675,ENSBTAG00000020921,ENSBTAG00000014806,ENSBTAG00000017584,ENSBTAG00000010812,ENSBTAG00000038606,ENSBTAG00000002804,ENSBTAG00000034609,ENSBTAG00000019244,ENSBTAG00000008783,ENSBTAG00000010444,ENSBTAG00000047418,ENSBTAG00000016097,ENSBTAG00000044071,ENSBTAG00000012826,ENSBTAG00000002891,ENSBTAG00000031632,ENSBTAG00000007882,</Data></Cell>
    <Cell ss:StyleID="s21"><Data ss:Type="String">ENSBTAG00000012931,ENSBTAG00000020087,ENSBTAG00000013202,ENSBTAG00000006052,ENSBTAG00000012079,ENSBTAG00000001305,ENSBTAG00000016247,ENSBTAG00000011579,ENSBTAG00000012667,ENSBTAG00000037985,ENSBTAG00000002103,ENSBTAG00000016711,ENSBTAG00000046725,ENSBTAG00000014944,ENSBTAG00000003417,ENSBTAG00000009872,ENSBTAG00000014059,ENSBTAG00000013674,ENSBTAG00000008507,ENSBTAG00000017680,ENSBTAG00000020199,ENSBTAG00000003809,ENSBTAG00000014930,ENSBTAG00000009789,ENSBTAG00000013569,ENSBTAG00000013550,ENSBTAG00000015355,ENSBTAG00000025642,ENSBTAG00000004806,ENSBTAG00000017041,ENSBTAG00000013854,ENSBTAG00000035662,ENSBTAG00000019079,ENSBTAG00000012100,ENSBTAG00000040253,ENSBTAG00000021664,ENSBTAG00000014818,ENSBTAG00000002144,ENSBTAG00000047700,ENSBTAG00000015258,ENSBTAG00000013861,ENSBTAG00000021798,ENSBTAG00000004988,ENSBTAG00000016944,ENSBTAG00000011628,ENSBTAG00000027204,ENSBTAG00000001061,ENSBTAG00000014828,ENSBTAG00000008195,ENSBTAG00000014463,ENSBTAG00000008948,ENSBTAG00000046037,ENSBTAG00000016629,ENSBTAG00000007173,ENSBTAG00000019997,ENSBTAG00000039772,ENSBTAG00000010026,ENSBTAG00000010660,ENSBTAG00000040042,ENSBTAG00000014068,ENSBTAG00000006541,ENSBTAG00000006999,ENSBTAG00000015902,ENSBTAG00000010856,ENSBTAG00000012050,ENSBTAG00000022886,ENSBTAG00000013245,ENSBTAG00000015775,ENSBTAG00000015848,ENSBTAG00000016785,ENSBTAG00000012510,ENSBTAG00000019210,ENSBTAG00000008059,ENSBTAG00000040056,ENSBTAG00000014567,ENSBTAG00000006894,ENSBTAG00000008338,ENSBTAG00000015575,ENSBTAG00000011953,ENSBTAG00000001242,ENSBTAG00000024508,ENSBTAG00000005236,ENSBTAG00000025644,ENSBTAG00000002125,ENSBTAG00000027051,ENSBTAG00000021717,ENSBTAG00000020133,ENSBTAG00000004337,ENSBTAG00000019230,ENSBTAG00000005958,ENSBTAG00000019353,ENSBTAG00000005299,ENSBTAG00000019465,ENSBTAG00000007581,ENSBTAG00000001398,ENSBTAG00000019772,ENSBTAG00000014600,ENSBTAG00000004457,ENSBTAG00000010619,ENSBTAG00000020887,ENSBTAG00000007175,ENSBTAG00000013113,ENSBTAG00000000520,ENSBTAG00000007996,ENSBTAG00000006208,ENSBTAG00000013498,ENSBTAG00000002344,ENSBTAG00000017508,ENSBTAG00000023369,ENSBTAG00000002313,ENSBTAG00000018705,ENSBTAG00000013109,ENSBTAG00000037726,ENSBTAG00000020455,ENSBTAG00000007496,ENSBTAG00000001447,ENSBTAG00000014674,ENSBTAG00000009835,ENSBTAG00000019988,ENSBTAG00000016573,ENSBTAG00000009520,ENSBTAG00000047719,ENSBTAG00000016005,ENSBTAG00000010837,ENSBTAG00000009552,ENSBTAG00000047202,ENSBTAG00000027080,ENSBTAG00000021127,ENSBTAG00000018966,ENSBTAG00000012653,ENSBTAG00000001675,ENSBTAG00000020921,ENSBTAG00000014806,ENSBTAG00000017584,ENSBTAG00000010812,ENSBTAG00000038606,ENSBTAG00000002804,ENSBTAG00000034609,ENSBTAG00000019244,ENSBTAG00000008783,ENSBTAG00000010444,ENSBTAG00000047418,ENSBTAG00000016097,ENSBTAG00000044071,ENSBTAG00000012826,ENSBTAG00000002891,ENSBTAG00000031632,ENSBTAG00000007882,</Data></Cell>
    <Cell><Data ss:Type="Number">2.9125843609601201E-2</Data></Cell>
    <Cell><Data ss:Type="Number">0.78904558142374104</Data></Cell>
   </Row>
   <Row>
    <Cell><Data ss:Type="String">bta03050</Data></Cell>
    <Cell><Data ss:Type="String">Proteasome - Bos taurus (cow)</Data></Cell>
    <Cell><Data ss:Type="Number">20</Data></Cell>
    <Cell ss:StyleID="s21"><Data ss:Type="String">ENSBTAG00000020641,ENSBTAG00000017698,ENSBTAG00000005660,ENSBTAG00000014024,ENSBTAG00000005426,ENSBTAG00000008954,ENSBTAG00000020262,ENSBTAG00000002377,ENSBTAG00000013390,ENSBTAG00000015112,ENSBTAG00000046712,ENSBTAG00000009414,ENSBTAG00000006101,ENSBTAG00000009683,ENSBTAG00000012726,ENSBTAG00000021744,ENSBTAG00000003067,ENSBTAG00000021691,ENSBTAG00000005119,ENSBTAG00000005814,</Data></Cell>
    <Cell ss:StyleID="s21"><Data ss:Type="String">ENSBTAG00000020641,ENSBTAG00000017698,ENSBTAG00000005660,ENSBTAG00000014024,ENSBTAG00000005426,ENSBTAG00000008954,ENSBTAG00000020262,ENSBTAG00000002377,ENSBTAG00000013390,ENSBTAG00000015112,ENSBTAG00000046712,ENSBTAG00000009414,ENSBTAG00000006101,ENSBTAG00000009683,ENSBTAG00000012726,ENSBTAG00000021744,ENSBTAG00000003067,ENSBTAG00000021691,ENSBTAG00000005119,ENSBTAG00000005814,</Data></Cell>
    <Cell><Data ss:Type="Number">3.6126005773043902E-2</Data></Cell>
    <Cell><Data ss:Type="Number">0.76896783716907602</Data></Cell>
   </Row>
  </Table>
  <WorksheetOptions xmlns="urn:schemas-microsoft-com:office:excel">
   <Selected/>
   <Panes>
    <Pane>
     <Number>3</Number>
     <ActiveRow>14</ActiveRow>
     <ActiveCol>5</ActiveCol>
    </Pane>
   </Panes>
   <ProtectObjects>False</ProtectObjects>
   <ProtectScenarios>False</ProtectScenarios>
  </WorksheetOptions>
 </Worksheet>
</Workbook>
