# Supplementary material for: Differentially expressed microRNAs between cattleyak and yak testis
Source: Sci Rep. 2018 Jan 12;8:592. doi: 10.1038/s41598-017-18607-0 (PMC5766512; doi:10.1038/s41598-017-18607-0)
Supplement: Supplementary file 5 — Table S8 [file 41598_2017_18607_MOESM5_ESM.xml]

<?xml version="1.0" encoding="UTF-8"?>
<?mso-application progid="Excel.Sheet"?><Workbook xmlns:o="urn:schemas-microsoft-com:office:office" xmlns:x="urn:schemas-microsoft-com:office:excel" xmlns:html="http://www.w3.org/TR/REC-html40" xmlns:ss="urn:schemas-microsoft-com:office:spreadsheet">
 <DocumentProperties xmlns="urn:schemas-microsoft-com:office:office">
  <LastAuthor>FtpDown</LastAuthor>
  <Created>2017-09-22T08:24:05Z</Created>
  <LastSaved>2017-09-30T06:39:07Z</LastSaved>
  <Version>11.5606</Version>
 </DocumentProperties>
 <ExcelWorkbook xmlns="urn:schemas-microsoft-com:office:excel">
  <WindowHeight>8955</WindowHeight>
  <WindowWidth>19395</WindowWidth>
  <WindowTopX>480</WindowTopX>
  <WindowTopY>90</WindowTopY>
  <ProtectStructure>False</ProtectStructure>
  <ProtectWindows>False</ProtectWindows>
 </ExcelWorkbook>
 <Styles>
  <Style ss:ID="Default" ss:Name="Normal">
   <Alignment ss:Vertical="Center"/>
   <Borders/>
   <Font ss:FontName="宋体" x:CharSet="134" ss:Size="12"/>
   <Interior/>
   <NumberFormat/>
   <Protection/>
  </Style>
  <Style ss:ID="s21">
   <NumberFormat/>
  </Style>
  <Style ss:ID="s22">
   <NumberFormat ss:Format="Scientific"/>
  </Style>
 </Styles>
 <Worksheet ss:Name="KEGG_target_gene_novel_miRNA">
  <Table ss:ExpandedColumnCount="7" ss:ExpandedRowCount="55" x:FullColumns="1" x:FullRows="1" ss:DefaultColumnWidth="54" ss:DefaultRowHeight="14.25">
   <Column ss:Index="2" ss:AutoFitWidth="0" ss:Width="410.25"/>
   <Row>
    <Cell><Data ss:Type="String">pathway_ID</Data></Cell>
    <Cell><Data ss:Type="String">KEGG_name</Data></Cell>
    <Cell><Data ss:Type="String">diff_gene_in_this_pathway</Data></Cell>
    <Cell><Data ss:Type="String">NCBI_gene_list</Data></Cell>
    <Cell><Data ss:Type="String">Ensemble_DOWN_list</Data></Cell>
    <Cell><Data ss:Type="String">Pvalue</Data></Cell>
    <Cell><Data ss:Type="String">FDR</Data></Cell>
   </Row>
   <Row>
    <Cell><Data ss:Type="String">bta04512</Data></Cell>
    <Cell><Data ss:Type="String">ECM-receptor interaction - Bos taurus (cow)</Data></Cell>
    <Cell><Data ss:Type="Number">40</Data></Cell>
    <Cell ss:StyleID="s21"><Data ss:Type="String">ENSBTAG00000011412,ENSBTAG00000012265,ENSBTAG00000009987,ENSBTAG00000017507,ENSBTAG00000001444,ENSBTAG00000047175,ENSBTAG00000012866,ENSBTAG00000003061,ENSBTAG00000027181,ENSBTAG00000007602,ENSBTAG00000018160,ENSBTAG00000020622,ENSBTAG00000016542,ENSBTAG00000003585,ENSBTAG00000000575,ENSBTAG00000017122,ENSBTAG00000012837,ENSBTAG00000011706,ENSBTAG00000000793,ENSBTAG00000019498,ENSBTAG00000011578,ENSBTAG00000013155,ENSBTAG00000035054,ENSBTAG00000009256,ENSBTAG00000010229,ENSBTAG00000014575,ENSBTAG00000013755,ENSBTAG00000018993,ENSBTAG00000013191,ENSBTAG00000019269,ENSBTAG00000030190,ENSBTAG00000008300,ENSBTAG00000027074,ENSBTAG00000025210,ENSBTAG00000013760,ENSBTAG00000012849,ENSBTAG00000016566,ENSBTAG00000000057,ENSBTAG00000015581,ENSBTAG00000013745,</Data></Cell>
    <Cell ss:StyleID="s21"><Data ss:Type="String">ENSBTAG00000011412,ENSBTAG00000012265,ENSBTAG00000009987,ENSBTAG00000017507,ENSBTAG00000001444,ENSBTAG00000047175,ENSBTAG00000012866,ENSBTAG00000003061,ENSBTAG00000027181,ENSBTAG00000007602,ENSBTAG00000018160,ENSBTAG00000020622,ENSBTAG00000016542,ENSBTAG00000003585,ENSBTAG00000000575,ENSBTAG00000017122,ENSBTAG00000012837,ENSBTAG00000011706,ENSBTAG00000000793,ENSBTAG00000019498,ENSBTAG00000011578,ENSBTAG00000013155,ENSBTAG00000035054,ENSBTAG00000009256,ENSBTAG00000010229,ENSBTAG00000014575,ENSBTAG00000013755,ENSBTAG00000018993,ENSBTAG00000013191,ENSBTAG00000019269,ENSBTAG00000030190,ENSBTAG00000008300,ENSBTAG00000027074,ENSBTAG00000025210,ENSBTAG00000013760,ENSBTAG00000012849,ENSBTAG00000016566,ENSBTAG00000000057,ENSBTAG00000015581,ENSBTAG00000013745,</Data></Cell>
    <Cell ss:StyleID="s22"><Data ss:Type="Number">2.0029919735192799E-5</Data></Cell>
    <Cell><Data ss:Type="Number">1.9696087739606198E-3</Data></Cell>
   </Row>
   <Row>
    <Cell><Data ss:Type="String">bta00190</Data></Cell>
    <Cell><Data ss:Type="String">Oxidative phosphorylation - Bos taurus (cow)</Data></Cell>
    <Cell><Data ss:Type="Number">12</Data></Cell>
    <Cell><Data ss:Type="String">ENSBTAG00000007812,ENSBTAG00000016079,ENSBTAG00000000091,ENSBTAG00000018483,ENSBTAG00000003450,ENSBTAG00000009509,ENSBTAG00000013315,ENSBTAG00000016309,ENSBTAG00000007332,ENSBTAG00000020405,ENSBTAG00000013734,ENSBTAG00000008777,</Data></Cell>
    <Cell><Data ss:Type="String">ENSBTAG00000007812,ENSBTAG00000016079,ENSBTAG00000000091,ENSBTAG00000018483,ENSBTAG00000003450,ENSBTAG00000009509,ENSBTAG00000013315,ENSBTAG00000016309,ENSBTAG00000007332,ENSBTAG00000020405,ENSBTAG00000013734,ENSBTAG00000008777,</Data></Cell>
    <Cell ss:StyleID="s22"><Data ss:Type="Number">4.6663937918337401E-5</Data></Cell>
    <Cell><Data ss:Type="Number">3.4414654214773902E-3</Data></Cell>
   </Row>
   <Row>
    <Cell><Data ss:Type="String">bta04510</Data></Cell>
    <Cell><Data ss:Type="String">Focal adhesion - Bos taurus (cow)</Data></Cell>
    <Cell><Data ss:Type="Number">76</Data></Cell>
    <Cell ss:StyleID="s21"><Data ss:Type="String">ENSBTAG00000011412,ENSBTAG00000012265,ENSBTAG00000009987,ENSBTAG00000021527,ENSBTAG00000006161,ENSBTAG00000001444,ENSBTAG00000012866,ENSBTAG00000014930,ENSBTAG00000003061,ENSBTAG00000005665,ENSBTAG00000013550,ENSBTAG00000027181,ENSBTAG00000043959,ENSBTAG00000005847,ENSBTAG00000014818,ENSBTAG00000013958,ENSBTAG00000021798,ENSBTAG00000004037,ENSBTAG00000007602,ENSBTAG00000018160,ENSBTAG00000001061,ENSBTAG00000020622,ENSBTAG00000016542,ENSBTAG00000017847,ENSBTAG00000007173,ENSBTAG00000002350,ENSBTAG00000011215,ENSBTAG00000012778,ENSBTAG00000025868,ENSBTAG00000000575,ENSBTAG00000011851,ENSBTAG00000016915,ENSBTAG00000011082,ENSBTAG00000012837,ENSBTAG00000006253,ENSBTAG00000000782,ENSBTAG00000011706,ENSBTAG00000008938,ENSBTAG00000000793,ENSBTAG00000022583,ENSBTAG00000019498,ENSBTAG00000016024,ENSBTAG00000005978,ENSBTAG00000013155,ENSBTAG00000035054,ENSBTAG00000020791,ENSBTAG00000009256,ENSBTAG00000010229,ENSBTAG00000014575,ENSBTAG00000013755,ENSBTAG00000001400,ENSBTAG00000018993,ENSBTAG00000019269,ENSBTAG00000030190,ENSBTAG00000006909,ENSBTAG00000008300,ENSBTAG00000000696,ENSBTAG00000025210,ENSBTAG00000013760,ENSBTAG00000033983,ENSBTAG00000019940,ENSBTAG00000019838,ENSBTAG00000014737,ENSBTAG00000012849,ENSBTAG00000016420,ENSBTAG00000045748,ENSBTAG00000016566,ENSBTAG00000010312,ENSBTAG00000015543,ENSBTAG00000021697,ENSBTAG00000020048,ENSBTAG00000000057,ENSBTAG00000022004,ENSBTAG00000015581,ENSBTAG00000011473,ENSBTAG00000013745,</Data></Cell>
    <Cell ss:StyleID="s21"><Data ss:Type="String">ENSBTAG00000011412,ENSBTAG00000012265,ENSBTAG00000009987,ENSBTAG00000021527,ENSBTAG00000006161,ENSBTAG00000001444,ENSBTAG00000012866,ENSBTAG00000014930,ENSBTAG00000003061,ENSBTAG00000005665,ENSBTAG00000013550,ENSBTAG00000027181,ENSBTAG00000043959,ENSBTAG00000005847,ENSBTAG00000014818,ENSBTAG00000013958,ENSBTAG00000021798,ENSBTAG00000004037,ENSBTAG00000007602,ENSBTAG00000018160,ENSBTAG00000001061,ENSBTAG00000020622,ENSBTAG00000016542,ENSBTAG00000017847,ENSBTAG00000007173,ENSBTAG00000002350,ENSBTAG00000011215,ENSBTAG00000012778,ENSBTAG00000025868,ENSBTAG00000000575,ENSBTAG00000011851,ENSBTAG00000016915,ENSBTAG00000011082,ENSBTAG00000012837,ENSBTAG00000006253,ENSBTAG00000000782,ENSBTAG00000011706,ENSBTAG00000008938,ENSBTAG00000000793,ENSBTAG00000022583,ENSBTAG00000019498,ENSBTAG00000016024,ENSBTAG00000005978,ENSBTAG00000013155,ENSBTAG00000035054,ENSBTAG00000020791,ENSBTAG00000009256,ENSBTAG00000010229,ENSBTAG00000014575,ENSBTAG00000013755,ENSBTAG00000001400,ENSBTAG00000018993,ENSBTAG00000019269,ENSBTAG00000030190,ENSBTAG00000006909,ENSBTAG00000008300,ENSBTAG00000000696,ENSBTAG00000025210,ENSBTAG00000013760,ENSBTAG00000033983,ENSBTAG00000019940,ENSBTAG00000019838,ENSBTAG00000014737,ENSBTAG00000012849,ENSBTAG00000016420,ENSBTAG00000045748,ENSBTAG00000016566,ENSBTAG00000010312,ENSBTAG00000015543,ENSBTAG00000021697,ENSBTAG00000020048,ENSBTAG00000000057,ENSBTAG00000022004,ENSBTAG00000015581,ENSBTAG00000011473,ENSBTAG00000013745,</Data></Cell>
    <Cell ss:StyleID="s22"><Data ss:Type="Number">8.2080385220582795E-5</Data></Cell>
    <Cell><Data ss:Type="Number">4.8427427280143898E-3</Data></Cell>
   </Row>
   <Row>
    <Cell><Data ss:Type="String">bta05200</Data></Cell>
    <Cell><Data ss:Type="String">Pathways in cancer - Bos taurus (cow)</Data></Cell>
    <Cell><Data ss:Type="Number">133</Data></Cell>
    <Cell ss:StyleID="s21"><Data ss:Type="String">ENSBTAG00000011412,ENSBTAG00000002742,ENSBTAG00000000128,ENSBTAG00000021527,ENSBTAG00000006017,ENSBTAG00000006161,ENSBTAG00000012698,ENSBTAG00000003061,ENSBTAG00000005665,ENSBTAG00000013550,ENSBTAG00000013057,ENSBTAG00000027181,ENSBTAG00000019336,ENSBTAG00000035084,ENSBTAG00000027357,ENSBTAG00000015991,ENSBTAG00000005847,ENSBTAG00000017041,ENSBTAG00000020963,ENSBTAG00000013475,ENSBTAG00000003397,ENSBTAG00000010671,ENSBTAG00000021688,ENSBTAG00000021798,ENSBTAG00000004037,ENSBTAG00000018160,ENSBTAG00000003257,ENSBTAG00000001061,ENSBTAG00000003075,ENSBTAG00000006495,ENSBTAG00000013895,ENSBTAG00000006722,ENSBTAG00000016542,ENSBTAG00000015325,ENSBTAG00000016629,ENSBTAG00000007173,ENSBTAG00000002350,ENSBTAG00000004911,ENSBTAG00000008480,ENSBTAG00000018912,ENSBTAG00000003835,ENSBTAG00000013562,ENSBTAG00000008172,ENSBTAG00000002664,ENSBTAG00000006268,ENSBTAG00000011082,ENSBTAG00000004194,ENSBTAG00000010820,ENSBTAG00000012510,ENSBTAG00000008097,ENSBTAG00000016728,ENSBTAG00000012181,ENSBTAG00000010696,ENSBTAG00000004541,ENSBTAG00000015818,ENSBTAG00000026403,ENSBTAG00000000793,ENSBTAG00000000738,ENSBTAG00000006844,ENSBTAG00000019498,ENSBTAG00000019241,ENSBTAG00000007867,ENSBTAG00000005039,ENSBTAG00000017348,ENSBTAG00000006642,ENSBTAG00000005978,ENSBTAG00000020267,ENSBTAG00000010497,ENSBTAG00000002908,ENSBTAG00000016412,ENSBTAG00000016577,ENSBTAG00000014400,ENSBTAG00000019230,ENSBTAG00000014291,ENSBTAG00000010229,ENSBTAG00000001424,ENSBTAG00000002918,ENSBTAG00000014575,ENSBTAG00000001400,ENSBTAG00000020417,ENSBTAG00000003791,ENSBTAG00000011820,ENSBTAG00000012004,ENSBTAG00000014127,ENSBTAG00000005464,ENSBTAG00000005299,ENSBTAG00000044105,ENSBTAG00000006909,ENSBTAG00000019832,ENSBTAG00000008300,ENSBTAG00000018777,ENSBTAG00000006208,ENSBTAG00000002163,ENSBTAG00000025210,ENSBTAG00000013760,ENSBTAG00000033983,ENSBTAG00000007160,ENSBTAG00000018705,ENSBTAG00000003362,ENSBTAG00000014737,ENSBTAG00000013334,ENSBTAG00000012849,ENSBTAG00000002699,ENSBTAG00000020645,ENSBTAG00000016420,ENSBTAG00000045748,ENSBTAG00000005077,ENSBTAG00000016801,ENSBTAG00000021523,ENSBTAG00000003012,ENSBTAG00000009496,ENSBTAG00000010312,ENSBTAG00000010785,ENSBTAG00000012361,ENSBTAG00000024137,ENSBTAG00000030162,ENSBTAG00000021697,ENSBTAG00000020048,ENSBTAG00000017685,ENSBTAG00000014972,ENSBTAG00000006631,ENSBTAG00000038990,ENSBTAG00000020194,ENSBTAG00000016758,ENSBTAG00000016043,ENSBTAG00000017584,ENSBTAG00000005198,ENSBTAG00000009494,ENSBTAG00000034220,ENSBTAG00000018254,ENSBTAG00000013573,ENSBTAG00000021068,ENSBTAG00000006526,</Data></Cell>
    <Cell ss:StyleID="s21"><Data ss:Type="String">ENSBTAG00000011412,ENSBTAG00000002742,ENSBTAG00000000128,ENSBTAG00000021527,ENSBTAG00000006017,ENSBTAG00000006161,ENSBTAG00000012698,ENSBTAG00000003061,ENSBTAG00000005665,ENSBTAG00000013550,ENSBTAG00000013057,ENSBTAG00000027181,ENSBTAG00000019336,ENSBTAG00000035084,ENSBTAG00000027357,ENSBTAG00000015991,ENSBTAG00000005847,ENSBTAG00000017041,ENSBTAG00000020963,ENSBTAG00000013475,ENSBTAG00000003397,ENSBTAG00000010671,ENSBTAG00000021688,ENSBTAG00000021798,ENSBTAG00000004037,ENSBTAG00000018160,ENSBTAG00000003257,ENSBTAG00000001061,ENSBTAG00000003075,ENSBTAG00000006495,ENSBTAG00000013895,ENSBTAG00000006722,ENSBTAG00000016542,ENSBTAG00000015325,ENSBTAG00000016629,ENSBTAG00000007173,ENSBTAG00000002350,ENSBTAG00000004911,ENSBTAG00000008480,ENSBTAG00000018912,ENSBTAG00000003835,ENSBTAG00000013562,ENSBTAG00000008172,ENSBTAG00000002664,ENSBTAG00000006268,ENSBTAG00000011082,ENSBTAG00000004194,ENSBTAG00000010820,ENSBTAG00000012510,ENSBTAG00000008097,ENSBTAG00000016728,ENSBTAG00000012181,ENSBTAG00000010696,ENSBTAG00000004541,ENSBTAG00000015818,ENSBTAG00000026403,ENSBTAG00000000793,ENSBTAG00000000738,ENSBTAG00000006844,ENSBTAG00000019498,ENSBTAG00000019241,ENSBTAG00000007867,ENSBTAG00000005039,ENSBTAG00000017348,ENSBTAG00000006642,ENSBTAG00000005978,ENSBTAG00000020267,ENSBTAG00000010497,ENSBTAG00000002908,ENSBTAG00000016412,ENSBTAG00000016577,ENSBTAG00000014400,ENSBTAG00000019230,ENSBTAG00000014291,ENSBTAG00000010229,ENSBTAG00000001424,ENSBTAG00000002918,ENSBTAG00000014575,ENSBTAG00000001400,ENSBTAG00000020417,ENSBTAG00000003791,ENSBTAG00000011820,ENSBTAG00000012004,ENSBTAG00000014127,ENSBTAG00000005464,ENSBTAG00000005299,ENSBTAG00000044105,ENSBTAG00000006909,ENSBTAG00000019832,ENSBTAG00000008300,ENSBTAG00000018777,ENSBTAG00000006208,ENSBTAG00000002163,ENSBTAG00000025210,ENSBTAG00000013760,ENSBTAG00000033983,ENSBTAG00000007160,ENSBTAG00000018705,ENSBTAG00000003362,ENSBTAG00000014737,ENSBTAG00000013334,ENSBTAG00000012849,ENSBTAG00000002699,ENSBTAG00000020645,ENSBTAG00000016420,ENSBTAG00000045748,ENSBTAG00000005077,ENSBTAG00000016801,ENSBTAG00000021523,ENSBTAG00000003012,ENSBTAG00000009496,ENSBTAG00000010312,ENSBTAG00000010785,ENSBTAG00000012361,ENSBTAG00000024137,ENSBTAG00000030162,ENSBTAG00000021697,ENSBTAG00000020048,ENSBTAG00000017685,ENSBTAG00000014972,ENSBTAG00000006631,ENSBTAG00000038990,ENSBTAG00000020194,ENSBTAG00000016758,ENSBTAG00000016043,ENSBTAG00000017584,ENSBTAG00000005198,ENSBTAG00000009494,ENSBTAG00000034220,ENSBTAG00000018254,ENSBTAG00000013573,ENSBTAG00000021068,ENSBTAG00000006526,</Data></Cell>
    <Cell><Data ss:Type="Number">1.7240157258462E-4</Data></Cell>
    <Cell><Data ss:Type="Number">8.4764106520771303E-3</Data></Cell>
   </Row>
   <Row>
    <Cell><Data ss:Type="String">bta04530</Data></Cell>
    <Cell><Data ss:Type="String">Tight junction - Bos taurus (cow)</Data></Cell>
    <Cell><Data ss:Type="Number">53</Data></Cell>
    <Cell ss:StyleID="s21"><Data ss:Type="String">ENSBTAG00000005917,ENSBTAG00000001403,ENSBTAG00000035438,ENSBTAG00000003954,ENSBTAG00000001497,ENSBTAG00000000469,ENSBTAG00000002029,ENSBTAG00000011189,ENSBTAG00000013550,ENSBTAG00000001061,ENSBTAG00000003512,ENSBTAG00000002580,ENSBTAG00000011215,ENSBTAG00000002996,ENSBTAG00000046726,ENSBTAG00000005290,ENSBTAG00000039820,ENSBTAG00000017381,ENSBTAG00000008719,ENSBTAG00000001862,ENSBTAG00000008938,ENSBTAG00000015988,ENSBTAG00000009663,ENSBTAG00000016024,ENSBTAG00000022020,ENSBTAG00000011803,ENSBTAG00000006071,ENSBTAG00000020277,ENSBTAG00000043961,ENSBTAG00000018342,ENSBTAG00000011770,ENSBTAG00000001400,ENSBTAG00000008606,ENSBTAG00000019633,ENSBTAG00000014112,ENSBTAG00000004635,ENSBTAG00000000561,ENSBTAG00000014676,ENSBTAG00000019611,ENSBTAG00000007160,ENSBTAG00000012101,ENSBTAG00000019448,ENSBTAG00000020645,ENSBTAG00000016420,ENSBTAG00000001640,ENSBTAG00000014589,ENSBTAG00000021151,ENSBTAG00000005557,ENSBTAG00000007090,ENSBTAG00000017564,ENSBTAG00000020067,ENSBTAG00000011473,ENSBTAG00000040053,</Data></Cell>
    <Cell ss:StyleID="s21"><Data ss:Type="String">ENSBTAG00000005917,ENSBTAG00000001403,ENSBTAG00000035438,ENSBTAG00000003954,ENSBTAG00000001497,ENSBTAG00000000469,ENSBTAG00000002029,ENSBTAG00000011189,ENSBTAG00000013550,ENSBTAG00000001061,ENSBTAG00000003512,ENSBTAG00000002580,ENSBTAG00000011215,ENSBTAG00000002996,ENSBTAG00000046726,ENSBTAG00000005290,ENSBTAG00000039820,ENSBTAG00000017381,ENSBTAG00000008719,ENSBTAG00000001862,ENSBTAG00000008938,ENSBTAG00000015988,ENSBTAG00000009663,ENSBTAG00000016024,ENSBTAG00000022020,ENSBTAG00000011803,ENSBTAG00000006071,ENSBTAG00000020277,ENSBTAG00000043961,ENSBTAG00000018342,ENSBTAG00000011770,ENSBTAG00000001400,ENSBTAG00000008606,ENSBTAG00000019633,ENSBTAG00000014112,ENSBTAG00000004635,ENSBTAG00000000561,ENSBTAG00000014676,ENSBTAG00000019611,ENSBTAG00000007160,ENSBTAG00000012101,ENSBTAG00000019448,ENSBTAG00000020645,ENSBTAG00000016420,ENSBTAG00000001640,ENSBTAG00000014589,ENSBTAG00000021151,ENSBTAG00000005557,ENSBTAG00000007090,ENSBTAG00000017564,ENSBTAG00000020067,ENSBTAG00000011473,ENSBTAG00000040053,</Data></Cell>
    <Cell><Data ss:Type="Number">9.6181005267463896E-4</Data></Cell>
    <Cell><Data ss:Type="Number">4.0533423648431197E-2</Data></Cell>
   </Row>
   <Row>
    <Cell><Data ss:Type="String">bta05012</Data></Cell>
    <Cell><Data ss:Type="String">Parkinson's disease - Bos taurus (cow)</Data></Cell>
    <Cell><Data ss:Type="Number">18</Data></Cell>
    <Cell ss:StyleID="s21"><Data ss:Type="String">ENSBTAG00000007812,ENSBTAG00000012335,ENSBTAG00000016079,ENSBTAG00000004739,ENSBTAG00000000091,ENSBTAG00000006084,ENSBTAG00000018483,ENSBTAG00000008320,ENSBTAG00000009509,ENSBTAG00000013315,ENSBTAG00000006642,ENSBTAG00000020788,ENSBTAG00000018777,ENSBTAG00000020405,ENSBTAG00000020645,ENSBTAG00000013732,ENSBTAG00000026768,ENSBTAG00000013208,</Data></Cell>
    <Cell ss:StyleID="s21"><Data ss:Type="String">ENSBTAG00000007812,ENSBTAG00000012335,ENSBTAG00000016079,ENSBTAG00000004739,ENSBTAG00000000091,ENSBTAG00000006084,ENSBTAG00000018483,ENSBTAG00000008320,ENSBTAG00000009509,ENSBTAG00000013315,ENSBTAG00000006642,ENSBTAG00000020788,ENSBTAG00000018777,ENSBTAG00000020405,ENSBTAG00000020645,ENSBTAG00000013732,ENSBTAG00000026768,ENSBTAG00000013208,</Data></Cell>
    <Cell><Data ss:Type="Number">1.93932797806417E-3</Data></Cell>
    <Cell><Data ss:Type="Number">7.1512719191116403E-2</Data></Cell>
   </Row>
   <Row>
    <Cell><Data ss:Type="String">bta04010</Data></Cell>
    <Cell><Data ss:Type="String">MAPK signaling pathway - Bos taurus (cow)</Data></Cell>
    <Cell><Data ss:Type="Number">82</Data></Cell>
    <Cell ss:StyleID="s21"><Data ss:Type="String">ENSBTAG00000010763,ENSBTAG00000000128,ENSBTAG00000021994,ENSBTAG00000006017,ENSBTAG00000001497,ENSBTAG00000008436,ENSBTAG00000006784,ENSBTAG00000032068,ENSBTAG00000005665,ENSBTAG00000013550,ENSBTAG00000002211,ENSBTAG00000010254,ENSBTAG00000027357,ENSBTAG00000020350,ENSBTAG00000005273,ENSBTAG00000004037,ENSBTAG00000012777,ENSBTAG00000003257,ENSBTAG00000001061,ENSBTAG00000013790,ENSBTAG00000014828,ENSBTAG00000013895,ENSBTAG00000006722,ENSBTAG00000007173,ENSBTAG00000039153,ENSBTAG00000010026,ENSBTAG00000007923,ENSBTAG00000010660,ENSBTAG00000001014,ENSBTAG00000006268,ENSBTAG00000030179,ENSBTAG00000006253,ENSBTAG00000019241,ENSBTAG00000017348,ENSBTAG00000006642,ENSBTAG00000008319,ENSBTAG00000010497,ENSBTAG00000015032,ENSBTAG00000007084,ENSBTAG00000015049,ENSBTAG00000020133,ENSBTAG00000017462,ENSBTAG00000001400,ENSBTAG00000012004,ENSBTAG00000000589,ENSBTAG00000007547,ENSBTAG00000019832,ENSBTAG00000004368,ENSBTAG00000021741,ENSBTAG00000009065,ENSBTAG00000013860,ENSBTAG00000020887,ENSBTAG00000000507,ENSBTAG00000020485,ENSBTAG00000033983,ENSBTAG00000019940,ENSBTAG00000019145,ENSBTAG00000017422,ENSBTAG00000013863,ENSBTAG00000010865,ENSBTAG00000045748,ENSBTAG00000009835,ENSBTAG00000010312,ENSBTAG00000011600,ENSBTAG00000001729,ENSBTAG00000010785,ENSBTAG00000003016,ENSBTAG00000004211,ENSBTAG00000021697,ENSBTAG00000020048,ENSBTAG00000010647,ENSBTAG00000020783,ENSBTAG00000020194,ENSBTAG00000020257,ENSBTAG00000005198,ENSBTAG00000014825,ENSBTAG00000003966,ENSBTAG00000004114,ENSBTAG00000038428,ENSBTAG00000009565,ENSBTAG00000022004,ENSBTAG00000007882,</Data></Cell>
    <Cell ss:StyleID="s21"><Data ss:Type="String">ENSBTAG00000010763,ENSBTAG00000000128,ENSBTAG00000021994,ENSBTAG00000006017,ENSBTAG00000001497,ENSBTAG00000008436,ENSBTAG00000006784,ENSBTAG00000032068,ENSBTAG00000005665,ENSBTAG00000013550,ENSBTAG00000002211,ENSBTAG00000010254,ENSBTAG00000027357,ENSBTAG00000020350,ENSBTAG00000005273,ENSBTAG00000004037,ENSBTAG00000012777,ENSBTAG00000003257,ENSBTAG00000001061,ENSBTAG00000013790,ENSBTAG00000014828,ENSBTAG00000013895,ENSBTAG00000006722,ENSBTAG00000007173,ENSBTAG00000039153,ENSBTAG00000010026,ENSBTAG00000007923,ENSBTAG00000010660,ENSBTAG00000001014,ENSBTAG00000006268,ENSBTAG00000030179,ENSBTAG00000006253,ENSBTAG00000019241,ENSBTAG00000017348,ENSBTAG00000006642,ENSBTAG00000008319,ENSBTAG00000010497,ENSBTAG00000015032,ENSBTAG00000007084,ENSBTAG00000015049,ENSBTAG00000020133,ENSBTAG00000017462,ENSBTAG00000001400,ENSBTAG00000012004,ENSBTAG00000000589,ENSBTAG00000007547,ENSBTAG00000019832,ENSBTAG00000004368,ENSBTAG00000021741,ENSBTAG00000009065,ENSBTAG00000013860,ENSBTAG00000020887,ENSBTAG00000000507,ENSBTAG00000020485,ENSBTAG00000033983,ENSBTAG00000019940,ENSBTAG00000019145,ENSBTAG00000017422,ENSBTAG00000013863,ENSBTAG00000010865,ENSBTAG00000045748,ENSBTAG00000009835,ENSBTAG00000010312,ENSBTAG00000011600,ENSBTAG00000001729,ENSBTAG00000010785,ENSBTAG00000003016,ENSBTAG00000004211,ENSBTAG00000021697,ENSBTAG00000020048,ENSBTAG00000010647,ENSBTAG00000020783,ENSBTAG00000020194,ENSBTAG00000020257,ENSBTAG00000005198,ENSBTAG00000014825,ENSBTAG00000003966,ENSBTAG00000004114,ENSBTAG00000038428,ENSBTAG00000009565,ENSBTAG00000022004,ENSBTAG00000007882,</Data></Cell>
    <Cell><Data ss:Type="Number">4.7887971830553001E-3</Data></Cell>
    <Cell><Data ss:Type="Number">0.14126951690013101</Data></Cell>
   </Row>
   <Row>
    <Cell><Data ss:Type="String">bta04933</Data></Cell>
    <Cell><Data ss:Type="String">AGE-RAGE signaling pathway in diabetic complications - Bos taurus (cow)</Data></Cell>
    <Cell><Data ss:Type="Number">40</Data></Cell>
    <Cell ss:StyleID="s21"><Data ss:Type="String">ENSBTAG00000007773,ENSBTAG00000006052,ENSBTAG00000037539,ENSBTAG00000017680,ENSBTAG00000007101,ENSBTAG00000004037,ENSBTAG00000001061,ENSBTAG00000013895,ENSBTAG00000002350,ENSBTAG00000012510,ENSBTAG00000008719,ENSBTAG00000021466,ENSBTAG00000007867,ENSBTAG00000005978,ENSBTAG00000002758,ENSBTAG00000037811,ENSBTAG00000014575,ENSBTAG00000001400,ENSBTAG00000012004,ENSBTAG00000044105,ENSBTAG00000006909,ENSBTAG00000019832,ENSBTAG00000007307,ENSBTAG00000008300,ENSBTAG00000025210,ENSBTAG00000013760,ENSBTAG00000007160,ENSBTAG00000037726,ENSBTAG00000014737,ENSBTAG00000012849,ENSBTAG00000012047,ENSBTAG00000021523,ENSBTAG00000009496,ENSBTAG00000010312,ENSBTAG00000020048,ENSBTAG00000010303,ENSBTAG00000020783,ENSBTAG00000018966,ENSBTAG00000017584,ENSBTAG00000018254,</Data></Cell>
    <Cell ss:StyleID="s21"><Data ss:Type="String">ENSBTAG00000007773,ENSBTAG00000006052,ENSBTAG00000037539,ENSBTAG00000017680,ENSBTAG00000007101,ENSBTAG00000004037,ENSBTAG00000001061,ENSBTAG00000013895,ENSBTAG00000002350,ENSBTAG00000012510,ENSBTAG00000008719,ENSBTAG00000021466,ENSBTAG00000007867,ENSBTAG00000005978,ENSBTAG00000002758,ENSBTAG00000037811,ENSBTAG00000014575,ENSBTAG00000001400,ENSBTAG00000012004,ENSBTAG00000044105,ENSBTAG00000006909,ENSBTAG00000019832,ENSBTAG00000007307,ENSBTAG00000008300,ENSBTAG00000025210,ENSBTAG00000013760,ENSBTAG00000007160,ENSBTAG00000037726,ENSBTAG00000014737,ENSBTAG00000012849,ENSBTAG00000012047,ENSBTAG00000021523,ENSBTAG00000009496,ENSBTAG00000010312,ENSBTAG00000020048,ENSBTAG00000010303,ENSBTAG00000020783,ENSBTAG00000018966,ENSBTAG00000017584,ENSBTAG00000018254,</Data></Cell>
    <Cell><Data ss:Type="Number">4.9039658866075302E-3</Data></Cell>
    <Cell><Data ss:Type="Number">0.131515448777202</Data></Cell>
   </Row>
   <Row>
    <Cell><Data ss:Type="String">bta04072</Data></Cell>
    <Cell><Data ss:Type="String">Phospholipase D signaling pathway - Bos taurus (cow)</Data></Cell>
    <Cell><Data ss:Type="Number">50</Data></Cell>
    <Cell ss:StyleID="s21"><Data ss:Type="String">ENSBTAG00000010526,ENSBTAG00000011640,ENSBTAG00000017240,ENSBTAG00000001497,ENSBTAG00000006784,ENSBTAG00000032068,ENSBTAG00000000710,ENSBTAG00000013003,ENSBTAG00000043959,ENSBTAG00000001061,ENSBTAG00000015325,ENSBTAG00000016629,ENSBTAG00000007173,ENSBTAG00000002350,ENSBTAG00000011851,ENSBTAG00000013879,ENSBTAG00000013362,ENSBTAG00000004194,ENSBTAG00000012510,ENSBTAG00000004541,ENSBTAG00000005190,ENSBTAG00000022583,ENSBTAG00000018989,ENSBTAG00000004449,ENSBTAG00000011307,ENSBTAG00000004922,ENSBTAG00000005978,ENSBTAG00000006663,ENSBTAG00000005958,ENSBTAG00000001400,ENSBTAG00000003791,ENSBTAG00000005464,ENSBTAG00000006909,ENSBTAG00000001067,ENSBTAG00000007175,ENSBTAG00000016187,ENSBTAG00000013047,ENSBTAG00000018777,ENSBTAG00000006208,ENSBTAG00000033983,ENSBTAG00000019838,ENSBTAG00000018705,ENSBTAG00000006099,ENSBTAG00000002699,ENSBTAG00000045748,ENSBTAG00000010312,ENSBTAG00000021697,ENSBTAG00000001498,ENSBTAG00000017584,ENSBTAG00000004767,</Data></Cell>
    <Cell ss:StyleID="s21"><Data ss:Type="String">ENSBTAG00000010526,ENSBTAG00000011640,ENSBTAG00000017240,ENSBTAG00000001497,ENSBTAG00000006784,ENSBTAG00000032068,ENSBTAG00000000710,ENSBTAG00000013003,ENSBTAG00000043959,ENSBTAG00000001061,ENSBTAG00000015325,ENSBTAG00000016629,ENSBTAG00000007173,ENSBTAG00000002350,ENSBTAG00000011851,ENSBTAG00000013879,ENSBTAG00000013362,ENSBTAG00000004194,ENSBTAG00000012510,ENSBTAG00000004541,ENSBTAG00000005190,ENSBTAG00000022583,ENSBTAG00000018989,ENSBTAG00000004449,ENSBTAG00000011307,ENSBTAG00000004922,ENSBTAG00000005978,ENSBTAG00000006663,ENSBTAG00000005958,ENSBTAG00000001400,ENSBTAG00000003791,ENSBTAG00000005464,ENSBTAG00000006909,ENSBTAG00000001067,ENSBTAG00000007175,ENSBTAG00000016187,ENSBTAG00000013047,ENSBTAG00000018777,ENSBTAG00000006208,ENSBTAG00000033983,ENSBTAG00000019838,ENSBTAG00000018705,ENSBTAG00000006099,ENSBTAG00000002699,ENSBTAG00000045748,ENSBTAG00000010312,ENSBTAG00000021697,ENSBTAG00000001498,ENSBTAG00000017584,ENSBTAG00000004767,</Data></Cell>
    <Cell><Data ss:Type="Number">4.9249549431737002E-3</Data></Cell>
    <Cell><Data ss:Type="Number">0.121071809019687</Data></Cell>
   </Row>
   <Row>
    <Cell><Data ss:Type="String">bta01521</Data></Cell>
    <Cell><Data ss:Type="String">EGFR tyrosine kinase inhibitor resistance - Bos taurus (cow)</Data></Cell>
    <Cell><Data ss:Type="Number">31</Data></Cell>
    <Cell ss:StyleID="s21"><Data ss:Type="String">ENSBTAG00000003103,ENSBTAG00000021527,ENSBTAG00000006161,ENSBTAG00000013550,ENSBTAG00000043959,ENSBTAG00000021798,ENSBTAG00000001061,ENSBTAG00000015325,ENSBTAG00000007173,ENSBTAG00000002350,ENSBTAG00000011082,ENSBTAG00000000782,ENSBTAG00000008938,ENSBTAG00000022583,ENSBTAG00000005039,ENSBTAG00000005978,ENSBTAG00000009175,ENSBTAG00000001400,ENSBTAG00000006909,ENSBTAG00000033983,ENSBTAG00000019838,ENSBTAG00000010689,ENSBTAG00000012047,ENSBTAG00000045748,ENSBTAG00000021523,ENSBTAG00000010312,ENSBTAG00000021697,ENSBTAG00000019964,ENSBTAG00000017584,ENSBTAG00000010444,ENSBTAG00000006526,</Data></Cell>
    <Cell ss:StyleID="s21"><Data ss:Type="String">ENSBTAG00000003103,ENSBTAG00000021527,ENSBTAG00000006161,ENSBTAG00000013550,ENSBTAG00000043959,ENSBTAG00000021798,ENSBTAG00000001061,ENSBTAG00000015325,ENSBTAG00000007173,ENSBTAG00000002350,ENSBTAG00000011082,ENSBTAG00000000782,ENSBTAG00000008938,ENSBTAG00000022583,ENSBTAG00000005039,ENSBTAG00000005978,ENSBTAG00000009175,ENSBTAG00000001400,ENSBTAG00000006909,ENSBTAG00000033983,ENSBTAG00000019838,ENSBTAG00000010689,ENSBTAG00000012047,ENSBTAG00000045748,ENSBTAG00000021523,ENSBTAG00000010312,ENSBTAG00000021697,ENSBTAG00000019964,ENSBTAG00000017584,ENSBTAG00000010444,ENSBTAG00000006526,</Data></Cell>
    <Cell><Data ss:Type="Number">7.2879420224025698E-3</Data></Cell>
    <Cell><Data ss:Type="Number">0.16538022281605799</Data></Cell>
   </Row>
   <Row>
    <Cell><Data ss:Type="String">bta02010</Data></Cell>
    <Cell><Data ss:Type="String">ABC transporters - Bos taurus (cow)</Data></Cell>
    <Cell><Data ss:Type="Number">19</Data></Cell>
    <Cell ss:StyleID="s21"><Data ss:Type="String">ENSBTAG00000006921,ENSBTAG00000032603,ENSBTAG00000020070,ENSBTAG00000020551,ENSBTAG00000000983,ENSBTAG00000020766,ENSBTAG00000005997,ENSBTAG00000005653,ENSBTAG00000008936,ENSBTAG00000026885,ENSBTAG00000005842,ENSBTAG00000008953,ENSBTAG00000006896,ENSBTAG00000018010,ENSBTAG00000014903,ENSBTAG00000007759,ENSBTAG00000021272,ENSBTAG00000016365,ENSBTAG00000006937,</Data></Cell>
    <Cell ss:StyleID="s21"><Data ss:Type="String">ENSBTAG00000006921,ENSBTAG00000032603,ENSBTAG00000020070,ENSBTAG00000020551,ENSBTAG00000000983,ENSBTAG00000020766,ENSBTAG00000005997,ENSBTAG00000005653,ENSBTAG00000008936,ENSBTAG00000026885,ENSBTAG00000005842,ENSBTAG00000008953,ENSBTAG00000006896,ENSBTAG00000018010,ENSBTAG00000014903,ENSBTAG00000007759,ENSBTAG00000021272,ENSBTAG00000016365,ENSBTAG00000006937,</Data></Cell>
    <Cell><Data ss:Type="Number">8.4881159402170198E-3</Data></Cell>
    <Cell><Data ss:Type="Number">0.17885672874028699</Data></Cell>
   </Row>
   <Row>
    <Cell><Data ss:Type="String">bta04211</Data></Cell>
    <Cell><Data ss:Type="String">Longevity regulating pathway - Bos taurus (cow)</Data></Cell>
    <Cell><Data ss:Type="Number">36</Data></Cell>
    <Cell ss:StyleID="s21"><Data ss:Type="String">ENSBTAG00000003103,ENSBTAG00000021527,ENSBTAG00000002883,ENSBTAG00000013003,ENSBTAG00000013492,ENSBTAG00000035662,ENSBTAG00000013895,ENSBTAG00000015325,ENSBTAG00000016629,ENSBTAG00000002350,ENSBTAG00000010815,ENSBTAG00000021308,ENSBTAG00000011082,ENSBTAG00000005838,ENSBTAG00000017325,ENSBTAG00000013984,ENSBTAG00000005190,ENSBTAG00000007166,ENSBTAG00000012987,ENSBTAG00000006642,ENSBTAG00000005978,ENSBTAG00000009175,ENSBTAG00000017462,ENSBTAG00000005676,ENSBTAG00000005763,ENSBTAG00000012148,ENSBTAG00000001400,ENSBTAG00000005464,ENSBTAG00000044105,ENSBTAG00000014023,ENSBTAG00000006909,ENSBTAG00000018777,ENSBTAG00000006208,ENSBTAG00000018705,ENSBTAG00000000878,ENSBTAG00000000510,</Data></Cell>
    <Cell ss:StyleID="s21"><Data ss:Type="String">ENSBTAG00000003103,ENSBTAG00000021527,ENSBTAG00000002883,ENSBTAG00000013003,ENSBTAG00000013492,ENSBTAG00000035662,ENSBTAG00000013895,ENSBTAG00000015325,ENSBTAG00000016629,ENSBTAG00000002350,ENSBTAG00000010815,ENSBTAG00000021308,ENSBTAG00000011082,ENSBTAG00000005838,ENSBTAG00000017325,ENSBTAG00000013984,ENSBTAG00000005190,ENSBTAG00000007166,ENSBTAG00000012987,ENSBTAG00000006642,ENSBTAG00000005978,ENSBTAG00000009175,ENSBTAG00000017462,ENSBTAG00000005676,ENSBTAG00000005763,ENSBTAG00000012148,ENSBTAG00000001400,ENSBTAG00000005464,ENSBTAG00000044105,ENSBTAG00000014023,ENSBTAG00000006909,ENSBTAG00000018777,ENSBTAG00000006208,ENSBTAG00000018705,ENSBTAG00000000878,ENSBTAG00000000510,</Data></Cell>
    <Cell><Data ss:Type="Number">8.5083852808010094E-3</Data></Cell>
    <Cell><Data ss:Type="Number">0.16733157718908701</Data></Cell>
   </Row>
   <Row>
    <Cell><Data ss:Type="String">bta03010</Data></Cell>
    <Cell><Data ss:Type="String">Ribosome - Bos taurus (cow)</Data></Cell>
    <Cell><Data ss:Type="Number">18</Data></Cell>
    <Cell ss:StyleID="s21"><Data ss:Type="String">ENSBTAG00000007454,ENSBTAG00000027610,ENSBTAG00000005620,ENSBTAG00000008241,ENSBTAG00000001782,ENSBTAG00000009533,ENSBTAG00000018800,ENSBTAG00000014518,ENSBTAG00000001289,ENSBTAG00000009535,ENSBTAG00000005349,ENSBTAG00000000797,ENSBTAG00000015388,ENSBTAG00000023471,ENSBTAG00000038896,ENSBTAG00000015989,ENSBTAG00000005142,ENSBTAG00000000950,</Data></Cell>
    <Cell ss:StyleID="s21"><Data ss:Type="String">ENSBTAG00000007454,ENSBTAG00000027610,ENSBTAG00000005620,ENSBTAG00000008241,ENSBTAG00000001782,ENSBTAG00000009533,ENSBTAG00000018800,ENSBTAG00000014518,ENSBTAG00000001289,ENSBTAG00000009535,ENSBTAG00000005349,ENSBTAG00000000797,ENSBTAG00000015388,ENSBTAG00000023471,ENSBTAG00000038896,ENSBTAG00000015989,ENSBTAG00000005142,ENSBTAG00000000950,</Data></Cell>
    <Cell><Data ss:Type="Number">8.62306325425455E-3</Data></Cell>
    <Cell><Data ss:Type="Number">0.158987728750318</Data></Cell>
   </Row>
   <Row>
    <Cell><Data ss:Type="String">bta00562</Data></Cell>
    <Cell><Data ss:Type="String">Inositol phosphate metabolism - Bos taurus (cow)</Data></Cell>
    <Cell><Data ss:Type="Number">29</Data></Cell>
    <Cell ss:StyleID="s21"><Data ss:Type="String">ENSBTAG00000006052,ENSBTAG00000024633,ENSBTAG00000002177,ENSBTAG00000000817,ENSBTAG00000003387,ENSBTAG00000000710,ENSBTAG00000003942,ENSBTAG00000020173,ENSBTAG00000004814,ENSBTAG00000001030,ENSBTAG00000015637,ENSBTAG00000011197,ENSBTAG00000012510,ENSBTAG00000024107,ENSBTAG00000018247,ENSBTAG00000009181,ENSBTAG00000006909,ENSBTAG00000006492,ENSBTAG00000002464,ENSBTAG00000009765,ENSBTAG00000019782,ENSBTAG00000037726,ENSBTAG00000006099,ENSBTAG00000019167,ENSBTAG00000017023,ENSBTAG00000009845,ENSBTAG00000018966,ENSBTAG00000001675,ENSBTAG00000017584,</Data></Cell>
    <Cell ss:StyleID="s21"><Data ss:Type="String">ENSBTAG00000006052,ENSBTAG00000024633,ENSBTAG00000002177,ENSBTAG00000000817,ENSBTAG00000003387,ENSBTAG00000000710,ENSBTAG00000003942,ENSBTAG00000020173,ENSBTAG00000004814,ENSBTAG00000001030,ENSBTAG00000015637,ENSBTAG00000011197,ENSBTAG00000012510,ENSBTAG00000024107,ENSBTAG00000018247,ENSBTAG00000009181,ENSBTAG00000006909,ENSBTAG00000006492,ENSBTAG00000002464,ENSBTAG00000009765,ENSBTAG00000019782,ENSBTAG00000037726,ENSBTAG00000006099,ENSBTAG00000019167,ENSBTAG00000017023,ENSBTAG00000009845,ENSBTAG00000018966,ENSBTAG00000001675,ENSBTAG00000017584,</Data></Cell>
    <Cell><Data ss:Type="Number">8.7872267060362108E-3</Data></Cell>
    <Cell><Data ss:Type="Number">0.15248422813415799</Data></Cell>
   </Row>
   <Row>
    <Cell><Data ss:Type="String">bta04152</Data></Cell>
    <Cell><Data ss:Type="String">AMPK signaling pathway - Bos taurus (cow)</Data></Cell>
    <Cell><Data ss:Type="Number">45</Data></Cell>
    <Cell ss:StyleID="s21"><Data ss:Type="String">ENSBTAG00000004943,ENSBTAG00000021527,ENSBTAG00000005533,ENSBTAG00000000469,ENSBTAG00000000172,ENSBTAG00000002883,ENSBTAG00000013003,ENSBTAG00000013492,ENSBTAG00000038321,ENSBTAG00000012116,ENSBTAG00000015980,ENSBTAG00000015325,ENSBTAG00000002350,ENSBTAG00000010815,ENSBTAG00000021308,ENSBTAG00000017662,ENSBTAG00000016048,ENSBTAG00000013333,ENSBTAG00000000754,ENSBTAG00000002126,ENSBTAG00000011082,ENSBTAG00000017567,ENSBTAG00000001862,ENSBTAG00000021999,ENSBTAG00000005190,ENSBTAG00000007166,ENSBTAG00000004248,ENSBTAG00000005978,ENSBTAG00000020277,ENSBTAG00000009175,ENSBTAG00000005763,ENSBTAG00000001400,ENSBTAG00000039958,ENSBTAG00000044105,ENSBTAG00000014023,ENSBTAG00000006909,ENSBTAG00000010658,ENSBTAG00000008401,ENSBTAG00000020192,ENSBTAG00000011934,ENSBTAG00000000613,ENSBTAG00000004258,ENSBTAG00000007884,ENSBTAG00000005910,ENSBTAG00000017942,</Data></Cell>
    <Cell ss:StyleID="s21"><Data ss:Type="String">ENSBTAG00000004943,ENSBTAG00000021527,ENSBTAG00000005533,ENSBTAG00000000469,ENSBTAG00000000172,ENSBTAG00000002883,ENSBTAG00000013003,ENSBTAG00000013492,ENSBTAG00000038321,ENSBTAG00000012116,ENSBTAG00000015980,ENSBTAG00000015325,ENSBTAG00000002350,ENSBTAG00000010815,ENSBTAG00000021308,ENSBTAG00000017662,ENSBTAG00000016048,ENSBTAG00000013333,ENSBTAG00000000754,ENSBTAG00000002126,ENSBTAG00000011082,ENSBTAG00000017567,ENSBTAG00000001862,ENSBTAG00000021999,ENSBTAG00000005190,ENSBTAG00000007166,ENSBTAG00000004248,ENSBTAG00000005978,ENSBTAG00000020277,ENSBTAG00000009175,ENSBTAG00000005763,ENSBTAG00000001400,ENSBTAG00000039958,ENSBTAG00000044105,ENSBTAG00000014023,ENSBTAG00000006909,ENSBTAG00000010658,ENSBTAG00000008401,ENSBTAG00000020192,ENSBTAG00000011934,ENSBTAG00000000613,ENSBTAG00000004258,ENSBTAG00000007884,ENSBTAG00000005910,ENSBTAG00000017942,</Data></Cell>
    <Cell><Data ss:Type="Number">9.8302805583729592E-3</Data></Cell>
    <Cell><Data ss:Type="Number">0.16110737581777901</Data></Cell>
   </Row>
   <Row>
    <Cell><Data ss:Type="String">bta04151</Data></Cell>
    <Cell><Data ss:Type="String">PI3K-Akt signaling pathway - Bos taurus (cow)</Data></Cell>
    <Cell><Data ss:Type="Number">105</Data></Cell>
    <Cell ss:StyleID="s21"><Data ss:Type="String">ENSBTAG00000011412,ENSBTAG00000012265,ENSBTAG00000000128,ENSBTAG00000003103,ENSBTAG00000009987,ENSBTAG00000005664,ENSBTAG00000021527,ENSBTAG00000006161,ENSBTAG00000001444,ENSBTAG00000005533,ENSBTAG00000000163,ENSBTAG00000000469,ENSBTAG00000017680,ENSBTAG00000012866,ENSBTAG00000002883,ENSBTAG00000003061,ENSBTAG00000027181,ENSBTAG00000013003,ENSBTAG00000043959,ENSBTAG00000027357,ENSBTAG00000017037,ENSBTAG00000007602,ENSBTAG00000018160,ENSBTAG00000001061,ENSBTAG00000006495,ENSBTAG00000013895,ENSBTAG00000033107,ENSBTAG00000020622,ENSBTAG00000006722,ENSBTAG00000016542,ENSBTAG00000015325,ENSBTAG00000000815,ENSBTAG00000007173,ENSBTAG00000002350,ENSBTAG00000015212,ENSBTAG00000021308,ENSBTAG00000000575,ENSBTAG00000016915,ENSBTAG00000013333,ENSBTAG00000000754,ENSBTAG00000006268,ENSBTAG00000011082,ENSBTAG00000012837,ENSBTAG00000000782,ENSBTAG00000011706,ENSBTAG00000001862,ENSBTAG00000020148,ENSBTAG00000004541,ENSBTAG00000005190,ENSBTAG00000000793,ENSBTAG00000016243,ENSBTAG00000019498,ENSBTAG00000019241,ENSBTAG00000006883,ENSBTAG00000017348,ENSBTAG00000005978,ENSBTAG00000013155,ENSBTAG00000002908,ENSBTAG00000020277,ENSBTAG00000035054,ENSBTAG00000009175,ENSBTAG00000017462,ENSBTAG00000009256,ENSBTAG00000010229,ENSBTAG00000014575,ENSBTAG00000013755,ENSBTAG00000001400,ENSBTAG00000018993,ENSBTAG00000003791,ENSBTAG00000019269,ENSBTAG00000039958,ENSBTAG00000030190,ENSBTAG00000006909,ENSBTAG00000008300,ENSBTAG00000009928,ENSBTAG00000000507,ENSBTAG00000025210,ENSBTAG00000013760,ENSBTAG00000033983,ENSBTAG00000007160,ENSBTAG00000003362,ENSBTAG00000021819,ENSBTAG00000014737,ENSBTAG00000013334,ENSBTAG00000020192,ENSBTAG00000011934,ENSBTAG00000012849,ENSBTAG00000002699,ENSBTAG00000012047,ENSBTAG00000045748,ENSBTAG00000016566,ENSBTAG00000010312,ENSBTAG00000019580,ENSBTAG00000021697,ENSBTAG00000020194,ENSBTAG00000016043,ENSBTAG00000005198,ENSBTAG00000000057,ENSBTAG00000004767,ENSBTAG00000018254,ENSBTAG00000017942,ENSBTAG00000020979,ENSBTAG00000015581,ENSBTAG00000006526,ENSBTAG00000013745,</Data></Cell>
    <Cell ss:StyleID="s21"><Data ss:Type="String">ENSBTAG00000011412,ENSBTAG00000012265,ENSBTAG00000000128,ENSBTAG00000003103,ENSBTAG00000009987,ENSBTAG00000005664,ENSBTAG00000021527,ENSBTAG00000006161,ENSBTAG00000001444,ENSBTAG00000005533,ENSBTAG00000000163,ENSBTAG00000000469,ENSBTAG00000017680,ENSBTAG00000012866,ENSBTAG00000002883,ENSBTAG00000003061,ENSBTAG00000027181,ENSBTAG00000013003,ENSBTAG00000043959,ENSBTAG00000027357,ENSBTAG00000017037,ENSBTAG00000007602,ENSBTAG00000018160,ENSBTAG00000001061,ENSBTAG00000006495,ENSBTAG00000013895,ENSBTAG00000033107,ENSBTAG00000020622,ENSBTAG00000006722,ENSBTAG00000016542,ENSBTAG00000015325,ENSBTAG00000000815,ENSBTAG00000007173,ENSBTAG00000002350,ENSBTAG00000015212,ENSBTAG00000021308,ENSBTAG00000000575,ENSBTAG00000016915,ENSBTAG00000013333,ENSBTAG00000000754,ENSBTAG00000006268,ENSBTAG00000011082,ENSBTAG00000012837,ENSBTAG00000000782,ENSBTAG00000011706,ENSBTAG00000001862,ENSBTAG00000020148,ENSBTAG00000004541,ENSBTAG00000005190,ENSBTAG00000000793,ENSBTAG00000016243,ENSBTAG00000019498,ENSBTAG00000019241,ENSBTAG00000006883,ENSBTAG00000017348,ENSBTAG00000005978,ENSBTAG00000013155,ENSBTAG00000002908,ENSBTAG00000020277,ENSBTAG00000035054,ENSBTAG00000009175,ENSBTAG00000017462,ENSBTAG00000009256,ENSBTAG00000010229,ENSBTAG00000014575,ENSBTAG00000013755,ENSBTAG00000001400,ENSBTAG00000018993,ENSBTAG00000003791,ENSBTAG00000019269,ENSBTAG00000039958,ENSBTAG00000030190,ENSBTAG00000006909,ENSBTAG00000008300,ENSBTAG00000009928,ENSBTAG00000000507,ENSBTAG00000025210,ENSBTAG00000013760,ENSBTAG00000033983,ENSBTAG00000007160,ENSBTAG00000003362,ENSBTAG00000021819,ENSBTAG00000014737,ENSBTAG00000013334,ENSBTAG00000020192,ENSBTAG00000011934,ENSBTAG00000012849,ENSBTAG00000002699,ENSBTAG00000012047,ENSBTAG00000045748,ENSBTAG00000016566,ENSBTAG00000010312,ENSBTAG00000019580,ENSBTAG00000021697,ENSBTAG00000020194,ENSBTAG00000016043,ENSBTAG00000005198,ENSBTAG00000000057,ENSBTAG00000004767,ENSBTAG00000018254,ENSBTAG00000017942,ENSBTAG00000020979,ENSBTAG00000015581,ENSBTAG00000006526,ENSBTAG00000013745,</Data></Cell>
    <Cell><Data ss:Type="Number">1.0068669050626099E-2</Data></Cell>
    <Cell><Data ss:Type="Number">0.15632933525972001</Data></Cell>
   </Row>
   <Row>
    <Cell><Data ss:Type="String">bta04914</Data></Cell>
    <Cell><Data ss:Type="String">Progesterone-mediated oocyte maturation - Bos taurus (cow)</Data></Cell>
    <Cell><Data ss:Type="Number">33</Data></Cell>
    <Cell ss:StyleID="s21"><Data ss:Type="String">ENSBTAG00000004943,ENSBTAG00000014239,ENSBTAG00000021527,ENSBTAG00000002474,ENSBTAG00000008436,ENSBTAG00000013003,ENSBTAG00000046223,ENSBTAG00000013275,ENSBTAG00000016629,ENSBTAG00000002350,ENSBTAG00000014461,ENSBTAG00000011082,ENSBTAG00000005039,ENSBTAG00000006642,ENSBTAG00000005978,ENSBTAG00000008759,ENSBTAG00000016675,ENSBTAG00000001400,ENSBTAG00000005464,ENSBTAG00000006909,ENSBTAG00000021741,ENSBTAG00000009995,ENSBTAG00000018777,ENSBTAG00000006208,ENSBTAG00000033983,ENSBTAG00000019145,ENSBTAG00000018705,ENSBTAG00000020645,ENSBTAG00000045748,ENSBTAG00000010312,ENSBTAG00000020048,ENSBTAG00000020783,ENSBTAG00000004729,</Data></Cell>
    <Cell ss:StyleID="s21"><Data ss:Type="String">ENSBTAG00000004943,ENSBTAG00000014239,ENSBTAG00000021527,ENSBTAG00000002474,ENSBTAG00000008436,ENSBTAG00000013003,ENSBTAG00000046223,ENSBTAG00000013275,ENSBTAG00000016629,ENSBTAG00000002350,ENSBTAG00000014461,ENSBTAG00000011082,ENSBTAG00000005039,ENSBTAG00000006642,ENSBTAG00000005978,ENSBTAG00000008759,ENSBTAG00000016675,ENSBTAG00000001400,ENSBTAG00000005464,ENSBTAG00000006909,ENSBTAG00000021741,ENSBTAG00000009995,ENSBTAG00000018777,ENSBTAG00000006208,ENSBTAG00000033983,ENSBTAG00000019145,ENSBTAG00000018705,ENSBTAG00000020645,ENSBTAG00000045748,ENSBTAG00000010312,ENSBTAG00000020048,ENSBTAG00000020783,ENSBTAG00000004729,</Data></Cell>
    <Cell><Data ss:Type="Number">1.23762799889697E-2</Data></Cell>
    <Cell><Data ss:Type="Number">0.18255012983730301</Data></Cell>
   </Row>
   <Row>
    <Cell><Data ss:Type="String">bta00310</Data></Cell>
    <Cell><Data ss:Type="String">Lysine degradation - Bos taurus (cow)</Data></Cell>
    <Cell><Data ss:Type="Number">23</Data></Cell>
    <Cell ss:StyleID="s21"><Data ss:Type="String">ENSBTAG00000002948,ENSBTAG00000003954,ENSBTAG00000018935,ENSBTAG00000009207,ENSBTAG00000008743,ENSBTAG00000014429,ENSBTAG00000012128,ENSBTAG00000018093,ENSBTAG00000002763,ENSBTAG00000007946,ENSBTAG00000024199,ENSBTAG00000005676,ENSBTAG00000007329,ENSBTAG00000012148,ENSBTAG00000002345,ENSBTAG00000000139,ENSBTAG00000017710,ENSBTAG00000006029,ENSBTAG00000014087,ENSBTAG00000001529,ENSBTAG00000000342,ENSBTAG00000007986,ENSBTAG00000012678,</Data></Cell>
    <Cell ss:StyleID="s21"><Data ss:Type="String">ENSBTAG00000002948,ENSBTAG00000003954,ENSBTAG00000018935,ENSBTAG00000009207,ENSBTAG00000008743,ENSBTAG00000014429,ENSBTAG00000012128,ENSBTAG00000018093,ENSBTAG00000002763,ENSBTAG00000007946,ENSBTAG00000024199,ENSBTAG00000005676,ENSBTAG00000007329,ENSBTAG00000012148,ENSBTAG00000002345,ENSBTAG00000000139,ENSBTAG00000017710,ENSBTAG00000006029,ENSBTAG00000014087,ENSBTAG00000001529,ENSBTAG00000000342,ENSBTAG00000007986,ENSBTAG00000012678,</Data></Cell>
    <Cell><Data ss:Type="Number">1.2469774374154301E-2</Data></Cell>
    <Cell><Data ss:Type="Number">0.17517064001788199</Data></Cell>
   </Row>
   <Row>
    <Cell><Data ss:Type="String">bta04070</Data></Cell>
    <Cell><Data ss:Type="String">Phosphatidylinositol signaling system - Bos taurus (cow)</Data></Cell>
    <Cell><Data ss:Type="Number">36</Data></Cell>
    <Cell ss:StyleID="s21"><Data ss:Type="String">ENSBTAG00000033603,ENSBTAG00000006052,ENSBTAG00000024633,ENSBTAG00000017240,ENSBTAG00000002177,ENSBTAG00000000817,ENSBTAG00000000710,ENSBTAG00000003942,ENSBTAG00000013550,ENSBTAG00000020173,ENSBTAG00000004814,ENSBTAG00000013854,ENSBTAG00000001030,ENSBTAG00000015637,ENSBTAG00000001061,ENSBTAG00000002350,ENSBTAG00000011197,ENSBTAG00000002748,ENSBTAG00000013879,ENSBTAG00000012510,ENSBTAG00000004449,ENSBTAG00000024107,ENSBTAG00000005978,ENSBTAG00000018247,ENSBTAG00000009181,ENSBTAG00000006909,ENSBTAG00000006492,ENSBTAG00000009765,ENSBTAG00000037726,ENSBTAG00000006099,ENSBTAG00000019167,ENSBTAG00000017023,ENSBTAG00000009845,ENSBTAG00000018966,ENSBTAG00000001675,ENSBTAG00000017584,</Data></Cell>
    <Cell ss:StyleID="s21"><Data ss:Type="String">ENSBTAG00000033603,ENSBTAG00000006052,ENSBTAG00000024633,ENSBTAG00000017240,ENSBTAG00000002177,ENSBTAG00000000817,ENSBTAG00000000710,ENSBTAG00000003942,ENSBTAG00000013550,ENSBTAG00000020173,ENSBTAG00000004814,ENSBTAG00000013854,ENSBTAG00000001030,ENSBTAG00000015637,ENSBTAG00000001061,ENSBTAG00000002350,ENSBTAG00000011197,ENSBTAG00000002748,ENSBTAG00000013879,ENSBTAG00000012510,ENSBTAG00000004449,ENSBTAG00000024107,ENSBTAG00000005978,ENSBTAG00000018247,ENSBTAG00000009181,ENSBTAG00000006909,ENSBTAG00000006492,ENSBTAG00000009765,ENSBTAG00000037726,ENSBTAG00000006099,ENSBTAG00000019167,ENSBTAG00000017023,ENSBTAG00000009845,ENSBTAG00000018966,ENSBTAG00000001675,ENSBTAG00000017584,</Data></Cell>
    <Cell><Data ss:Type="Number">1.38788559407154E-2</Data></Cell>
    <Cell><Data ss:Type="Number">0.18610284102322899</Data></Cell>
   </Row>
   <Row>
    <Cell><Data ss:Type="String">bta04015</Data></Cell>
    <Cell><Data ss:Type="String">Rap1 signaling pathway - Bos taurus (cow)</Data></Cell>
    <Cell><Data ss:Type="Number">67</Data></Cell>
    <Cell ss:StyleID="s21"><Data ss:Type="String">ENSBTAG00000005917,ENSBTAG00000000128,ENSBTAG00000009987,ENSBTAG00000001403,ENSBTAG00000021527,ENSBTAG00000006161,ENSBTAG00000001492,ENSBTAG00000001497,ENSBTAG00000021182,ENSBTAG00000002750,ENSBTAG00000005665,ENSBTAG00000013550,ENSBTAG00000013003,ENSBTAG00000043959,ENSBTAG00000027357,ENSBTAG00000015991,ENSBTAG00000013854,ENSBTAG00000001061,ENSBTAG00000006722,ENSBTAG00000000815,ENSBTAG00000015805,ENSBTAG00000016629,ENSBTAG00000007173,ENSBTAG00000002350,ENSBTAG00000025868,ENSBTAG00000016915,ENSBTAG00000011082,ENSBTAG00000004194,ENSBTAG00000012510,ENSBTAG00000000782,ENSBTAG00000020148,ENSBTAG00000013884,ENSBTAG00000004541,ENSBTAG00000008952,ENSBTAG00000008938,ENSBTAG00000019241,ENSBTAG00000017348,ENSBTAG00000005978,ENSBTAG00000002411,ENSBTAG00000047238,ENSBTAG00000020791,ENSBTAG00000001400,ENSBTAG00000003791,ENSBTAG00000005464,ENSBTAG00000006909,ENSBTAG00000018777,ENSBTAG00000006208,ENSBTAG00000019611,ENSBTAG00000033983,ENSBTAG00000018705,ENSBTAG00000014737,ENSBTAG00000007103,ENSBTAG00000002699,ENSBTAG00000020645,ENSBTAG00000016420,ENSBTAG00000045748,ENSBTAG00000010312,ENSBTAG00000021697,ENSBTAG00000047202,ENSBTAG00000020783,ENSBTAG00000020194,ENSBTAG00000018966,ENSBTAG00000017584,ENSBTAG00000005198,ENSBTAG00000000942,ENSBTAG00000005557,ENSBTAG00000020979,</Data></Cell>
    <Cell ss:StyleID="s21"><Data ss:Type="String">ENSBTAG00000005917,ENSBTAG00000000128,ENSBTAG00000009987,ENSBTAG00000001403,ENSBTAG00000021527,ENSBTAG00000006161,ENSBTAG00000001492,ENSBTAG00000001497,ENSBTAG00000021182,ENSBTAG00000002750,ENSBTAG00000005665,ENSBTAG00000013550,ENSBTAG00000013003,ENSBTAG00000043959,ENSBTAG00000027357,ENSBTAG00000015991,ENSBTAG00000013854,ENSBTAG00000001061,ENSBTAG00000006722,ENSBTAG00000000815,ENSBTAG00000015805,ENSBTAG00000016629,ENSBTAG00000007173,ENSBTAG00000002350,ENSBTAG00000025868,ENSBTAG00000016915,ENSBTAG00000011082,ENSBTAG00000004194,ENSBTAG00000012510,ENSBTAG00000000782,ENSBTAG00000020148,ENSBTAG00000013884,ENSBTAG00000004541,ENSBTAG00000008952,ENSBTAG00000008938,ENSBTAG00000019241,ENSBTAG00000017348,ENSBTAG00000005978,ENSBTAG00000002411,ENSBTAG00000047238,ENSBTAG00000020791,ENSBTAG00000001400,ENSBTAG00000003791,ENSBTAG00000005464,ENSBTAG00000006909,ENSBTAG00000018777,ENSBTAG00000006208,ENSBTAG00000019611,ENSBTAG00000033983,ENSBTAG00000018705,ENSBTAG00000014737,ENSBTAG00000007103,ENSBTAG00000002699,ENSBTAG00000020645,ENSBTAG00000016420,ENSBTAG00000045748,ENSBTAG00000010312,ENSBTAG00000021697,ENSBTAG00000047202,ENSBTAG00000020783,ENSBTAG00000020194,ENSBTAG00000018966,ENSBTAG00000017584,ENSBTAG00000005198,ENSBTAG00000000942,ENSBTAG00000005557,ENSBTAG00000020979,</Data></Cell>
    <Cell><Data ss:Type="Number">1.48386548193046E-2</Data></Cell>
    <Cell><Data ss:Type="Number">0.190321877030211</Data></Cell>
   </Row>
   <Row>
    <Cell><Data ss:Type="String">bta04974</Data></Cell>
    <Cell><Data ss:Type="String">Protein digestion and absorption - Bos taurus (cow)</Data></Cell>
    <Cell><Data ss:Type="Number">32</Data></Cell>
    <Cell ss:StyleID="s21"><Data ss:Type="String">ENSBTAG00000002075,ENSBTAG00000034402,ENSBTAG00000013369,ENSBTAG00000013861,ENSBTAG00000000601,ENSBTAG00000027020,ENSBTAG00000013577,ENSBTAG00000020622,ENSBTAG00000015374,ENSBTAG00000007415,ENSBTAG00000017421,ENSBTAG00000010856,ENSBTAG00000011105,ENSBTAG00000012837,ENSBTAG00000020056,ENSBTAG00000023907,ENSBTAG00000021466,ENSBTAG00000013155,ENSBTAG00000035054,ENSBTAG00000014575,ENSBTAG00000019081,ENSBTAG00000019269,ENSBTAG00000030190,ENSBTAG00000002688,ENSBTAG00000025210,ENSBTAG00000013760,ENSBTAG00000012849,ENSBTAG00000033515,ENSBTAG00000002430,ENSBTAG00000027080,ENSBTAG00000045695,ENSBTAG00000015581,</Data></Cell>
    <Cell ss:StyleID="s21"><Data ss:Type="String">ENSBTAG00000002075,ENSBTAG00000034402,ENSBTAG00000013369,ENSBTAG00000013861,ENSBTAG00000000601,ENSBTAG00000027020,ENSBTAG00000013577,ENSBTAG00000020622,ENSBTAG00000015374,ENSBTAG00000007415,ENSBTAG00000017421,ENSBTAG00000010856,ENSBTAG00000011105,ENSBTAG00000012837,ENSBTAG00000020056,ENSBTAG00000023907,ENSBTAG00000021466,ENSBTAG00000013155,ENSBTAG00000035054,ENSBTAG00000014575,ENSBTAG00000019081,ENSBTAG00000019269,ENSBTAG00000030190,ENSBTAG00000002688,ENSBTAG00000025210,ENSBTAG00000013760,ENSBTAG00000012849,ENSBTAG00000033515,ENSBTAG00000002430,ENSBTAG00000027080,ENSBTAG00000045695,ENSBTAG00000015581,</Data></Cell>
    <Cell><Data ss:Type="Number">1.48454426519555E-2</Data></Cell>
    <Cell><Data ss:Type="Number">0.182475232596953</Data></Cell>
   </Row>
   <Row>
    <Cell><Data ss:Type="String">bta04392</Data></Cell>
    <Cell><Data ss:Type="String">Hippo signaling pathway -multiple species - Bos taurus (cow)</Data></Cell>
    <Cell><Data ss:Type="Number">13</Data></Cell>
    <Cell><Data ss:Type="String">ENSBTAG00000007841,ENSBTAG00000015405,ENSBTAG00000003345,ENSBTAG00000031707,ENSBTAG00000020963,ENSBTAG00000007814,ENSBTAG00000032657,ENSBTAG00000013153,ENSBTAG00000017346,ENSBTAG00000014062,ENSBTAG00000013880,ENSBTAG00000019495,ENSBTAG00000001539,</Data></Cell>
    <Cell><Data ss:Type="String">ENSBTAG00000007841,ENSBTAG00000015405,ENSBTAG00000003345,ENSBTAG00000031707,ENSBTAG00000020963,ENSBTAG00000007814,ENSBTAG00000032657,ENSBTAG00000013153,ENSBTAG00000017346,ENSBTAG00000014062,ENSBTAG00000013880,ENSBTAG00000019495,ENSBTAG00000001539,</Data></Cell>
    <Cell><Data ss:Type="Number">1.65038330109736E-2</Data></Cell>
    <Cell><Data ss:Type="Number">0.194745229529488</Data></Cell>
   </Row>
   <Row>
    <Cell><Data ss:Type="String">bta04910</Data></Cell>
    <Cell><Data ss:Type="String">Insulin signaling pathway - Bos taurus (cow)</Data></Cell>
    <Cell><Data ss:Type="Number">47</Data></Cell>
    <Cell ss:StyleID="s21"><Data ss:Type="String">ENSBTAG00000010073,ENSBTAG00000003103,ENSBTAG00000001403,ENSBTAG00000002883,ENSBTAG00000005665,ENSBTAG00000013057,ENSBTAG00000015355,ENSBTAG00000013003,ENSBTAG00000012380,ENSBTAG00000013492,ENSBTAG00000013854,ENSBTAG00000038321,ENSBTAG00000015980,ENSBTAG00000046142,ENSBTAG00000015325,ENSBTAG00000002350,ENSBTAG00000021308,ENSBTAG00000013333,ENSBTAG00000015848,ENSBTAG00000017567,ENSBTAG00000005190,ENSBTAG00000022583,ENSBTAG00000005039,ENSBTAG00000006616,ENSBTAG00000006642,ENSBTAG00000005978,ENSBTAG00000014205,ENSBTAG00000009175,ENSBTAG00000020791,ENSBTAG00000001400,ENSBTAG00000039958,ENSBTAG00000044105,ENSBTAG00000022058,ENSBTAG00000021100,ENSBTAG00000006909,ENSBTAG00000033983,ENSBTAG00000019838,ENSBTAG00000011934,ENSBTAG00000045748,ENSBTAG00000010312,ENSBTAG00000019167,ENSBTAG00000007884,ENSBTAG00000009960,ENSBTAG00000020048,ENSBTAG00000017056,ENSBTAG00000009494,ENSBTAG00000008621,</Data></Cell>
    <Cell ss:StyleID="s21"><Data ss:Type="String">ENSBTAG00000010073,ENSBTAG00000003103,ENSBTAG00000001403,ENSBTAG00000002883,ENSBTAG00000005665,ENSBTAG00000013057,ENSBTAG00000015355,ENSBTAG00000013003,ENSBTAG00000012380,ENSBTAG00000013492,ENSBTAG00000013854,ENSBTAG00000038321,ENSBTAG00000015980,ENSBTAG00000046142,ENSBTAG00000015325,ENSBTAG00000002350,ENSBTAG00000021308,ENSBTAG00000013333,ENSBTAG00000015848,ENSBTAG00000017567,ENSBTAG00000005190,ENSBTAG00000022583,ENSBTAG00000005039,ENSBTAG00000006616,ENSBTAG00000006642,ENSBTAG00000005978,ENSBTAG00000014205,ENSBTAG00000009175,ENSBTAG00000020791,ENSBTAG00000001400,ENSBTAG00000039958,ENSBTAG00000044105,ENSBTAG00000022058,ENSBTAG00000021100,ENSBTAG00000006909,ENSBTAG00000033983,ENSBTAG00000019838,ENSBTAG00000011934,ENSBTAG00000045748,ENSBTAG00000010312,ENSBTAG00000019167,ENSBTAG00000007884,ENSBTAG00000009960,ENSBTAG00000020048,ENSBTAG00000017056,ENSBTAG00000009494,ENSBTAG00000008621,</Data></Cell>
    <Cell><Data ss:Type="Number">1.8223778986069399E-2</Data></Cell>
    <Cell><Data ss:Type="Number">0.206769800034249</Data></Cell>
   </Row>
   <Row>
    <Cell><Data ss:Type="String">bta03410</Data></Cell>
    <Cell><Data ss:Type="String">Base excision repair - Bos taurus (cow)</Data></Cell>
    <Cell><Data ss:Type="Number">15</Data></Cell>
    <Cell ss:StyleID="s21"><Data ss:Type="String">ENSBTAG00000007777,ENSBTAG00000018103,ENSBTAG00000011242,ENSBTAG00000025400,ENSBTAG00000018689,ENSBTAG00000012241,ENSBTAG00000021645,ENSBTAG00000017189,ENSBTAG00000016268,ENSBTAG00000019848,ENSBTAG00000000590,ENSBTAG00000014595,ENSBTAG00000004769,ENSBTAG00000000837,ENSBTAG00000021633,</Data></Cell>
    <Cell ss:StyleID="s21"><Data ss:Type="String">ENSBTAG00000007777,ENSBTAG00000018103,ENSBTAG00000011242,ENSBTAG00000025400,ENSBTAG00000018689,ENSBTAG00000012241,ENSBTAG00000021645,ENSBTAG00000017189,ENSBTAG00000016268,ENSBTAG00000019848,ENSBTAG00000000590,ENSBTAG00000014595,ENSBTAG00000004769,ENSBTAG00000000837,ENSBTAG00000021633,</Data></Cell>
    <Cell><Data ss:Type="Number">1.9364527156632901E-2</Data></Cell>
    <Cell><Data ss:Type="Number">0.21157538930395201</Data></Cell>
   </Row>
   <Row>
    <Cell><Data ss:Type="String">bta04012</Data></Cell>
    <Cell><Data ss:Type="String">ErbB signaling pathway - Bos taurus (cow)</Data></Cell>
    <Cell><Data ss:Type="Number">30</Data></Cell>
    <Cell ss:StyleID="s21"><Data ss:Type="String">ENSBTAG00000005665,ENSBTAG00000013550,ENSBTAG00000013057,ENSBTAG00000013958,ENSBTAG00000021798,ENSBTAG00000004037,ENSBTAG00000001061,ENSBTAG00000015325,ENSBTAG00000002350,ENSBTAG00000021766,ENSBTAG00000015205,ENSBTAG00000008938,ENSBTAG00000022583,ENSBTAG00000005039,ENSBTAG00000005978,ENSBTAG00000009175,ENSBTAG00000001400,ENSBTAG00000006909,ENSBTAG00000018134,ENSBTAG00000033983,ENSBTAG00000019838,ENSBTAG00000010689,ENSBTAG00000045748,ENSBTAG00000009496,ENSBTAG00000010312,ENSBTAG00000020048,ENSBTAG00000017584,ENSBTAG00000009494,ENSBTAG00000010444,ENSBTAG00000018254,</Data></Cell>
    <Cell ss:StyleID="s21"><Data ss:Type="String">ENSBTAG00000005665,ENSBTAG00000013550,ENSBTAG00000013057,ENSBTAG00000013958,ENSBTAG00000021798,ENSBTAG00000004037,ENSBTAG00000001061,ENSBTAG00000015325,ENSBTAG00000002350,ENSBTAG00000021766,ENSBTAG00000015205,ENSBTAG00000008938,ENSBTAG00000022583,ENSBTAG00000005039,ENSBTAG00000005978,ENSBTAG00000009175,ENSBTAG00000001400,ENSBTAG00000006909,ENSBTAG00000018134,ENSBTAG00000033983,ENSBTAG00000019838,ENSBTAG00000010689,ENSBTAG00000045748,ENSBTAG00000009496,ENSBTAG00000010312,ENSBTAG00000020048,ENSBTAG00000017584,ENSBTAG00000009494,ENSBTAG00000010444,ENSBTAG00000018254,</Data></Cell>
    <Cell><Data ss:Type="Number">2.1349012003583499E-2</Data></Cell>
    <Cell><Data ss:Type="Number">0.22492709075204101</Data></Cell>
   </Row>
   <Row>
    <Cell><Data ss:Type="String">bta04020</Data></Cell>
    <Cell><Data ss:Type="String">Calcium signaling pathway - Bos taurus (cow)</Data></Cell>
    <Cell><Data ss:Type="Number">59</Data></Cell>
    <Cell ss:StyleID="s21"><Data ss:Type="String">ENSBTAG00000006052,ENSBTAG00000001305,ENSBTAG00000009872,ENSBTAG00000014059,ENSBTAG00000008507,ENSBTAG00000017680,ENSBTAG00000014930,ENSBTAG00000013550,ENSBTAG00000015355,ENSBTAG00000025642,ENSBTAG00000017041,ENSBTAG00000013854,ENSBTAG00000035662,ENSBTAG00000012100,ENSBTAG00000014818,ENSBTAG00000015258,ENSBTAG00000013861,ENSBTAG00000021798,ENSBTAG00000001061,ENSBTAG00000014828,ENSBTAG00000016629,ENSBTAG00000007173,ENSBTAG00000010026,ENSBTAG00000010660,ENSBTAG00000040042,ENSBTAG00000006541,ENSBTAG00000006999,ENSBTAG00000010856,ENSBTAG00000022886,ENSBTAG00000015848,ENSBTAG00000012510,ENSBTAG00000012181,ENSBTAG00000040056,ENSBTAG00000006642,ENSBTAG00000020133,ENSBTAG00000004337,ENSBTAG00000019230,ENSBTAG00000005958,ENSBTAG00000019353,ENSBTAG00000005299,ENSBTAG00000020887,ENSBTAG00000007175,ENSBTAG00000000520,ENSBTAG00000006208,ENSBTAG00000013498,ENSBTAG00000018705,ENSBTAG00000013109,ENSBTAG00000037726,ENSBTAG00000001447,ENSBTAG00000009835,ENSBTAG00000047202,ENSBTAG00000027080,ENSBTAG00000018966,ENSBTAG00000001675,ENSBTAG00000017584,ENSBTAG00000038606,ENSBTAG00000010444,ENSBTAG00000013208,ENSBTAG00000007882,</Data></Cell>
    <Cell ss:StyleID="s21"><Data ss:Type="String">ENSBTAG00000006052,ENSBTAG00000001305,ENSBTAG00000009872,ENSBTAG00000014059,ENSBTAG00000008507,ENSBTAG00000017680,ENSBTAG00000014930,ENSBTAG00000013550,ENSBTAG00000015355,ENSBTAG00000025642,ENSBTAG00000017041,ENSBTAG00000013854,ENSBTAG00000035662,ENSBTAG00000012100,ENSBTAG00000014818,ENSBTAG00000015258,ENSBTAG00000013861,ENSBTAG00000021798,ENSBTAG00000001061,ENSBTAG00000014828,ENSBTAG00000016629,ENSBTAG00000007173,ENSBTAG00000010026,ENSBTAG00000010660,ENSBTAG00000040042,ENSBTAG00000006541,ENSBTAG00000006999,ENSBTAG00000010856,ENSBTAG00000022886,ENSBTAG00000015848,ENSBTAG00000012510,ENSBTAG00000012181,ENSBTAG00000040056,ENSBTAG00000006642,ENSBTAG00000020133,ENSBTAG00000004337,ENSBTAG00000019230,ENSBTAG00000005958,ENSBTAG00000019353,ENSBTAG00000005299,ENSBTAG00000020887,ENSBTAG00000007175,ENSBTAG00000000520,ENSBTAG00000006208,ENSBTAG00000013498,ENSBTAG00000018705,ENSBTAG00000013109,ENSBTAG00000037726,ENSBTAG00000001447,ENSBTAG00000009835,ENSBTAG00000047202,ENSBTAG00000027080,ENSBTAG00000018966,ENSBTAG00000001675,ENSBTAG00000017584,ENSBTAG00000038606,ENSBTAG00000010444,ENSBTAG00000013208,ENSBTAG00000007882,</Data></Cell>
    <Cell><Data ss:Type="Number">2.1753334079980501E-2</Data></Cell>
    <Cell><Data ss:Type="Number">0.22128391564118099</Data></Cell>
   </Row>
   <Row>
    <Cell><Data ss:Type="String">bta00604</Data></Cell>
    <Cell><Data ss:Type="String">Glycosphingolipid biosynthesis - ganglio series - Bos taurus (cow)</Data></Cell>
    <Cell><Data ss:Type="Number">8</Data></Cell>
    <Cell><Data ss:Type="String">ENSBTAG00000025669,ENSBTAG00000004494,ENSBTAG00000046156,ENSBTAG00000015512,ENSBTAG00000001770,ENSBTAG00000015254,ENSBTAG00000001156,ENSBTAG00000044129,</Data></Cell>
    <Cell><Data ss:Type="String">ENSBTAG00000025669,ENSBTAG00000004494,ENSBTAG00000046156,ENSBTAG00000015512,ENSBTAG00000001770,ENSBTAG00000015254,ENSBTAG00000001156,ENSBTAG00000044129,</Data></Cell>
    <Cell><Data ss:Type="Number">2.1974757435735799E-2</Data></Cell>
    <Cell><Data ss:Type="Number">0.21608511478473599</Data></Cell>
   </Row>
   <Row>
    <Cell><Data ss:Type="String">bta05320</Data></Cell>
    <Cell><Data ss:Type="String">Autoimmune thyroid disease - Bos taurus (cow)</Data></Cell>
    <Cell><Data ss:Type="Number">5</Data></Cell>
    <Cell><Data ss:Type="String">ENSBTAG00000008959,ENSBTAG00000001008,ENSBTAG00000019588,ENSBTAG00000013170,ENSBTAG00000010785,</Data></Cell>
    <Cell><Data ss:Type="String">ENSBTAG00000008959,ENSBTAG00000001008,ENSBTAG00000019588,ENSBTAG00000013170,ENSBTAG00000010785,</Data></Cell>
    <Cell><Data ss:Type="Number">2.23967506528664E-2</Data></Cell>
    <Cell><Data ss:Type="Number">0.21313036911598601</Data></Cell>
   </Row>
   <Row>
    <Cell><Data ss:Type="String">bta05222</Data></Cell>
    <Cell><Data ss:Type="String">Small cell lung cancer - Bos taurus (cow)</Data></Cell>
    <Cell><Data ss:Type="Number">31</Data></Cell>
    <Cell ss:StyleID="s21"><Data ss:Type="String">ENSBTAG00000011412,ENSBTAG00000003061,ENSBTAG00000027181,ENSBTAG00000013475,ENSBTAG00000018160,ENSBTAG00000013895,ENSBTAG00000016542,ENSBTAG00000002350,ENSBTAG00000004911,ENSBTAG00000013562,ENSBTAG00000006268,ENSBTAG00000000793,ENSBTAG00000019498,ENSBTAG00000005978,ENSBTAG00000010497,ENSBTAG00000016412,ENSBTAG00000014400,ENSBTAG00000010229,ENSBTAG00000014575,ENSBTAG00000001400,ENSBTAG00000014127,ENSBTAG00000006909,ENSBTAG00000008300,ENSBTAG00000025210,ENSBTAG00000013760,ENSBTAG00000007160,ENSBTAG00000012849,ENSBTAG00000016801,ENSBTAG00000003012,ENSBTAG00000038990,ENSBTAG00000006526,</Data></Cell>
    <Cell ss:StyleID="s21"><Data ss:Type="String">ENSBTAG00000011412,ENSBTAG00000003061,ENSBTAG00000027181,ENSBTAG00000013475,ENSBTAG00000018160,ENSBTAG00000013895,ENSBTAG00000016542,ENSBTAG00000002350,ENSBTAG00000004911,ENSBTAG00000013562,ENSBTAG00000006268,ENSBTAG00000000793,ENSBTAG00000019498,ENSBTAG00000005978,ENSBTAG00000010497,ENSBTAG00000016412,ENSBTAG00000014400,ENSBTAG00000010229,ENSBTAG00000014575,ENSBTAG00000001400,ENSBTAG00000014127,ENSBTAG00000006909,ENSBTAG00000008300,ENSBTAG00000025210,ENSBTAG00000013760,ENSBTAG00000007160,ENSBTAG00000012849,ENSBTAG00000016801,ENSBTAG00000003012,ENSBTAG00000038990,ENSBTAG00000006526,</Data></Cell>
    <Cell><Data ss:Type="Number">2.4572055109658E-2</Data></Cell>
    <Cell><Data ss:Type="Number">0.226523633042159</Data></Cell>
   </Row>
   <Row>
    <Cell><Data ss:Type="String">bta05310</Data></Cell>
    <Cell><Data ss:Type="String">Asthma - Bos taurus (cow)</Data></Cell>
    <Cell><Data ss:Type="Number">2</Data></Cell>
    <Cell><Data ss:Type="String">ENSBTAG00000004129,ENSBTAG00000019588,</Data></Cell>
    <Cell><Data ss:Type="String">ENSBTAG00000004129,ENSBTAG00000019588,</Data></Cell>
    <Cell><Data ss:Type="Number">2.5039366041456401E-2</Data></Cell>
    <Cell><Data ss:Type="Number">0.223836757037262</Data></Cell>
   </Row>
   <Row>
    <Cell><Data ss:Type="String">bta04550</Data></Cell>
    <Cell><Data ss:Type="String">Signaling pathways regulating pluripotency of stem cells - Bos taurus (cow)</Data></Cell>
    <Cell><Data ss:Type="Number">47</Data></Cell>
    <Cell ss:StyleID="s21"><Data ss:Type="String">ENSBTAG00000012938,ENSBTAG00000021527,ENSBTAG00000020916,ENSBTAG00000014636,ENSBTAG00000019336,ENSBTAG00000035084,ENSBTAG00000021020,ENSBTAG00000011789,ENSBTAG00000032017,ENSBTAG00000008695,ENSBTAG00000005953,ENSBTAG00000011598,ENSBTAG00000003075,ENSBTAG00000008448,ENSBTAG00000002350,ENSBTAG00000012285,ENSBTAG00000003835,ENSBTAG00000002664,ENSBTAG00000011082,ENSBTAG00000017061,ENSBTAG00000007424,ENSBTAG00000010820,ENSBTAG00000008097,ENSBTAG00000011909,ENSBTAG00000010696,ENSBTAG00000004015,ENSBTAG00000002335,ENSBTAG00000005978,ENSBTAG00000008319,ENSBTAG00000020267,ENSBTAG00000016577,ENSBTAG00000014291,ENSBTAG00000004154,ENSBTAG00000001400,ENSBTAG00000006909,ENSBTAG00000021795,ENSBTAG00000033983,ENSBTAG00000013555,ENSBTAG00000001241,ENSBTAG00000012047,ENSBTAG00000016420,ENSBTAG00000045748,ENSBTAG00000021523,ENSBTAG00000010312,ENSBTAG00000030162,ENSBTAG00000020783,ENSBTAG00000020355,</Data></Cell>
    <Cell ss:StyleID="s21"><Data ss:Type="String">ENSBTAG00000012938,ENSBTAG00000021527,ENSBTAG00000020916,ENSBTAG00000014636,ENSBTAG00000019336,ENSBTAG00000035084,ENSBTAG00000021020,ENSBTAG00000011789,ENSBTAG00000032017,ENSBTAG00000008695,ENSBTAG00000005953,ENSBTAG00000011598,ENSBTAG00000003075,ENSBTAG00000008448,ENSBTAG00000002350,ENSBTAG00000012285,ENSBTAG00000003835,ENSBTAG00000002664,ENSBTAG00000011082,ENSBTAG00000017061,ENSBTAG00000007424,ENSBTAG00000010820,ENSBTAG00000008097,ENSBTAG00000011909,ENSBTAG00000010696,ENSBTAG00000004015,ENSBTAG00000002335,ENSBTAG00000005978,ENSBTAG00000008319,ENSBTAG00000020267,ENSBTAG00000016577,ENSBTAG00000014291,ENSBTAG00000004154,ENSBTAG00000001400,ENSBTAG00000006909,ENSBTAG00000021795,ENSBTAG00000033983,ENSBTAG00000013555,ENSBTAG00000001241,ENSBTAG00000012047,ENSBTAG00000016420,ENSBTAG00000045748,ENSBTAG00000021523,ENSBTAG00000010312,ENSBTAG00000030162,ENSBTAG00000020783,ENSBTAG00000020355,</Data></Cell>
    <Cell><Data ss:Type="Number">2.6305858519981899E-2</Data></Cell>
    <Cell><Data ss:Type="Number">0.22824200774690101</Data></Cell>
   </Row>
   <Row>
    <Cell><Data ss:Type="String">bta04919</Data></Cell>
    <Cell><Data ss:Type="String">Thyroid hormone signaling pathway - Bos taurus (cow)</Data></Cell>
    <Cell><Data ss:Type="Number">39</Data></Cell>
    <Cell ss:StyleID="s21"><Data ss:Type="String">ENSBTAG00000001605,ENSBTAG00000009987,ENSBTAG00000006052,ENSBTAG00000017360,ENSBTAG00000012698,ENSBTAG00000013550,ENSBTAG00000001061,ENSBTAG00000015325,ENSBTAG00000002350,ENSBTAG00000021468,ENSBTAG00000002126,ENSBTAG00000012510,ENSBTAG00000026403,ENSBTAG00000008938,ENSBTAG00000013236,ENSBTAG00000013271,ENSBTAG00000007867,ENSBTAG00000006642,ENSBTAG00000005978,ENSBTAG00000017802,ENSBTAG00000044019,ENSBTAG00000007909,ENSBTAG00000001400,ENSBTAG00000044105,ENSBTAG00000006909,ENSBTAG00000019502,ENSBTAG00000022799,ENSBTAG00000002688,ENSBTAG00000033983,ENSBTAG00000002585,ENSBTAG00000043971,ENSBTAG00000037726,ENSBTAG00000016420,ENSBTAG00000045748,ENSBTAG00000016801,ENSBTAG00000010312,ENSBTAG00000025424,ENSBTAG00000018966,ENSBTAG00000017584,</Data></Cell>
    <Cell ss:StyleID="s21"><Data ss:Type="String">ENSBTAG00000001605,ENSBTAG00000009987,ENSBTAG00000006052,ENSBTAG00000017360,ENSBTAG00000012698,ENSBTAG00000013550,ENSBTAG00000001061,ENSBTAG00000015325,ENSBTAG00000002350,ENSBTAG00000021468,ENSBTAG00000002126,ENSBTAG00000012510,ENSBTAG00000026403,ENSBTAG00000008938,ENSBTAG00000013236,ENSBTAG00000013271,ENSBTAG00000007867,ENSBTAG00000006642,ENSBTAG00000005978,ENSBTAG00000017802,ENSBTAG00000044019,ENSBTAG00000007909,ENSBTAG00000001400,ENSBTAG00000044105,ENSBTAG00000006909,ENSBTAG00000019502,ENSBTAG00000022799,ENSBTAG00000002688,ENSBTAG00000033983,ENSBTAG00000002585,ENSBTAG00000043971,ENSBTAG00000037726,ENSBTAG00000016420,ENSBTAG00000045748,ENSBTAG00000016801,ENSBTAG00000010312,ENSBTAG00000025424,ENSBTAG00000018966,ENSBTAG00000017584,</Data></Cell>
    <Cell><Data ss:Type="Number">3.0210224689900401E-2</Data></Cell>
    <Cell><Data ss:Type="Number">0.25462903667201697</Data></Cell>
   </Row>
   <Row>
    <Cell><Data ss:Type="String">bta05100</Data></Cell>
    <Cell><Data ss:Type="String">Bacterial invasion of epithelial cells - Bos taurus (cow)</Data></Cell>
    <Cell><Data ss:Type="Number">28</Data></Cell>
    <Cell ss:StyleID="s21"><Data ss:Type="String">ENSBTAG00000004242,ENSBTAG00000006161,ENSBTAG00000001137,ENSBTAG00000005665,ENSBTAG00000013057,ENSBTAG00000015991,ENSBTAG00000003639,ENSBTAG00000013275,ENSBTAG00000002350,ENSBTAG00000002531,ENSBTAG00000013362,ENSBTAG00000008938,ENSBTAG00000022583,ENSBTAG00000011307,ENSBTAG00000005978,ENSBTAG00000006071,ENSBTAG00000010386,ENSBTAG00000000322,ENSBTAG00000016708,ENSBTAG00000006909,ENSBTAG00000008300,ENSBTAG00000000696,ENSBTAG00000019838,ENSBTAG00000016420,ENSBTAG00000016330,ENSBTAG00000009494,ENSBTAG00000013173,ENSBTAG00000013745,</Data></Cell>
    <Cell ss:StyleID="s21"><Data ss:Type="String">ENSBTAG00000004242,ENSBTAG00000006161,ENSBTAG00000001137,ENSBTAG00000005665,ENSBTAG00000013057,ENSBTAG00000015991,ENSBTAG00000003639,ENSBTAG00000013275,ENSBTAG00000002350,ENSBTAG00000002531,ENSBTAG00000013362,ENSBTAG00000008938,ENSBTAG00000022583,ENSBTAG00000011307,ENSBTAG00000005978,ENSBTAG00000006071,ENSBTAG00000010386,ENSBTAG00000000322,ENSBTAG00000016708,ENSBTAG00000006909,ENSBTAG00000008300,ENSBTAG00000000696,ENSBTAG00000019838,ENSBTAG00000016420,ENSBTAG00000016330,ENSBTAG00000009494,ENSBTAG00000013173,ENSBTAG00000013745,</Data></Cell>
    <Cell><Data ss:Type="Number">3.06737946404184E-2</Data></Cell>
    <Cell><Data ss:Type="Number">0.25135470608120603</Data></Cell>
   </Row>
   <Row>
    <Cell><Data ss:Type="String">bta05220</Data></Cell>
    <Cell><Data ss:Type="String">Chronic myeloid leukemia - Bos taurus (cow)</Data></Cell>
    <Cell><Data ss:Type="Number">26</Data></Cell>
    <Cell ss:StyleID="s21"><Data ss:Type="String">ENSBTAG00000012698,ENSBTAG00000005665,ENSBTAG00000013057,ENSBTAG00000003397,ENSBTAG00000013895,ENSBTAG00000002350,ENSBTAG00000008480,ENSBTAG00000006268,ENSBTAG00000022583,ENSBTAG00000005039,ENSBTAG00000005978,ENSBTAG00000014400,ENSBTAG00000001400,ENSBTAG00000012004,ENSBTAG00000006909,ENSBTAG00000019832,ENSBTAG00000033983,ENSBTAG00000007160,ENSBTAG00000019838,ENSBTAG00000045748,ENSBTAG00000009496,ENSBTAG00000010312,ENSBTAG00000009494,ENSBTAG00000034220,ENSBTAG00000018254,ENSBTAG00000006526,</Data></Cell>
    <Cell ss:StyleID="s21"><Data ss:Type="String">ENSBTAG00000012698,ENSBTAG00000005665,ENSBTAG00000013057,ENSBTAG00000003397,ENSBTAG00000013895,ENSBTAG00000002350,ENSBTAG00000008480,ENSBTAG00000006268,ENSBTAG00000022583,ENSBTAG00000005039,ENSBTAG00000005978,ENSBTAG00000014400,ENSBTAG00000001400,ENSBTAG00000012004,ENSBTAG00000006909,ENSBTAG00000019832,ENSBTAG00000033983,ENSBTAG00000007160,ENSBTAG00000019838,ENSBTAG00000045748,ENSBTAG00000009496,ENSBTAG00000010312,ENSBTAG00000009494,ENSBTAG00000034220,ENSBTAG00000018254,ENSBTAG00000006526,</Data></Cell>
    <Cell><Data ss:Type="Number">3.1896024450207699E-2</Data></Cell>
    <Cell><Data ss:Type="Number">0.25430614088679099</Data></Cell>
   </Row>
   <Row>
    <Cell><Data ss:Type="String">bta01040</Data></Cell>
    <Cell><Data ss:Type="String">Biosynthesis of unsaturated fatty acids - Bos taurus (cow)</Data></Cell>
    <Cell><Data ss:Type="Number">1</Data></Cell>
    <Cell><Data ss:Type="String">ENSBTAG00000023607,</Data></Cell>
    <Cell><Data ss:Type="String">ENSBTAG00000023607,</Data></Cell>
    <Cell><Data ss:Type="Number">3.2068642842614098E-2</Data></Cell>
    <Cell><Data ss:Type="Number">0.24895393785713499</Data></Cell>
   </Row>
   <Row>
    <Cell><Data ss:Type="String">bta05218</Data></Cell>
    <Cell><Data ss:Type="String">Melanoma - Bos taurus (cow)</Data></Cell>
    <Cell><Data ss:Type="Number">25</Data></Cell>
    <Cell ss:StyleID="s21"><Data ss:Type="String">ENSBTAG00000000128,ENSBTAG00000021527,ENSBTAG00000006161,ENSBTAG00000043959,ENSBTAG00000027357,ENSBTAG00000015991,ENSBTAG00000006722,ENSBTAG00000007173,ENSBTAG00000002350,ENSBTAG00000011082,ENSBTAG00000019241,ENSBTAG00000005039,ENSBTAG00000017348,ENSBTAG00000005978,ENSBTAG00000014400,ENSBTAG00000001400,ENSBTAG00000006909,ENSBTAG00000033983,ENSBTAG00000007160,ENSBTAG00000045748,ENSBTAG00000010312,ENSBTAG00000021697,ENSBTAG00000020194,ENSBTAG00000005198,ENSBTAG00000034220,</Data></Cell>
    <Cell ss:StyleID="s21"><Data ss:Type="String">ENSBTAG00000000128,ENSBTAG00000021527,ENSBTAG00000006161,ENSBTAG00000043959,ENSBTAG00000027357,ENSBTAG00000015991,ENSBTAG00000006722,ENSBTAG00000007173,ENSBTAG00000002350,ENSBTAG00000011082,ENSBTAG00000019241,ENSBTAG00000005039,ENSBTAG00000017348,ENSBTAG00000005978,ENSBTAG00000014400,ENSBTAG00000001400,ENSBTAG00000006909,ENSBTAG00000033983,ENSBTAG00000007160,ENSBTAG00000045748,ENSBTAG00000010312,ENSBTAG00000021697,ENSBTAG00000020194,ENSBTAG00000005198,ENSBTAG00000034220,</Data></Cell>
    <Cell><Data ss:Type="Number">3.2449435122505199E-2</Data></Cell>
    <Cell><Data ss:Type="Number">0.245450855413821</Data></Cell>
   </Row>
   <Row>
    <Cell><Data ss:Type="String">bta05219</Data></Cell>
    <Cell><Data ss:Type="String">Bladder cancer - Bos taurus (cow)</Data></Cell>
    <Cell><Data ss:Type="Number">16</Data></Cell>
    <Cell ss:StyleID="s21"><Data ss:Type="String">ENSBTAG00000015991,ENSBTAG00000020963,ENSBTAG00000021798,ENSBTAG00000021766,ENSBTAG00000015818,ENSBTAG00000008938,ENSBTAG00000000738,ENSBTAG00000005039,ENSBTAG00000014400,ENSBTAG00000020417,ENSBTAG00000011820,ENSBTAG00000033983,ENSBTAG00000007160,ENSBTAG00000045748,ENSBTAG00000010312,ENSBTAG00000034220,</Data></Cell>
    <Cell ss:StyleID="s21"><Data ss:Type="String">ENSBTAG00000015991,ENSBTAG00000020963,ENSBTAG00000021798,ENSBTAG00000021766,ENSBTAG00000015818,ENSBTAG00000008938,ENSBTAG00000000738,ENSBTAG00000005039,ENSBTAG00000014400,ENSBTAG00000020417,ENSBTAG00000011820,ENSBTAG00000033983,ENSBTAG00000007160,ENSBTAG00000045748,ENSBTAG00000010312,ENSBTAG00000034220,</Data></Cell>
    <Cell><Data ss:Type="Number">3.31034858877753E-2</Data></Cell>
    <Cell><Data ss:Type="Number">0.24413820842234299</Data></Cell>
   </Row>
   <Row>
    <Cell><Data ss:Type="String">bta03015</Data></Cell>
    <Cell><Data ss:Type="String">mRNA surveillance pathway - Bos taurus (cow)</Data></Cell>
    <Cell><Data ss:Type="Number">31</Data></Cell>
    <Cell ss:StyleID="s21"><Data ss:Type="String">ENSBTAG00000018631,ENSBTAG00000020858,ENSBTAG00000007323,ENSBTAG00000005533,ENSBTAG00000000469,ENSBTAG00000009969,ENSBTAG00000009732,ENSBTAG00000003577,ENSBTAG00000002960,ENSBTAG00000046358,ENSBTAG00000009435,ENSBTAG00000026995,ENSBTAG00000000754,ENSBTAG00000017125,ENSBTAG00000035615,ENSBTAG00000008355,ENSBTAG00000001862,ENSBTAG00000016849,ENSBTAG00000020922,ENSBTAG00000015277,ENSBTAG00000013772,ENSBTAG00000020277,ENSBTAG00000005987,ENSBTAG00000012101,ENSBTAG00000005319,ENSBTAG00000020192,ENSBTAG00000000288,ENSBTAG00000010227,ENSBTAG00000020735,ENSBTAG00000006250,ENSBTAG00000016023,</Data></Cell>
    <Cell ss:StyleID="s21"><Data ss:Type="String">ENSBTAG00000018631,ENSBTAG00000020858,ENSBTAG00000007323,ENSBTAG00000005533,ENSBTAG00000000469,ENSBTAG00000009969,ENSBTAG00000009732,ENSBTAG00000003577,ENSBTAG00000002960,ENSBTAG00000046358,ENSBTAG00000009435,ENSBTAG00000026995,ENSBTAG00000000754,ENSBTAG00000017125,ENSBTAG00000035615,ENSBTAG00000008355,ENSBTAG00000001862,ENSBTAG00000016849,ENSBTAG00000020922,ENSBTAG00000015277,ENSBTAG00000013772,ENSBTAG00000020277,ENSBTAG00000005987,ENSBTAG00000012101,ENSBTAG00000005319,ENSBTAG00000020192,ENSBTAG00000000288,ENSBTAG00000010227,ENSBTAG00000020735,ENSBTAG00000006250,ENSBTAG00000016023,</Data></Cell>
    <Cell><Data ss:Type="Number">3.32915598170909E-2</Data></Cell>
    <Cell><Data ss:Type="Number">0.23953683283028801</Data></Cell>
   </Row>
   <Row>
    <Cell><Data ss:Type="String">bta04150</Data></Cell>
    <Cell><Data ss:Type="String">mTOR signaling pathway - Bos taurus (cow)</Data></Cell>
    <Cell><Data ss:Type="Number">23</Data></Cell>
    <Cell ss:StyleID="s21"><Data ss:Type="String">ENSBTAG00000003103,ENSBTAG00000000163,ENSBTAG00000002883,ENSBTAG00000013550,ENSBTAG00000013003,ENSBTAG00000001061,ENSBTAG00000015325,ENSBTAG00000002350,ENSBTAG00000021308,ENSBTAG00000011082,ENSBTAG00000005838,ENSBTAG00000005190,ENSBTAG00000006883,ENSBTAG00000012987,ENSBTAG00000005978,ENSBTAG00000009175,ENSBTAG00000005763,ENSBTAG00000001400,ENSBTAG00000006909,ENSBTAG00000021741,ENSBTAG00000009928,ENSBTAG00000018438,ENSBTAG00000010312,</Data></Cell>
    <Cell ss:StyleID="s21"><Data ss:Type="String">ENSBTAG00000003103,ENSBTAG00000000163,ENSBTAG00000002883,ENSBTAG00000013550,ENSBTAG00000013003,ENSBTAG00000001061,ENSBTAG00000015325,ENSBTAG00000002350,ENSBTAG00000021308,ENSBTAG00000011082,ENSBTAG00000005838,ENSBTAG00000005190,ENSBTAG00000006883,ENSBTAG00000012987,ENSBTAG00000005978,ENSBTAG00000009175,ENSBTAG00000005763,ENSBTAG00000001400,ENSBTAG00000006909,ENSBTAG00000021741,ENSBTAG00000009928,ENSBTAG00000018438,ENSBTAG00000010312,</Data></Cell>
    <Cell><Data ss:Type="Number">3.3388953239900002E-2</Data></Cell>
    <Cell><Data ss:Type="Number">0.23451764775644099</Data></Cell>
   </Row>
   <Row>
    <Cell><Data ss:Type="String">bta04727</Data></Cell>
    <Cell><Data ss:Type="String">GABAergic synapse - Bos taurus (cow)</Data></Cell>
    <Cell><Data ss:Type="Number">30</Data></Cell>
    <Cell ss:StyleID="s21"><Data ss:Type="String">ENSBTAG00000013548,ENSBTAG00000013550,ENSBTAG00000001061,ENSBTAG00000014828,ENSBTAG00000006495,ENSBTAG00000016629,ENSBTAG00000010026,ENSBTAG00000010660,ENSBTAG00000017239,ENSBTAG00000011105,ENSBTAG00000007635,ENSBTAG00000008938,ENSBTAG00000006642,ENSBTAG00000002908,ENSBTAG00000030286,ENSBTAG00000002779,ENSBTAG00000014883,ENSBTAG00000013810,ENSBTAG00000005464,ENSBTAG00000014933,ENSBTAG00000005857,ENSBTAG00000013002,ENSBTAG00000018777,ENSBTAG00000006208,ENSBTAG00000018705,ENSBTAG00000004038,ENSBTAG00000020645,ENSBTAG00000016043,ENSBTAG00000010251,ENSBTAG00000007882,</Data></Cell>
    <Cell ss:StyleID="s21"><Data ss:Type="String">ENSBTAG00000013548,ENSBTAG00000013550,ENSBTAG00000001061,ENSBTAG00000014828,ENSBTAG00000006495,ENSBTAG00000016629,ENSBTAG00000010026,ENSBTAG00000010660,ENSBTAG00000017239,ENSBTAG00000011105,ENSBTAG00000007635,ENSBTAG00000008938,ENSBTAG00000006642,ENSBTAG00000002908,ENSBTAG00000030286,ENSBTAG00000002779,ENSBTAG00000014883,ENSBTAG00000013810,ENSBTAG00000005464,ENSBTAG00000014933,ENSBTAG00000005857,ENSBTAG00000013002,ENSBTAG00000018777,ENSBTAG00000006208,ENSBTAG00000018705,ENSBTAG00000004038,ENSBTAG00000020645,ENSBTAG00000016043,ENSBTAG00000010251,ENSBTAG00000007882,</Data></Cell>
    <Cell><Data ss:Type="Number">3.4169610565267301E-2</Data></Cell>
    <Cell><Data ss:Type="Number">0.23441942131985699</Data></Cell>
   </Row>
   <Row>
    <Cell><Data ss:Type="String">bta05010</Data></Cell>
    <Cell><Data ss:Type="String">Alzheimer's disease - Bos taurus (cow)</Data></Cell>
    <Cell><Data ss:Type="Number">28</Data></Cell>
    <Cell ss:StyleID="s21"><Data ss:Type="String">ENSBTAG00000002075,ENSBTAG00000007812,ENSBTAG00000010123,ENSBTAG00000016079,ENSBTAG00000000184,ENSBTAG00000025642,ENSBTAG00000013854,ENSBTAG00000000091,ENSBTAG00000010230,ENSBTAG00000010026,ENSBTAG00000010660,ENSBTAG00000040042,ENSBTAG00000012778,ENSBTAG00000006541,ENSBTAG00000001141,ENSBTAG00000018483,ENSBTAG00000012510,ENSBTAG00000009509,ENSBTAG00000013315,ENSBTAG00000014731,ENSBTAG00000020133,ENSBTAG00000020405,ENSBTAG00000017753,ENSBTAG00000010312,ENSBTAG00000010785,ENSBTAG00000004211,ENSBTAG00000047202,ENSBTAG00000019759,</Data></Cell>
    <Cell ss:StyleID="s21"><Data ss:Type="String">ENSBTAG00000002075,ENSBTAG00000007812,ENSBTAG00000010123,ENSBTAG00000016079,ENSBTAG00000000184,ENSBTAG00000025642,ENSBTAG00000013854,ENSBTAG00000000091,ENSBTAG00000010230,ENSBTAG00000010026,ENSBTAG00000010660,ENSBTAG00000040042,ENSBTAG00000012778,ENSBTAG00000006541,ENSBTAG00000001141,ENSBTAG00000018483,ENSBTAG00000012510,ENSBTAG00000009509,ENSBTAG00000013315,ENSBTAG00000014731,ENSBTAG00000020133,ENSBTAG00000020405,ENSBTAG00000017753,ENSBTAG00000010312,ENSBTAG00000010785,ENSBTAG00000004211,ENSBTAG00000047202,ENSBTAG00000019759,</Data></Cell>
    <Cell><Data ss:Type="Number">3.7533212884756001E-2</Data></Cell>
    <Cell><Data ss:Type="Number">0.25164313184097797</Data></Cell>
   </Row>
   <Row>
    <Cell><Data ss:Type="String">bta04670</Data></Cell>
    <Cell><Data ss:Type="String">Leukocyte transendothelial migration - Bos taurus (cow)</Data></Cell>
    <Cell><Data ss:Type="Number">40</Data></Cell>
    <Cell ss:StyleID="s21"><Data ss:Type="String">ENSBTAG00000007773,ENSBTAG00000037539,ENSBTAG00000013550,ENSBTAG00000005847,ENSBTAG00000001061,ENSBTAG00000002350,ENSBTAG00000011215,ENSBTAG00000046726,ENSBTAG00000005290,ENSBTAG00000039820,ENSBTAG00000017381,ENSBTAG00000013884,ENSBTAG00000016024,ENSBTAG00000003418,ENSBTAG00000022020,ENSBTAG00000005978,ENSBTAG00000001004,ENSBTAG00000002411,ENSBTAG00000047238,ENSBTAG00000009256,ENSBTAG00000005958,ENSBTAG00000019627,ENSBTAG00000000306,ENSBTAG00000006909,ENSBTAG00000000561,ENSBTAG00000007421,ENSBTAG00000007103,ENSBTAG00000019448,ENSBTAG00000020645,ENSBTAG00000016420,ENSBTAG00000005077,ENSBTAG00000010347,ENSBTAG00000015543,ENSBTAG00000010303,ENSBTAG00000020783,ENSBTAG00000014589,ENSBTAG00000013451,ENSBTAG00000017584,ENSBTAG00000005557,ENSBTAG00000011473,</Data></Cell>
    <Cell ss:StyleID="s21"><Data ss:Type="String">ENSBTAG00000007773,ENSBTAG00000037539,ENSBTAG00000013550,ENSBTAG00000005847,ENSBTAG00000001061,ENSBTAG00000002350,ENSBTAG00000011215,ENSBTAG00000046726,ENSBTAG00000005290,ENSBTAG00000039820,ENSBTAG00000017381,ENSBTAG00000013884,ENSBTAG00000016024,ENSBTAG00000003418,ENSBTAG00000022020,ENSBTAG00000005978,ENSBTAG00000001004,ENSBTAG00000002411,ENSBTAG00000047238,ENSBTAG00000009256,ENSBTAG00000005958,ENSBTAG00000019627,ENSBTAG00000000306,ENSBTAG00000006909,ENSBTAG00000000561,ENSBTAG00000007421,ENSBTAG00000007103,ENSBTAG00000019448,ENSBTAG00000020645,ENSBTAG00000016420,ENSBTAG00000005077,ENSBTAG00000010347,ENSBTAG00000015543,ENSBTAG00000010303,ENSBTAG00000020783,ENSBTAG00000014589,ENSBTAG00000013451,ENSBTAG00000017584,ENSBTAG00000005557,ENSBTAG00000011473,</Data></Cell>
    <Cell><Data ss:Type="Number">3.7616711063599803E-2</Data></Cell>
    <Cell><Data ss:Type="Number">0.24659843919471</Data></Cell>
   </Row>
   <Row>
    <Cell><Data ss:Type="String">bta05330</Data></Cell>
    <Cell><Data ss:Type="String">Allograft rejection - Bos taurus (cow)</Data></Cell>
    <Cell><Data ss:Type="Number">4</Data></Cell>
    <Cell><Data ss:Type="String">ENSBTAG00000008959,ENSBTAG00000001008,ENSBTAG00000019588,ENSBTAG00000010785,</Data></Cell>
    <Cell><Data ss:Type="String">ENSBTAG00000008959,ENSBTAG00000001008,ENSBTAG00000019588,ENSBTAG00000010785,</Data></Cell>
    <Cell><Data ss:Type="Number">3.8035177836658399E-2</Data></Cell>
    <Cell><Data ss:Type="Number">0.24392124916987401</Data></Cell>
   </Row>
   <Row>
    <Cell><Data ss:Type="String">bta04213</Data></Cell>
    <Cell><Data ss:Type="String">Longevity regulating pathway - multiple species - Bos taurus (cow)</Data></Cell>
    <Cell><Data ss:Type="Number">23</Data></Cell>
    <Cell ss:StyleID="s21"><Data ss:Type="String">ENSBTAG00000021527,ENSBTAG00000002883,ENSBTAG00000012698,ENSBTAG00000013003,ENSBTAG00000013492,ENSBTAG00000015325,ENSBTAG00000016629,ENSBTAG00000002350,ENSBTAG00000021308,ENSBTAG00000011082,ENSBTAG00000019124,ENSBTAG00000006642,ENSBTAG00000005978,ENSBTAG00000009175,ENSBTAG00000005763,ENSBTAG00000001400,ENSBTAG00000005464,ENSBTAG00000044105,ENSBTAG00000014023,ENSBTAG00000006909,ENSBTAG00000018777,ENSBTAG00000006208,ENSBTAG00000018705,</Data></Cell>
    <Cell ss:StyleID="s21"><Data ss:Type="String">ENSBTAG00000021527,ENSBTAG00000002883,ENSBTAG00000012698,ENSBTAG00000013003,ENSBTAG00000013492,ENSBTAG00000015325,ENSBTAG00000016629,ENSBTAG00000002350,ENSBTAG00000021308,ENSBTAG00000011082,ENSBTAG00000019124,ENSBTAG00000006642,ENSBTAG00000005978,ENSBTAG00000009175,ENSBTAG00000005763,ENSBTAG00000001400,ENSBTAG00000005464,ENSBTAG00000044105,ENSBTAG00000014023,ENSBTAG00000006909,ENSBTAG00000018777,ENSBTAG00000006208,ENSBTAG00000018705,</Data></Cell>
    <Cell><Data ss:Type="Number">3.9796609005340197E-2</Data></Cell>
    <Cell><Data ss:Type="Number">0.24978722673564599</Data></Cell>
   </Row>
   <Row>
    <Cell><Data ss:Type="String">bta00061</Data></Cell>
    <Cell><Data ss:Type="String">Fatty acid biosynthesis - Bos taurus (cow)</Data></Cell>
    <Cell><Data ss:Type="Number">7</Data></Cell>
    <Cell><Data ss:Type="String">ENSBTAG00000015980,ENSBTAG00000006231,ENSBTAG00000017567,ENSBTAG00000009105,ENSBTAG00000002413,ENSBTAG00000022058,ENSBTAG00000017258,</Data></Cell>
    <Cell><Data ss:Type="String">ENSBTAG00000015980,ENSBTAG00000006231,ENSBTAG00000017567,ENSBTAG00000009105,ENSBTAG00000002413,ENSBTAG00000022058,ENSBTAG00000017258,</Data></Cell>
    <Cell><Data ss:Type="Number">4.0066312106680803E-2</Data></Cell>
    <Cell><Data ss:Type="Number">0.246240876488976</Data></Cell>
   </Row>
   <Row>
    <Cell><Data ss:Type="String">bta05223</Data></Cell>
    <Cell><Data ss:Type="String">Non-small cell lung cancer - Bos taurus (cow)</Data></Cell>
    <Cell><Data ss:Type="Number">20</Data></Cell>
    <Cell ss:StyleID="s21"><Data ss:Type="String">ENSBTAG00000013550,ENSBTAG00000010935,ENSBTAG00000020963,ENSBTAG00000021798,ENSBTAG00000003257,ENSBTAG00000001061,ENSBTAG00000002350,ENSBTAG00000007379,ENSBTAG00000005039,ENSBTAG00000005978,ENSBTAG00000014400,ENSBTAG00000001400,ENSBTAG00000006909,ENSBTAG00000033983,ENSBTAG00000007160,ENSBTAG00000045748,ENSBTAG00000016801,ENSBTAG00000010312,ENSBTAG00000017584,ENSBTAG00000034220,</Data></Cell>
    <Cell ss:StyleID="s21"><Data ss:Type="String">ENSBTAG00000013550,ENSBTAG00000010935,ENSBTAG00000020963,ENSBTAG00000021798,ENSBTAG00000003257,ENSBTAG00000001061,ENSBTAG00000002350,ENSBTAG00000007379,ENSBTAG00000005039,ENSBTAG00000005978,ENSBTAG00000014400,ENSBTAG00000001400,ENSBTAG00000006909,ENSBTAG00000033983,ENSBTAG00000007160,ENSBTAG00000045748,ENSBTAG00000016801,ENSBTAG00000010312,ENSBTAG00000017584,ENSBTAG00000034220,</Data></Cell>
    <Cell><Data ss:Type="Number">4.1367532870322299E-2</Data></Cell>
    <Cell><Data ss:Type="Number">0.24904943258663401</Data></Cell>
   </Row>
   <Row>
    <Cell><Data ss:Type="String">bta04930</Data></Cell>
    <Cell><Data ss:Type="String">Type II diabetes mellitus - Bos taurus (cow)</Data></Cell>
    <Cell><Data ss:Type="Number">19</Data></Cell>
    <Cell ss:StyleID="s21"><Data ss:Type="String">ENSBTAG00000010690,ENSBTAG00000013003,ENSBTAG00000012380,ENSBTAG00000000983,ENSBTAG00000014828,ENSBTAG00000015325,ENSBTAG00000002350,ENSBTAG00000010026,ENSBTAG00000010660,ENSBTAG00000021308,ENSBTAG00000008719,ENSBTAG00000005978,ENSBTAG00000006909,ENSBTAG00000020887,ENSBTAG00000009835,ENSBTAG00000010312,ENSBTAG00000020048,ENSBTAG00000017056,ENSBTAG00000007882,</Data></Cell>
    <Cell ss:StyleID="s21"><Data ss:Type="String">ENSBTAG00000010690,ENSBTAG00000013003,ENSBTAG00000012380,ENSBTAG00000000983,ENSBTAG00000014828,ENSBTAG00000015325,ENSBTAG00000002350,ENSBTAG00000010026,ENSBTAG00000010660,ENSBTAG00000021308,ENSBTAG00000008719,ENSBTAG00000005978,ENSBTAG00000006909,ENSBTAG00000020887,ENSBTAG00000009835,ENSBTAG00000010312,ENSBTAG00000020048,ENSBTAG00000017056,ENSBTAG00000007882,</Data></Cell>
    <Cell><Data ss:Type="Number">4.1654969291374702E-2</Data></Cell>
    <Cell><Data ss:Type="Number">0.24576431881911101</Data></Cell>
   </Row>
   <Row>
    <Cell><Data ss:Type="String">bta04330</Data></Cell>
    <Cell><Data ss:Type="String">Notch signaling pathway - Bos taurus (cow)</Data></Cell>
    <Cell><Data ss:Type="Number">18</Data></Cell>
    <Cell ss:StyleID="s21"><Data ss:Type="String">ENSBTAG00000012698,ENSBTAG00000019336,ENSBTAG00000003397,ENSBTAG00000003075,ENSBTAG00000008480,ENSBTAG00000001141,ENSBTAG00000010696,ENSBTAG00000026403,ENSBTAG00000007319,ENSBTAG00000044019,ENSBTAG00000018002,ENSBTAG00000007909,ENSBTAG00000009933,ENSBTAG00000022799,ENSBTAG00000043971,ENSBTAG00000012817,ENSBTAG00000019461,ENSBTAG00000025424,</Data></Cell>
    <Cell ss:StyleID="s21"><Data ss:Type="String">ENSBTAG00000012698,ENSBTAG00000019336,ENSBTAG00000003397,ENSBTAG00000003075,ENSBTAG00000008480,ENSBTAG00000001141,ENSBTAG00000010696,ENSBTAG00000026403,ENSBTAG00000007319,ENSBTAG00000044019,ENSBTAG00000018002,ENSBTAG00000007909,ENSBTAG00000009933,ENSBTAG00000022799,ENSBTAG00000043971,ENSBTAG00000012817,ENSBTAG00000019461,ENSBTAG00000025424,</Data></Cell>
    <Cell><Data ss:Type="Number">4.1778681864062202E-2</Data></Cell>
    <Cell><Data ss:Type="Number">0.241661002939183</Data></Cell>
   </Row>
   <Row>
    <Cell><Data ss:Type="String">bta05030</Data></Cell>
    <Cell><Data ss:Type="String">Cocaine addiction - Bos taurus (cow)</Data></Cell>
    <Cell><Data ss:Type="Number">18</Data></Cell>
    <Cell ss:StyleID="s21"><Data ss:Type="String">ENSBTAG00000004739,ENSBTAG00000004037,ENSBTAG00000013895,ENSBTAG00000040042,ENSBTAG00000020869,ENSBTAG00000018989,ENSBTAG00000006642,ENSBTAG00000020788,ENSBTAG00000002564,ENSBTAG00000017462,ENSBTAG00000018799,ENSBTAG00000018445,ENSBTAG00000001067,ENSBTAG00000018777,ENSBTAG00000020645,ENSBTAG00000026768,ENSBTAG00000047202,ENSBTAG00000017751,</Data></Cell>
    <Cell ss:StyleID="s21"><Data ss:Type="String">ENSBTAG00000004739,ENSBTAG00000004037,ENSBTAG00000013895,ENSBTAG00000040042,ENSBTAG00000020869,ENSBTAG00000018989,ENSBTAG00000006642,ENSBTAG00000020788,ENSBTAG00000002564,ENSBTAG00000017462,ENSBTAG00000018799,ENSBTAG00000018445,ENSBTAG00000001067,ENSBTAG00000018777,ENSBTAG00000020645,ENSBTAG00000026768,ENSBTAG00000047202,ENSBTAG00000017751,</Data></Cell>
    <Cell><Data ss:Type="Number">4.1778681864062202E-2</Data></Cell>
    <Cell><Data ss:Type="Number">0.241661002939183</Data></Cell>
   </Row>
   <Row>
    <Cell><Data ss:Type="String">bta04921</Data></Cell>
    <Cell><Data ss:Type="String">Oxytocin signaling pathway - Bos taurus (cow)</Data></Cell>
    <Cell><Data ss:Type="Number">50</Data></Cell>
    <Cell ss:StyleID="s21"><Data ss:Type="String">ENSBTAG00000021994,ENSBTAG00000003840,ENSBTAG00000017680,ENSBTAG00000006784,ENSBTAG00000014930,ENSBTAG00000032068,ENSBTAG00000013550,ENSBTAG00000025642,ENSBTAG00000005847,ENSBTAG00000013492,ENSBTAG00000013854,ENSBTAG00000035662,ENSBTAG00000014818,ENSBTAG00000004037,ENSBTAG00000001061,ENSBTAG00000017847,ENSBTAG00000016629,ENSBTAG00000002350,ENSBTAG00000010815,ENSBTAG00000010026,ENSBTAG00000010660,ENSBTAG00000017662,ENSBTAG00000006999,ENSBTAG00000001014,ENSBTAG00000022886,ENSBTAG00000012510,ENSBTAG00000008938,ENSBTAG00000007166,ENSBTAG00000006642,ENSBTAG00000005978,ENSBTAG00000020133,ENSBTAG00000016541,ENSBTAG00000034366,ENSBTAG00000014127,ENSBTAG00000005464,ENSBTAG00000000589,ENSBTAG00000007547,ENSBTAG00000006909,ENSBTAG00000004368,ENSBTAG00000018777,ENSBTAG00000006208,ENSBTAG00000033983,ENSBTAG00000018705,ENSBTAG00000018270,ENSBTAG00000010865,ENSBTAG00000020645,ENSBTAG00000045748,ENSBTAG00000010312,ENSBTAG00000004258,ENSBTAG00000011473,</Data></Cell>
    <Cell ss:StyleID="s21"><Data ss:Type="String">ENSBTAG00000021994,ENSBTAG00000003840,ENSBTAG00000017680,ENSBTAG00000006784,ENSBTAG00000014930,ENSBTAG00000032068,ENSBTAG00000013550,ENSBTAG00000025642,ENSBTAG00000005847,ENSBTAG00000013492,ENSBTAG00000013854,ENSBTAG00000035662,ENSBTAG00000014818,ENSBTAG00000004037,ENSBTAG00000001061,ENSBTAG00000017847,ENSBTAG00000016629,ENSBTAG00000002350,ENSBTAG00000010815,ENSBTAG00000010026,ENSBTAG00000010660,ENSBTAG00000017662,ENSBTAG00000006999,ENSBTAG00000001014,ENSBTAG00000022886,ENSBTAG00000012510,ENSBTAG00000008938,ENSBTAG00000007166,ENSBTAG00000006642,ENSBTAG00000005978,ENSBTAG00000020133,ENSBTAG00000016541,ENSBTAG00000034366,ENSBTAG00000014127,ENSBTAG00000005464,ENSBTAG00000000589,ENSBTAG00000007547,ENSBTAG00000006909,ENSBTAG00000004368,ENSBTAG00000018777,ENSBTAG00000006208,ENSBTAG00000033983,ENSBTAG00000018705,ENSBTAG00000018270,ENSBTAG00000010865,ENSBTAG00000020645,ENSBTAG00000045748,ENSBTAG00000010312,ENSBTAG00000004258,ENSBTAG00000011473,</Data></Cell>
    <Cell><Data ss:Type="Number">4.5781353604274697E-2</Data></Cell>
    <Cell><Data ss:Type="Number">0.25482074175964198</Data></Cell>
   </Row>
   <Row>
    <Cell><Data ss:Type="String">bta04612</Data></Cell>
    <Cell><Data ss:Type="String">Antigen processing and presentation - Bos taurus (cow)</Data></Cell>
    <Cell><Data ss:Type="Number">9</Data></Cell>
    <Cell><Data ss:Type="String">ENSBTAG00000008959,ENSBTAG00000045795,ENSBTAG00000019588,ENSBTAG00000008953,ENSBTAG00000046979,ENSBTAG00000017580,ENSBTAG00000005351,ENSBTAG00000047971,ENSBTAG00000005814,</Data></Cell>
    <Cell><Data ss:Type="String">ENSBTAG00000008959,ENSBTAG00000045795,ENSBTAG00000019588,ENSBTAG00000008953,ENSBTAG00000046979,ENSBTAG00000017580,ENSBTAG00000005351,ENSBTAG00000047971,ENSBTAG00000005814,</Data></Cell>
    <Cell><Data ss:Type="Number">4.5989291737518097E-2</Data></Cell>
    <Cell><Data ss:Type="Number">0.25123779745496</Data></Cell>
   </Row>
   <Row>
    <Cell><Data ss:Type="String">bta00140</Data></Cell>
    <Cell><Data ss:Type="String">Steroid hormone biosynthesis - Bos taurus (cow)</Data></Cell>
    <Cell><Data ss:Type="Number">6</Data></Cell>
    <Cell><Data ss:Type="String">ENSBTAG00000000085,ENSBTAG00000020789,ENSBTAG00000003108,ENSBTAG00000006934,ENSBTAG00000003871,ENSBTAG00000018365,</Data></Cell>
    <Cell><Data ss:Type="String">ENSBTAG00000000085,ENSBTAG00000020789,ENSBTAG00000003108,ENSBTAG00000006934,ENSBTAG00000003871,ENSBTAG00000018365,</Data></Cell>
    <Cell><Data ss:Type="Number">4.6264514408630303E-2</Data></Cell>
    <Cell><Data ss:Type="Number">0.24814603182810799</Data></Cell>
   </Row>
   <Row>
    <Cell><Data ss:Type="String">bta05016</Data></Cell>
    <Cell><Data ss:Type="String">Huntington's disease - Bos taurus (cow)</Data></Cell>
    <Cell><Data ss:Type="Number">32</Data></Cell>
    <Cell ss:StyleID="s21"><Data ss:Type="String">ENSBTAG00000001137,ENSBTAG00000007812,ENSBTAG00000012698,ENSBTAG00000016732,ENSBTAG00000016079,ENSBTAG00000008605,ENSBTAG00000011789,ENSBTAG00000014063,ENSBTAG00000000091,ENSBTAG00000047794,ENSBTAG00000010225,ENSBTAG00000021972,ENSBTAG00000018483,ENSBTAG00000012510,ENSBTAG00000026403,ENSBTAG00000009509,ENSBTAG00000013315,ENSBTAG00000009483,ENSBTAG00000020106,ENSBTAG00000002564,ENSBTAG00000001506,ENSBTAG00000020776,ENSBTAG00000016708,ENSBTAG00000020316,ENSBTAG00000046765,ENSBTAG00000020405,ENSBTAG00000000920,ENSBTAG00000040199,ENSBTAG00000008449,ENSBTAG00000047202,ENSBTAG00000000781,ENSBTAG00000013208,</Data></Cell>
    <Cell ss:StyleID="s21"><Data ss:Type="String">ENSBTAG00000001137,ENSBTAG00000007812,ENSBTAG00000012698,ENSBTAG00000016732,ENSBTAG00000016079,ENSBTAG00000008605,ENSBTAG00000011789,ENSBTAG00000014063,ENSBTAG00000000091,ENSBTAG00000047794,ENSBTAG00000010225,ENSBTAG00000021972,ENSBTAG00000018483,ENSBTAG00000012510,ENSBTAG00000026403,ENSBTAG00000009509,ENSBTAG00000013315,ENSBTAG00000009483,ENSBTAG00000020106,ENSBTAG00000002564,ENSBTAG00000001506,ENSBTAG00000020776,ENSBTAG00000016708,ENSBTAG00000020316,ENSBTAG00000046765,ENSBTAG00000020405,ENSBTAG00000000920,ENSBTAG00000040199,ENSBTAG00000008449,ENSBTAG00000047202,ENSBTAG00000000781,ENSBTAG00000013208,</Data></Cell>
    <Cell><Data ss:Type="Number">4.7498265616783698E-2</Data></Cell>
    <Cell><Data ss:Type="Number">0.2502140778027</Data></Cell>
   </Row>
   <Row>
    <Cell><Data ss:Type="String">bta03060</Data></Cell>
    <Cell><Data ss:Type="String">Protein export - Bos taurus (cow)</Data></Cell>
    <Cell><Data ss:Type="Number">1</Data></Cell>
    <Cell><Data ss:Type="String">ENSBTAG00000004937,</Data></Cell>
    <Cell><Data ss:Type="String">ENSBTAG00000004937,</Data></Cell>
    <Cell><Data ss:Type="Number">4.9431078064174398E-2</Data></Cell>
    <Cell><Data ss:Type="Number">0.25582750927949899</Data></Cell>
   </Row>
  </Table>
  <WorksheetOptions xmlns="urn:schemas-microsoft-com:office:excel">
   <Selected/>
   <TopRowVisible>39</TopRowVisible>
   <Panes>
    <Pane>
     <Number>3</Number>
     <ActiveRow>6</ActiveRow>
     <ActiveCol>8</ActiveCol>
    </Pane>
   </Panes>
   <ProtectObjects>False</ProtectObjects>
   <ProtectScenarios>False</ProtectScenarios>
  </WorksheetOptions>
 </Worksheet>
</Workbook>
